# Supplementary material for: Shedding New Light on the Hull-Pericarp Adhesion Mechanisms of Barley Grains by Transcriptomics Analysis of Isogenic NUD1 and nud1 Lines
Source: Int J Mol Sci. 2024 Dec 6;25(23):13108. doi: 10.3390/ijms252313108 (PMC11641734; doi:10.3390/ijms252313108)
Supplement: Supplementary file 1 [file ijms-25-13108-s001.zip]

Archive with 5 entries (5 files):
- Gerasimova_IJMS_supplementary_R1.pdf
- Table S1_RPKM-normalized.xlsx
- Table S2_DEGs_R1.xlsx
- Table S3_Venn.xlsx
- Table S4_intersection_upsetplot.xlsx
