# Supplementary material for: Shedding New Light on the Hull-Pericarp Adhesion Mechanisms of Barley Grains by Transcriptomics Analysis of Isogenic NUD1 and nud1 Lines
Source: Int J Mol Sci. 2024 Dec 6;25(23):13108. doi: 10.3390/ijms252313108 (PMC11641734; doi:10.3390/ijms252313108)
Supplement: Supplementary file 1 [file ijms-25-13108-s001.zip › Table S1_RPKM-normalized.xlsx]

## Sheet: Description
Supporting Information
Article title: Shedding New Light on the Hull-Pericarp Adhesion Mecha-nisms of Barley Grains by Transcriptomics Analysis of Isogenic NUD1 and nud1 Lines
Authors: Sophia V. Gerasimova, Anna M. Korotkova, Tamires de S. Rodrigues, Alexander Vikhorev, Ekaterina V. Kolosovskaya, Gennady V. Vasiliev, Michael Melzer, Christian W. Hertig, Jochen Kumlehn, Elena K. Khlestkina
BioProject ID: PRJNA1186979
Table S1: RPKM values obtained from RNAseq libraries of outer grain coats at different developmental stages
MS - milk stage
DS - dough stage
wt - wild type
nud - nud1 knockout line
numbers represent biological replicates

## Sheet: RPKM
Gene id	MS_wt_1	MS_wt_2	MS_wt_3	MS_wt_4	MS_nud_1	MS_nud_2	MS_nud_4	DS_wt_1	DS_wt_2	DS_wt_3	DS_wt_4	DS_nud_1	DS_nud_2	DS_nud_3	DS_nud_4
HORVU7Hr1G041260	0.000327539	0	0.00108938	0	0.000361038	0.0003402	0.000699443	0.00946333	0.000618348	0.0130295	0.0146891	0	0.000534705	0.000465983	0.0126656
HORVU5Hr1G057410	0.00442984	0.00446886	0.0092084	0.0124127	0.00244145	0.0017254	0.010051	0.0826589	0.0219527	0.0341424	0.0143771	0	0.00994357	0.000787782	0.0130335
HORVU7Hr1G019770	0.00766286	0.00773034	0.00265482	0.00505221	0.0316747	0.00646674	0.0199432	0	0	0	0	0	0.0015637	0.000681363	0.0136884
HORVU5Hr1G059170	0.156593	0.221572	0.197281	0.375432	0	0.00739302	0	0	0	0	0	0	0	0	0.011967
HORVU5Hr1G036840	0.0212257	0	0.117659	0.0419829	0	0.0110231	0.0453264	0.255524	0.0400711	0.971009	0.601204	0	0.45046	0.392566	0.178429
HORVU1Hr1G091220	0.275254	0.405498	0.2543	0.181478	0.117991	0.015883	0.0489826	0	0.0577379	0.0304155	0	0	0	0	0.0257096
HORVU2Hr1G097270	0.0648456	0.044616	0.0382647	0.0399952	0.0195987	0.0206402	0.0122841	0.00755458	0.00197451	0.0124817	0.0172809	0	0	0.00148798	0.00175842
HORVU5Hr1G115160	0.0531771	0.00766364	0.0147387	0.0262952	0.0219809	0.0207123	0.0354867	0.192051	0.138038	0.0264423	0.172586	0	0.0434057	0.0189135	0.0223511
HORVU5Hr1G001180	0.0201394	0.0154794	0.014885	0	0.0073997	0.0209179	0.0143356	0.42024	0.570305	0.427276	0.0316908	0	0.0109591	0.00955063	0.406314
HORVU1Hr1G020600	0.0201895	0.0232769	0	0.0266223	0	0.0209699	0.0215568	1.11803	0.381149	0.321254	0.42889	0	0.230714	0.114893	0.237606
HORVU1Hr1G016700	0	0.0482854	0.00773854	0.00920417	0.338538	0.0217499	0.10434	0.033612	0	0.0138835	0	0	0	0	0.222973
HORVU2Hr1G005330	0.0477722	0.0393412	0.0302644	0.058494	0.0338517	0.0248094	0.0291473	0.032863	0	0.0610835	0.0241628	0	0.0278528	0.038837	0.126213
HORVU6Hr1G005170	0.0404258	0.0217503	0.0149394	0.0248763	0.178242	0.0307916	0.0316534	0	0	0	0	0	0.013199	0.00766841	0
HORVU4Hr1G066360	0.0906623	0.0261316	0.108889	0.0996244	0.141574	0.0313889	0.0403344	0	0.0142632	0	0	0	0	0.0214973	0.0127022
HORVU2Hr1G122080	0.0244156	0.0375324	0.0270684	0.0107317	0.0568158	0.0338126	0.0260692	0	0.00512148	0	0	0	0	0.00385952	0.013683
HORVU2Hr1G108460	0.476344	0.0844903	0.568722	1.49782	0.0403894	0.0380582	0.11737	0	0	0.0728805	0	0	0.418723	0.312778	0.369626
HORVU6Hr1G073570	0.0287128	0.132415	0.0848867	0.0883432	0.706838	0.0397637	0.398547	0	0	0	0.0225909	0	0.0468735	0.0136164	0.305733
HORVU6Hr1G065740	0	0.0242732	0	0	0.232069	0.0437349	0.0224795	0.608286	0.158985	0.125627	0.198777	0	0	0	0.460155
HORVU7Hr1G020920	1.5657	0.793821	1.85084	1.14422	0.0935691	0.0489825	0.0402828	0	0.0356123	0	0	0	0	0.0268372	0
HORVU4Hr1G018960	0.164795	0.234701	0.171953	0.076695	0.0106853	0.0503428	0.0414015	0.0233397	0	0.231372	0.137286	0	0	0.0275825	0.0814892
HORVU5Hr1G123400	0.0538292	0.0424627	0.050255	0.0112074	0.0218601	0.0529673	0.0514248	0.0204637	0.0427882	0.0507155	0.0334359	0	0.0277502	0.0201531	0.00952639
HORVU4Hr1G077940	0.0608196	0.0400687	0.0240813	0.0114569	0.0718285	0.0541463	0.0510233	0	0	0.00864072	0	0	0	0	0.00730382
HORVU3Hr1G086700	0.13601	0.168872	0.173986	0.413876	0.092259	0.0543338	0.0781964	0	0.118509	0.145667	0.0493899	0	0	0.0893075	0.0527697
HORVU2Hr1G008310	0.00948704	0.0109378	0.0894014	0.0750589	0.240519	0.0591226	0.0759717	0	0	0	0	0	0.00774377	0	0
HORVU3Hr1G108680	0.0859864	0.187256	0.105921	0.0629909	0.305404	0.0595402	0.326435	0.0230031	0.0180367	0.0760119	0.022551	0	0.0311938	0.0815542	0.0481885
HORVU6Hr1G060410	0.10364	0.0829105	0.0562778	0.0251011	0.0769369	0.061512	0.117434	0.00509249	0.00798603	0	0	0	0.00345289	0	0.0142241
HORVU7Hr1G121220	0.0104354	0.0842187	0.127262	0.137604	0.195546	0.0650329	0.111422	0	0.0197007	0	0	0	0.0170358	0.0593852	0.0877233
HORVU6Hr1G003630	0.0825173	0.0883406	0.0718794	0.0155442	0.00649691	0.0734631	0.113279	0	0	0	0.0139122	0	0	0	0.00990949
HORVU3Hr1G077360	0.133749	0.112147	0.161762	0.336697	0.0536104	0.0757743	0.207721	0	0	0	0	0	0	0	0
HORVU3Hr1G033560	0.110675	0.113422	0.190867	0.0972923	0.271098	0.0766354	0.131301	0	0	0	0	0	0	0.0524851	0.578894
HORVU3Hr1G084300	0.0601096	0.100802	0.0969317	0.0504394	0.0963743	0.0794604	0.0700152	0.0131568	0	0	0	0	0	0	0.0183745
HORVU5Hr1G023640	0.049727	0.0327608	0.118136	0.187346	0.164439	0.0811631	0.1517	0	0.0134111	0	0	0	0	0.0202131	0.0119434
HORVU4Hr1G019600	0.0565367	0.159335	0.188039	0.0248502	0.117714	0.0848209	0.0201219	0.0151247	0	0	0	0	0	0	0.0211229
HORVU4Hr1G012680	0.0537899	0.0732911	0.0487916	0.0451364	0.0916319	0.0863432	0.0469906	0	0	0.0194524	0.0230843	0	0.00798288	0	0.263083
HORVU7Hr1G030040	0.0429483	0.0495161	0.0523762	0.0226531	0.142023	0.089217	0.0596142	0	0	0	0	0	0	0	0.0144415
HORVU1Hr1G068660	0.132266	0.0686215	0.0733183	0.0959248	0.0510277	0.0892961	0.12004	0.0477682	0.0873949	0.0394615	0.0780489	0	0.0755731	0.0846775	0.0222373
HORVU5Hr1G089000	0.421391	0.20243	0.175191	0.138914	0.232244	0.0911833	0.0937354	0.169096	0.232029	0.139691	0.0828863	0	0.143316	0.0749381	0.177117
HORVU6Hr1G029810	0.048185	0.034721	0.0801305	0.0198556	0.132783	0.0938393	0.112543	0	0.00568541	0	0	0	0	0.0042845	0
HORVU7Hr1G035230	0.108071	0.0996783	0.0798757	0.0285011	0.206482	0.0972824	0.153854	0	0	0	0	0	0	0.0102501	0.0726784
HORVU3Hr1G018630	0.286116	0.263896	0.126881	0.150912	0.0630757	0.0990587	0.285128	0.137776	0.252069	0.265573	0.405203	0	0.249111	0.217095	0.256552
HORVU6Hr1G069330	0.0275591	0.0476603	0.0992987	0.0363401	0.121511	0.100186	0.036782	0.0165884	0.013007	0.0137038	0.0162624	0	0	0	0.023167
HORVU6Hr1G027610	0.0140631	0.0324273	0.0701598	0.120535	0.155014	0.102247	0.0525544	0	0	0	0	0	0	0.0100037	0.0236437
HORVU4Hr1G078330	0.198865	0.171957	0.275589	0.262227	0.0548009	0.103276	0.0530833	2.03492	2.53414	1.08774	0.821438	0	0	0	0.334343
HORVU1Hr1G032150	0.115645	0.103027	0.134037	0.0415887	0.127472	0.103736	0.0785763	0	0	0	0	0	0.0171627	0	0.00883767
HORVU2Hr1G026020	0.0896813	0.140323	0.149138	0.0253405	0.303621	0.106455	0.109434	0	0	0	0.01512	0	0	0	0.0646189
HORVU6Hr1G039440	0.277212	0.284093	0.187814	0.0812308	0.135806	0.111972	0.164437	0.0741601	0	0.0306319	0	0	0	0.0219103	0.0258925
HORVU4Hr1G004030	0.0901495	0.0582038	0.0519711	0.0475493	0.17489	0.112361	0.0885546	0.00868207	0	0.0215169	0	0	0.00588674	0.00513016	0.0242503
HORVU3Hr1G009110	0.195048	0.374792	0.28832	0.0285772	0.979428	0.112549	0.323957	0	0	0	0	0	0	0	0.109309
HORVU3Hr1G115630	0.10177	0.1056	0.0676965	0.0268393	0.224357	0.116274	0.17386	0	0	0	0	0	0.0166139	0.0144786	0
HORVU5Hr1G091280	0.120195	0.147814	0.0799525	0.0475475	0.0529951	0.116518	0.0342228	0.0385856	0.0226911	0.0239067	0.00945679	0	0.0327029	0.0341998	0
HORVU5Hr1G006910	0.198561	0.261628	0.172963	0.0748075	0.0469004	0.117849	0.136291	0.034148	0.080326	0.169258	0.0334768	0	0.046307	0	0.0476902
HORVU1Hr1G050530	0.086786	0.0307869	0.0740119	0.0176058	0.058869	0.117876	0.0926637	0	0	0	0.0157574	0	0.0108983	0	0.0112238
HORVU3Hr1G022160	0.248533	0.179087	0.0688842	0.0819303	0.462294	0.12907	0.149268	0	0	0	0	0	0	0	0
HORVU2Hr1G080390	0.171441	0.215627	0.0863946	0.0822057	0.257693	0.129504	0.216334	0.1501	0.117693	0.0309996	0.183938	0	0.127216	0.110866	0
HORVU6Hr1G000060	0.887705	0.731039	1.19505	0.167221	0.0698925	0.131717	0.744721	0	0	0	0.149665	0	0	0.0902087	0.106604
HORVU2Hr1G100120	0.108306	0.0468255	0.0660403	0.00714072	0.205935	0.134991	0.0549294	0	0.0102233	0	0	0	0	0	0.0318657
HORVU3Hr1G080230	0.116465	0.134275	0.871554	1.11341	0.0962824	0.136088	1.24353	0.0350514	0.137419	0.0579122	0.0343625	0	0.0712982	0.186404	0.024476
HORVU4Hr1G064950	0.341421	0.325174	0.197487	0.0782965	0.327252	0.138764	0.364544	0	0	0	0	0	0	0.0211188	0.0748717
HORVU3Hr1G092890	0.10614	0.0815807	0.0862929	0.0559834	0.101396	0.139641	0.067997	0	0	0	0	0	0.0115515	0.0402675	0.0118966
HORVU5Hr1G093040	0.0947675	0.249736	0.195119	0.089259	0.164151	0.140615	0.274647	0	0.0255583	0.0269275	0	0	0.0221011	0.0577817	0.091045
HORVU4Hr1G059930	0.0341493	0.131238	0.0630995	0.0600401	0.138021	0.141878	0.230927	0	0.0214897	0	0	0	0	0	0.0382759
HORVU3Hr1G018530	0.274426	0.189835	0.21297	0.506611	0	0.142517	0.351615	0.19822	0.0518079	0.16375	0	0	0.0895999	0.0780843	0.645934
HORVU1Hr1G011480	0.0107641	0.0372307	0.286408	0	1.24583	0.145343	0.126425	0	0	0	0	0	0	0	0
HORVU5Hr1G020050	0.373157	0.21511	0.219779	0.123013	0.0899766	0.145343	0.0996074	0	0	0	0	0	0	0	0.0196054
HORVU3Hr1G069600	0.154707	0.192085	0.131935	0.188308	0	0.148327	0.317663	0	0	0	0	0	0.0194275	0	0
HORVU2Hr1G020580	0.214642	0.329955	0.0991514	0.23586	0.276027	0.148626	0.0763931	0	0	0	0	0	0	0	0.0300724
HORVU0Hr1G002630	0.0267144	0.0923988	0.0296169	0.00880654	0.213488	0.152609	0.0285237	0	0	0.0265674	0	0	0	0.00950151	0.0898275
HORVU5Hr1G079770	0.748896	0.388539	0.332106	0.44438	0	0.155569	0.47977	0.270466	0.0706906	0.819254	0.176767	0	0.0611284	0.106544	0.125909
HORVU6Hr1G064370	0.190148	0.233841	0.1827	0.0501467	0.237542	0.157999	0.108281	0	0.0478631	0	0	0	0	0	0.0213126
HORVU1Hr1G064020	0.0361925	0.093886	0.0702184	0.0238621	3.32118	0.159764	1.98049	0	0.0170816	0.305944	0	0	0	0	1.14092
HORVU1Hr1G021100	0.329886	0.290843	0.516322	0.86999	0.363625	0.161241	0.186474	0	0	0	0	0	0.0316786	0.248465	0.326249
HORVU4Hr1G000700	0.177187	0.385868	0.174612	0.285564	0.325515	0.163588	0.273271	0.237006	0.185836	0.117475	0.139409	0	0.257118	0.028009	0.264798
HORVU1Hr1G002110	0.128388	0.107652	0.0905784	0.0307809	0.109355	0.163658	0.186932	0	0	0.0116074	0.0137747	0	0.00952694	0.016605	0.0588691
HORVU2Hr1G113100	0.108382	0.163404	0.138644	0.0329804	0.0275693	0.164528	0.284856	0.0401462	0	0.0165825	0	0	0.0136103	0.0237221	0.0420504
HORVU5Hr1G052450	0.219014	0.174812	0.186777	0.0888606	0.399261	0.166236	0.206865	0	0.0795132	0	0.0198828	0	0.0550061	0.0239683	0.0141623
HORVU6Hr1G032770	0.0781339	0.070779	0.111373	0.0147184	0.356804	0.168105	0.0715077	0	0	0	0	0	0	0	0.0844479
HORVU5Hr1G050270	0.258412	0.172485	0.165862	0.107604	0.359799	0.169516	0.130696	0.032746	0	0.108206	0	0	0.0444058	0	0.754582
HORVU4Hr1G017470	0.0636383	0.104814	0.0403158	0.0239757	0.310651	0.169967	0.106776	0	0	0.0180824	0	0	0	0	0
HORVU2Hr1G020040	0.35019	0.379992	0.411076	0.135814	0.204356	0.171165	0.219945	0	0	0	0	0	0	0	0.138532
HORVU7Hr1G113340	0.196664	0.139531	0.150945	0.119689	0.250128	0.17284	0.145373	0	0.0571191	0.060179	0.107123	0	0	0	0.101736
HORVU2Hr1G011480	0.75111	0.577314	1.11029	3.85167	0.367969	0.173365	10.1584	0	0	0	0	0	0	0.118732	0
HORVU2Hr1G099570	0.107686	0.130065	0.113701	0.0676174	0.231746	0.175762	0.0876029	1.02475	0.319464	0.122392	0.121037	0	0	0.00729535	0.0431065
HORVU1Hr1G026400	0.15574	0.212202	0.251143	0.0933463	0.171668	0.176465	0.196521	0.306796	0.0801859	0.591371	0.167092	0	0.0924524	0.16114	0.261839
HORVU7Hr1G055830	0.171771	0.990191	0.761735	1.24575	0.0946692	0.17841	0.183404	0.206785	0.810698	1.53743	1.41904	0	0.280415	0.122187	0.577582
HORVU4Hr1G003910	0.0805004	0.304949	0.382486	0.0303284	3.06765	0.179169	0.503435	0	0	0	0	0	0	0	0.0580037
HORVU2Hr1G013340	0.381563	0.164967	0.370143	0.10482	0.368014	0.181643	0.186727	0	0.0600282	0	0	0	0	0	0
HORVU3Hr1G019630	0.283947	0.374136	0.119923	0.106977	1.08801	0.182572	0.259867	0.0651101	0	0	0	0	0	0.0192365	0.0227328
HORVU6Hr1G087520	0.227114	0.174563	0.153872	0.0332752	0.0139079	0.183472	0.0808318	0	0.0476399	0	0	0	0	0.0179506	0
HORVU1Hr1G043380	0.441997	0.254794	0.073503	0.203989	0.462842	0.183633	0.212369	0	0.0417214	0	0.0521637	0	0.108234	0.125764	0.0371555
HORVU6Hr1G079320	0.223048	0.205726	0.247283	0.117646	0.356497	0.185336	0.226247	0	0.0421084	0.0443642	0	0	0.0182062	0.0158663	0.0937504
HORVU3Hr1G060720	0.228051	0.112682	0.21671	0.171836	0.197509	0.186109	0.156533	0	0	0	0	0	0.0531845	0	0.0273866
HORVU5Hr1G103060	0.0730774	0.379137	0.0810174	0.0240904	0.926341	0.189756	0.2926	0	0	0	0	0	0	0	0
HORVU2Hr1G094460	0.287182	0.300999	0.260497	0.137704	0.302165	0.189817	0.12544	0	0	0.0778915	0	0	0.0639305	0.0185713	0.175574
HORVU5Hr1G073290	0.0861131	0.198563	0.109108	0.0324431	0.203401	0.191661	0.0656752	0	0	0	0	0	0	0	0.0413653
HORVU5Hr1G082380	0.453504	0.162265	0.208046	0.268069	0.120662	0.194911	0.267155	0	0	0.124416	0.0369116	0	0.102116	0	0.0262916
HORVU5Hr1G061880	0.126322	0.309483	0.192564	0.291498	0.243672	0.196807	0.286613	0	0.0596194	0.09422	0	0	0.0515548	0.0224644	0.0796422
HORVU5Hr1G075640	0.157295	0.120899	0.105688	0.0754226	0.257446	0.19803	0.111965	0	0.017997	0.00948056	0.0112507	0	0	0.00678122	0.160274
HORVU6Hr1G085210	0.30603	0.514541	0.33928	0.117698	0.210831	0.198662	0.476519	0	0	0	0	0	0	0	0
HORVU1Hr1G009970	0.0558025	0.193008	0.123731	0.00817582	1.35321	0.199638	0.211846	0.0298566	0.0234105	0.0123323	0.0731746	0	0.0202438	0.017642	0.0521213
HORVU2Hr1G092740	0.0444518	0.119582	0.0821359	0.214922	0.195993	0.200071	0.237312	0.0713507	0.027973	0	0	0	0.0483782	0.0210803	0
HORVU5Hr1G056870	0.0235992	0.0816242	0.0610477	0	0.771714	0.212433	0.722328	0	0	0	0	0	0	0.0111914	0.0793527
HORVU5Hr1G081810	0.0205342	0.0946976	0.273184	0.135385	0.520591	0.21328	0.2631	0	0	0	0	0	0	0.0292137	0.172617
HORVU7Hr1G082020	1.34694	1.7321	0.976378	0.956362	0.133242	0.215231	0.0553139	0	0.0326004	0	0	0	0	0	0.0870981
HORVU5Hr1G118800	0.349351	0.393184	0.258205	0.0767769	0.19254	0.215985	0.319724	0.0200268	0.015703	0.0992653	0.098166	0	0.0135789	0.035501	0.0139845
HORVU6Hr1G083080	0.276127	0.181916	0.218663	0.0346769	0.333355	0.218515	0.168473	0	0	0	0	0	0	0	0
HORVU3Hr1G001200	0.0943397	0.176745	0.0653686	0.0155498	0.636928	0.220469	0.440689	0	0	0	0	0	0	0	0.0198262
HORVU7Hr1G025580	1.21108	0.540494	0.714642	0.437874	0.129188	0.223174	0.542267	0	0	0	0	0	0	0.0277899	0.197045
HORVU7Hr1G086890	0.187657	0.266282	0.192043	0.0571035	0.238673	0.224897	0.169541	0	0.0272516	0.0287115	0.0340722	0	0	0	0.0485384
HORVU2Hr1G037330	0.117747	0.232721	0.261082	0.0443612	0.166873	0.227127	0.0898015	0	0.0635117	0.133828	0.0397038	0	0.0549206	0.047862	0.311086
HORVU2Hr1G090240	0.174194	0.260338	0.121594	0.136116	0.554695	0.234536	0.117106	0.0155335	0.0487192	0.0384969	0.0609129	0	0.0842581	0.0642504	0.0542344
HORVU2Hr1G098980	0.0908526	0.209492	0.201448	0.199667	0.133526	0.235911	0.129341	0.218745	0.228689	0.271058	0.214445	0	0.197755	0.0861695	0.101831
HORVU1Hr1G057760	0.170016	0.0686055	0.226187	0.0336281	0.36544	0.238395	0.154301	0	0	0	0	0	0	0	0.0857525
HORVU0Hr1G025310	0.181909	0.125836	0.121004	0.0159913	0.160411	0.239325	0.0129486	0	0.0228946	0	0	0	0	0	0.101945
HORVU3Hr1G030870	0.04992	0.326139	0.166032	0.0219419	1.30227	0.241965	0.497475	0.0400639	0	0	0.0392765	0	0.0271647	0	0
HORVU5Hr1G073490	0.326019	0.534138	0.190232	0.0678783	0.453932	0.249511	0.311457	0	0	0	0	0	0.112047	0.0488233	0
HORVU2Hr1G097380	0.109938	0.22815	0.158448	0	0.508963	0.251213	0.223029	0	0	0	0	0	0	0.0156407	0.092417
HORVU3Hr1G062520	1.18347	0.372121	0.149097	0.177335	0.41507	0.25143	0.373342	0	0	0	0	0	0	0	0
HORVU2Hr1G125260	0.133286	0.120739	0.0949935	0.0502154	0.209883	0.257099	0.243965	0	0	0	0	0	0	0	0.0160063
HORVU5Hr1G088280	0.299674	0.314091	0.201354	0.347259	0.390382	0.264097	0.135745	0.0218643	0	0	0	0	0	0.0129194	0.0458026
HORVU2Hr1G124980	0.311661	0.17966	0.230349	0.273975	0.725242	0.269757	0.51764	0	0.0326873	0.241069	0	0	0.0565316	0.024633	0.145551
HORVU5Hr1G010360	0.242817	0.335939	0.323039	0.384221	0.481772	0.277424	0.544451	0	0.0458405	0.0482963	0	0	0.0792795	0.0690903	0.0816477
HORVU7Hr1G046250	0.260538	0.0910244	0.131294	0.104107	0.182754	0.27881	0.151737	0.0380179	0.0596194	0.0785167	0.0186353	0	0.0515548	0.0673933	0.0398211
HORVU2Hr1G079510	0.199088	0.290742	0.132432	0.157513	0.20482	0.289498	0.1984	0.0319561	0.0250567	0.0263991	0.031328	0	0.0433347	0.0188826	0.0446292
HORVU5Hr1G020250	0.0539101	0.111877	0.095628	0	0.665546	0.291169	0.149659	0	0	0	0	0	0	0	0.0181274
HORVU2Hr1G080570	0.320417	0.251203	0.36944	0.101402	1.44101	0.292866	0.136847	0	0.0483922	0.0509847	0.030252	0	0.0418463	0.0364681	0.0646444
HORVU5Hr1G122840	0.653212	0.351448	0.675906	0.0287113	0.288008	0.294	0.13949	0	0	0	0	0	0	0	0.0732146
HORVU0Hr1G020280	0.104821	0.293495	0.215819	0.296185	0.940841	0.295513	0.447682	0	0	0.0595684	0	0	0	0.0213039	0.201408
HORVU3Hr1G058530	0.255627	0.421026	0.283401	0	0.46291	0.303438	0.253444	0	0	0	0	0	0	0	0.245586
HORVU3Hr1G019240	0.120646	0.290835	0.255348	0.318172	0.592386	0.307577	0.327897	0.052814	0	0	0	0	0.0179048	0	0.184397
HORVU1Hr1G068080	0.142311	0.164073	0.23666	0.0469135	0.411772	0.3141	0.132955	0	0	0	0.0419882	0	0	0	0.0299076
HORVU3Hr1G094320	0.0711554	0.0820366	0.216938	0.0234568	0.568638	0.3141	0.170943	0	0	0	0.0419882	0	0.0580804	0	0
HORVU7Hr1G043470	0.323031	0.0558645	0.196971	0.276872	0.0712139	0.318742	0.448382	0	0	0	0	0	0	0	0
HORVU1Hr1G024280	0.154921	0.396916	0.248089	0.0907924	0.455376	0.32182	0.110276	0	0	0	0	0	0	0	0.0289403
HORVU7Hr1G029160	0.0670296	0.18032	0.148625	0	0.911248	0.324896	0.489056	0	0	0	0	0	0	0	0
HORVU7Hr1G110830	0.0279627	0.0859701	0.0413344	0.0122907	0.383569	0.325933	0.0696651	0	0	0.00617974	0	0	0	0	0.0417888
HORVU6Hr1G022070	0.720936	0.597413	0.649404	1.1586	1.1175	0.327602	0.697597	0	0	0	0	0	0	0.128208	0.189387
HORVU0Hr1G002580	0.143395	0.462905	0.222565	0	0.537407	0.327664	0.367456	0.0690501	0.324852	0.114085	0.203079	0	0.0468183	0.0816022	0.192867
HORVU6Hr1G029360	0.340708	0.39281	0.350746	0.192542	0.616982	0.328602	0.181892	0	0.137831	0.0968097	0.287213	0	0	0	0.490988
HORVU2Hr1G010860	0.291789	0.555807	0.731373	1.43866	1.69206	0.329421	0.826286	0	0.0479006	0	0	0	0	0.162439	0.53323
HORVU6Hr1G037700	0.710534	0.390091	0.412623	0.156154	0.41025	0.333857	0.433518	0.040732	0.0638757	0.0336488	0	0	0.0552354	0.0722046	0.085328
HORVU1Hr1G007720	0.0736494	0.118877	0.408257	0.116539	0.5358	0.336584	0.424642	0	0	0	0.0347679	0	0	0	0
HORVU7Hr1G026700	0.202566	0.0778478	0.239547	0.071229	0.178627	0.336635	0.504666	0	0	0	0	0	0	0.038425	0
HORVU6Hr1G000040	0.926144	0.781761	0.550056	0.47977	0.218757	0.343551	0.264875	0.039819	0	0	0	0	0	0	0.250246
HORVU7Hr1G010620	0.39033	0.434502	0.328285	0.461453	1.03854	0.349498	0.431136	0	0.0254099	0.0267712	0.0635393	0	0	0.0574463	0.158404
HORVU0Hr1G015210	0.411345	0.547211	0.315719	0.500685	0.662685	0.361516	0.304065	0	0	0	0	0	0	0	0
HORVU2Hr1G014490	1.19869	0.287917	0.276861	1.05375	0.44043	0.363134	1.86649	0	0	0.0993417	0	0	0.0815359	0.0710567	0.0839715
HORVU5Hr1G068100	0.206883	0.513734	0.264647	0.0209846	1.0525	0.363643	0.339837	0	0	0	0.0375629	0	0	0	0.0802669
HORVU3Hr1G066840	0.42086	0.404349	0.738762	0.57037	1.34016	0.364273	0.536739	0	0	0	0	0	0	0.0498958	0.294822
HORVU7Hr1G079700	0.130249	0.375418	0.252702	0.0644061	0.484551	0.372031	0.104303	0	0	0	0	0	0	0	0.109491
HORVU1Hr1G005230	0.141273	0.228028	0.438544	0.0372573	0.622889	0.38151	0.150841	0	0.053341	0.0561985	0.0666914	0	0	0	0.190014
HORVU3Hr1G010360	0.335379	0.425332	0.223091	0.132671	1.47872	0.383177	0.322283	0	0	0	0	0	0	0	0.169157
HORVU4Hr1G085870	0.444721	0.384547	0.369781	0.537551	0.694457	0.384927	0.672691	0	0.559715	0.884549	0.262426	0	0.242002	0.105449	0.186923
HORVU5Hr1G110140	0.177844	0.260961	0.37641	0.0426381	0.659384	0.38623	0.345253	0	0	0	0	0	0	0	0.054364
HORVU7Hr1G017060	0.316625	0.267699	0.491438	0.194838	0.349008	0.394637	0.202842	0	0.0398496	0	0	0	0	0	0.141954
HORVU0Hr1G001150	0.634784	0.731856	0.402145	0.119577	0.699706	0.400302	0.363094	0	0	0	0	0	0	0	0
HORVU1Hr1G041260	1.75764	1.07281	1.00296	0.579416	0.541333	0.402702	0.77275	0	0	0	0	0	0	0	0.260739
HORVU2Hr1G045560	0.037867	0.174631	0.167925	0	1.43307	0.406418	1.50945	0	0	0	0	0	0	0	1.10351
HORVU2Hr1G023830	0.294325	0.313724	0.350931	0.131809	0.697825	0.409526	0.266824	0	0	0	0	0	0	0	0.233414
HORVU5Hr1G053710	0.270056	0.311354	0.523947	0.419692	0.829242	0.410726	0.278048	0.116109	0.0182082	0.0575509	0.0455308	0	0.0314904	0.0823295	0.0972932
HORVU3Hr1G071810	0.181828	0.304922	0.366517	0.0871866	0.8017	0.412052	0.300039	0	0.0312061	0.0328778	0	0	0.0269849	0	0.0555819
HORVU4Hr1G012760	0.306048	0.719271	0.24795	0.0310432	1.2975	0.415687	0.766666	0	0.0222222	0.0234127	0	0	0	0.033493	0.0197902
HORVU0Hr1G007690	0.282814	0.285304	0.385395	0.536079	0.896248	0.41614	0.427787	0	0.0111232	0.0234381	0	0	0	0.0838237	0.1684
HORVU3Hr1G065210	0.470792	0.34646	0.322051	0.0924592	0.220827	0.426567	0.310163	0	0	0	0	0	0	0	0.0168409
HORVU3Hr1G000140	0.547734	0.776212	0.708454	0.677113	1.0943	0.42668	0.499542	0.164846	0.0646279	0.0907868	0.0269344	0	0.0186286	0.081172	0.287776
HORVU4Hr1G027480	0.348666	0.684862	0.429498	0.0510843	0.868291	0.429207	0.427432	0	0	0	0	0	0	0	0
HORVU7Hr1G043010	0.195668	0.507579	0.235005	0.0430021	1.27611	0.440336	0.400431	0	0.0307829	0.064864	0	0	0	0.0231978	0.246727
HORVU3Hr1G060950	0.576349	0.56066	0.199678	0.225621	0.446692	0.448971	0.576922	0.0216823	0.102006	0.0895591	0.0212561	0	0.161715	0.0768713	0.181686
HORVU3Hr1G011900	0.216431	1.18526	0.839813	0.356738	3.39957	0.449594	1.6754	0	0	0	0	0	0	0	0
HORVU3Hr1G093580	0.802497	0.364479	0.269603	0.128265	0.402078	0.454646	0.597197	0	0.0459092	0.0483686	0	0	0.0396991	0	0
HORVU2Hr1G095080	0.346174	0.461473	0.191893	0.413679	0.441201	0.471917	0.404271	0	0	0.0645506	0	0	0.0176602	0.030781	0.0545633
HORVU5Hr1G068460	0.26111	0.551905	0.554836	0.487766	0.647583	0.474605	0.90608	0	0	0	0	0	0	0.0619127	0.219496
HORVU7Hr1G112890	0.255213	0.216354	0.282943	0.0395918	0.604001	0.475582	0.288527	0	0	0	0	0	0	0	0.03786
HORVU4Hr1G087230	0.255764	0.335087	0.335109	0.0383246	3.319	0.495077	2.09159	0.0139955	0.0329214	0.231234	0	0	0	0.0082698	0
HORVU4Hr1G012540	0.201366	0.464318	0.272854	0.0885085	0.493246	0.511255	0.310561	0	0.042239	0	0	0	0.0730508	0.0636621	0.0376164
HORVU5Hr1G028310	0.460491	0.568833	0.437592	0.390352	0.543845	0.512456	0.877998	0	0	0.26169	0	0	0.0536964	0.0935904	0.221201
HORVU7Hr1G019500	0.285111	0.438281	0.400379	0.100254	1.08947	0.513296	0.629136	0.0457639	0	0	0.0448644	0	0	0	0
HORVU4Hr1G056630	0.200399	0.48641	0.491119	0.639765	2.26708	0.514886	0.788316	0	0.0199119	0.0419572	0.0248955	0	0.0344369	0.0450164	0.425586
HORVU0Hr1G039310	0.657551	0.458389	0.423834	0.262135	0.185414	0.524139	0.310223	0	0	0	0	0	0	0	0.0514192
HORVU1Hr1G017660	0.127013	0.234299	0.253465	0	0.952026	0.527693	0.325478	0	0	0.101052	0	0	0	0	0
HORVU2Hr1G105220	0.599716	0.599236	0.576226	0.15816	0.308491	0.539845	0.554955	0	0	0	0.09437	0	0	0.0568804	0.201656
HORVU6Hr1G087590	0.760109	0.588075	0.665286	0.21101	0.507119	0.540178	0.630049	0.0481606	0.0188813	0	0.118035	0	0.0163273	0.0142289	0
HORVU6Hr1G012730	1.01681	0.821823	0.534592	0.456146	0.600845	0.544391	0.660361	0	0.0395794	0.125099	0	0	0.102677	0.0298268	0.158616
HORVU2Hr1G008300	0.297359	0.0604998	0.310276	0.023065	2.33296	0.545036	0.20544	0	0	0	0	0	0	0	0.0294081
HORVU1Hr1G067720	0.729998	0.303922	0.314733	0.0534773	0.581143	0.547601	0.41137	0	0	0	0	0	0	0	0.0340921
HORVU3Hr1G015710	0.0608332	0.444194	0.157367	0.133693	0.379978	0.547601	0.0866043	0	0	0	0	0	0	0	0
HORVU7Hr1G011150	1.15154	1.42977	1.32576	0.642421	0.683478	0.552026	0.614766	0	0	0	0	0	0	0	0.670168
HORVU5Hr1G098920	0.398847	0.494545	0.225263	0.109155	0.497705	0.554958	0.369614	0	0	0.0299361	0	0	0.0122852	0.0214125	0.0379565
HORVU1Hr1G052470	0.0980805	0.706745	0.598054	0.129331	1.94601	0.560295	0.890147	0.236147	0.0462906	0	0	0	0.040029	0.0697687	0.0824493
HORVU6Hr1G006040	1.17507	1.29175	0.939184	0.792752	0.632563	0.56767	0.787804	0	0	0.0543536	0	0	0	0	0.91888
HORVU3Hr1G063640	0.206781	0.596007	0.420288	0.454444	0.265918	0.572732	0.110393	0.746797	0.195187	0.274191	1.0575	0	0.281308	0.539337	0.753247
HORVU2Hr1G030480	0.471123	1.08634	0.712242	0.960087	0.660936	0.578304	0.36584	0.206239	0.242568	0.851875	0	0	0	0	0.0720072
HORVU7Hr1G112840	0.21189	0.375165	0.268472	0.0498935	1.18449	0.581643	0.347442	0	0	0	0	0	0	0.0107662	0.012723
HORVU2Hr1G018600	0.397453	0.604033	0.56081	0.166756	1.99137	0.581696	0.540108	0	0	0	0	0	0	0.0257022	0.364484
HORVU2Hr1G079600	0.820623	0.830735	0.599127	0.31671	0.860428	0.582089	1.60281	0	0	0	0	0	0	0	0
HORVU5Hr1G011980	0.306994	0.398183	0.297806	0.0506012	0.676784	0.597865	0.573625	0	0	0	0	0	0	0	0.193551
HORVU2Hr1G079390	0.996492	0.937242	1.13383	0.276631	1.0695	0.599217	0.643988	0	0	0	0	0	0	0	0.308619
HORVU6Hr1G004910	1.47567	1.13422	1.38812	0.530685	0.443615	0.603794	0.859422	0	0.0844198	0	0	0	0	0	0.300724
HORVU2Hr1G099360	0.183416	0.169172	0.162676	0.193485	0.56609	0.609619	1.37087	0	0	0.0729628	0	0	0	0	0
HORVU0Hr1G019640	0.93648	1.0397	0.692153	0.137207	0.802868	0.612428	0.481436	0	0	0	0	0	0	0	0
HORVU2Hr1G120780	1.02483	1.05932	0.679094	0.357256	0.545344	0.623983	0.540829	0	0	0	0	0	0	0	0.178241
HORVU7Hr1G050400	0.551949	0.347102	0.890064	0.661648	1.27211	0.625402	1.76799	0	0.0947276	0	0	0	0	0.142772	0.168722
HORVU4Hr1G054630	0.479583	0.829382	0.420206	0.152997	1.49211	0.626668	0.635949	0.0372479	0.014603	0.184624	0.0730316	0	0.0505107	0.0880379	0.182068
HORVU5Hr1G020880	1.00947	1.09401	0.693875	0.479201	1.00145	0.629097	0.668261	0	0.190575	0.12047	0	0	0.131837	0.258509	0.135775
HORVU2Hr1G082640	0.37009	0.168689	0.15267	0.0567452	0.588194	0.6347	0.128655	0	0	0	0	0	0.0281009	0.036734	0.0144702
HORVU6Hr1G011930	0.269925	0.0565823	0.408072	0	1.32537	0.63718	0.209605	0	0	0	0	0	0	0.0349107	0.0825117
HORVU4Hr1G073170	0.320417	0.576289	0.596788	0.405609	1.1302	0.638981	0.49265	0	0.120981	0.101969	0.030252	0	0.0418463	0.0364681	0.215481
HORVU4Hr1G089030	0.928741	0.59487	0.366098	0.108859	0.841732	0.643094	0.594985	0	0.077926	0	0	0	0.0673851	0	0
HORVU7Hr1G048820	0.172623	0.570527	0.408275	0.21245	1.23047	0.645465	1.06902	0	0	0	0	0	0	0	0
HORVU2Hr1G023110	0.427775	0.746452	0.756242	0.945204	1.27439	0.648453	0.74067	0.0278364	0	0.0689873	0	0	0	0.0822416	0.291568
HORVU5Hr1G094610	0.567143	0.653872	0.990779	1.47303	2.08383	0.660468	0.678954	0	0	0	0	0	0	0.0978017	0.577887
HORVU5Hr1G118970	1.49043	1.01339	1.14395	0.226767	0.526559	0.674789	0.55086	0	0	0	0	0	0	0	0.481885
HORVU2Hr1G105230	0.474203	0.630829	0.768368	0	1.48769	0.681969	0.97369	0	0	0	0	0	0	0	0.858585
HORVU2Hr1G120870	0.255627	0.113353	0.327002	0	1.32216	0.684195	0.0734838	0	0	0	0	0	0	0	0.0330596
HORVU3Hr1G116070	0.535868	0.154453	0.742613	0	2.21503	0.695727	0.14304	0	0	0	0	0	0	0	0
HORVU3Hr1G020460	0.879007	0.878303	0.584707	0.386359	0.51675	0.699955	0.469269	0	0	0	0	0	0	0	0.147784
HORVU5Hr1G097770	3.0745	0.901185	1.32876	0.824564	0.402078	0.703619	0.612034	0	0	0.103647	0	0	0.0850696	0.148272	0.350443
HORVU6Hr1G028190	0.705046	0.862885	1.10634	1.68774	2.06843	0.709767	1.10024	0	0	0.0215744	0	0	0.0354149	0.123453	0.310018
HORVU5Hr1G100800	0.659181	0.664986	0.943952	1.15895	1.99815	0.713189	0.821129	0	0	0	0	0	0	0.0781504	0.415595
HORVU3Hr1G088950	0.27205	0.355473	0.321716	0.239154	0.579757	0.715835	0.19365	0	0.136958	0.0360738	0.0428092	0	0.266472	0.154816	0.365909
HORVU7Hr1G108370	0.410158	0.171957	0.289369	0.114724	0.232904	0.722931	0.185791	0	0.0469286	0.0494426	0.0880112	0	0	0	0.125379
HORVU3Hr1G097760	1.2196	0.669575	1.48089	0.382903	1.2163	0.723855	0.682106	0	0	0	0	0	0	0	0.78113
HORVU3Hr1G065180	0.828613	0.685876	0.800868	0.50429	0.304453	0.728237	0.317596	0	0	0	0	0	0	0	0.0714417
HORVU2Hr1G125690	1.04322	0.575676	0.672193	0.211633	0.422618	0.731625	0.456974	0	0	0	0	0	0	0	0.0899447
HORVU0Hr1G007330	0.591093	0.524219	0.327658	0.089934	0.375893	0.732008	0.291289	0	0	0.0452186	0	0	0	0	0
HORVU4Hr1G068470	0.440509	0.565367	0.580516	0.997333	1.77734	0.733785	0.709951	0	0.0627637	0.115721	0.0588544	0	0.0271369	0.0945967	0.321396
HORVU1Hr1G007660	0.321079	0.82262	0.197758	0.0470424	6.37051	0.74109	1.67603	0	0	0	0	0	0	0.0507548	0
HORVU3Hr1G025080	0.152895	0.558207	0.310763	0	1.85385	0.74109	0.3265	0	0	0	0	0	0	0	0.385583
HORVU1Hr1G010300	1.08215	1.02898	0.643155	0.308928	0.319728	0.741599	0.52412	0	0	0	0	0	0	0	0.0187565
HORVU1Hr1G010720	0.145117	0.131456	0.413701	0	1.64529	0.742864	0.166012	0	0	0	0	0	0	0	0.017427
HORVU3Hr1G075280	0.313164	0.601756	0.462919	0.688241	0.575321	0.758962	0.724476	0.502667	0.59121	0.311441	0	0	0.170413	0.0742554	0.175503
HORVU6Hr1G074290	0.67576	1.07126	0.84283	0.334152	0.900056	0.760372	0.631336	0.0677925	0	0.0560036	0.13292	0	0.0919312	0.040058	0.189355
HORVU3Hr1G006810	0.66731	0.346211	0.332916	0.175986	1.02978	0.762416	0.67688	0	0	0	0	0	0	0	0.560961
HORVU4Hr1G004100	0.0537939	0.702896	0.228615	0.0118223	4.14082	0.763603	1.37849	0.0647595	0.0677037	0.0178327	0.0211622	0	0	0.0127553	0.21103
HORVU5Hr1G096350	0.301997	0.617226	0.410902	0.144807	3.48015	0.784176	0.718184	0	0	0	0	0	0	0	0.0923154
HORVU7Hr1G017480	1.09054	0.677014	1.30204	0.663699	1.29455	0.784176	0.985264	0.201976	0.316738	0	0.396012	0	0.41084	0.358038	0.846224
HORVU7Hr1G118630	0.611819	0.308604	0.423934	0.352957	0.674393	0.794336	0.489942	0.184134	0.433136	0	0.0902572	0	0.249698	0.272007	0.128578
HORVU6Hr1G012210	0	0	0.0534005	0.254057	0.424747	0.800465	0	0	0	1.62867	0	0	0.0786326	0	34.822
HORVU7Hr1G075680	2.19332	2.10727	1.92986	0.68861	0.268627	0.813609	1.28245	0	0	0.0692462	0.0410876	0	0	0.0495301	0.556058
HORVU6Hr1G082840	0.963152	1.19927	0.85424	0.49108	0.750239	0.813645	0.603318	0	0.024244	0.0255428	0	0	0	0	0.28068
HORVU2Hr1G080560	0.764324	1.06846	0.847368	0.579516	1.35852	0.813716	1.33635	0	0.0180367	0.0380059	0	0	0	0.0135924	0.0481885
HORVU3Hr1G065170	0.937724	0.857442	0.573577	0.170552	0.178212	0.839631	0.552404	0	0	0	0	0	0	0	0.054364
HORVU5Hr1G096890	0.59206	0.597275	0.505966	0.097588	1.22365	0.858363	0.895558	0	0.023286	0.0245335	0	0	0.140953	0.0526446	0.0414753
HORVU7Hr1G111890	0.552771	0.367674	0.730682	0	3.39805	0.861207	0.522107	0	0	0	0	0	0	0	0.321698
HORVU6Hr1G052810	0.391513	0.582047	0.742456	1.01893	1.57858	0.8668	0.550038	0	0.0194506	0	0	0	0.0336391	0.0146578	0.103932
HORVU6Hr1G042330	0.882963	1.0907	0.489449	0.478192	1.35562	0.867964	1.06061	0	0	0.0627218	0	0	0.0257398	0.0672951	0
HORVU3Hr1G086240	0.651153	0.4558	0.23204	0.0919956	0.769018	0.869559	0.918728	0	0	0	0.109783	0	0	0.0330851	0.156394
HORVU2Hr1G040910	1.00022	1.18894	0.885401	0.439639	1.74352	0.893927	0.745093	0.112011	0	0.0925323	0.0915075	0	0	0.0441241	0.195539
HORVU3Hr1G109630	0.333998	0.539104	0.999777	0.0440418	1.91442	0.901964	0.463605	0	0	0	0	0	0	0	0.224615
HORVU5Hr1G125310	0.579726	0.568122	0.321357	0.19111	1.37389	0.903203	0.680888	0.0697899	0.109444	0.345922	0.205255	0	0.2366	0.494859	0.1462
HORVU3Hr1G117330	2.67253	2.42456	2.72004	1.67537	0.627807	0.91011	1.68405	0	0	0	0	0	0	0	0.810251
HORVU4Hr1G088280	0.438329	0.831398	0.862177	0.130514	2.50931	0.910546	1.31346	0	0	0	0	0	0	0	0.237724
HORVU5Hr1G060340	0.66601	1.09768	0.609529	0.147352	2.29599	0.914602	1.11679	0.010762	0	0.0533433	0	0	0	0.0254368	0.202905
HORVU3Hr1G065940	1.7486	1.48347	1.09732	0.391542	1.41831	0.925232	2.28976	0	0	0.065622	0	0	0	0.0938757	0.776565
HORVU2Hr1G013360	0.412686	0.753342	0.838796	0.0453481	1.55422	0.928717	0.844552	0	0	0	0.0811742	0	0	0	0.693832
HORVU3Hr1G010280	5.7526	3.22964	4.38115	2.96824	2.15041	0.935212	3.25804	0	0	0.0994948	0	0	0	0	1.76612
HORVU4Hr1G021590	4.92139	3.09923	1.60474	1.58146	1.68668	0.945007	0.794829	0	0	0	0	0	0	0	0.417183
HORVU4Hr1G087980	0.712128	0.579549	1.11459	0	1.15435	0.957201	0.626177	0	0.0790823	0	0.0988754	0	0.068385	0.0595959	0
HORVU5Hr1G051590	1.35269	1.46208	0.937291	0.334442	1.39785	0.965925	3.15942	0	0	0	0	0	0.138017	0	0
HORVU6Hr1G075300	0.442072	0.509674	0.581998	0.728657	1.61413	0.96615	0.393343	0.0221744	0.0347738	0.0915916	0	0	0.06014	0.131027	0.309682
HORVU7Hr1G121820	0.637068	0.625309	0.820819	0.8287	1.41394	0.974658	0.891633	0	0	0	0	0	0	0.0734874	0.275006
HORVU1Hr1G059030	0.490473	0.565477	0.647338	0.677546	1.41595	0.994606	0.498753	0.0562336	0.0881853	0.0464547	0.0551283	0	0.0381283	0.265824	0.117802
HORVU4Hr1G024500	0.705972	0.906952	1.16283	1.42296	2.37899	1.01609	1.01223	0	0	0	0	0	0	0.114786	0.440857
HORVU1Hr1G060920	0.813339	1.39863	0.993409	1.32698	2.2641	1.05955	0.824267	0.0663819	0	0	0.0325386	0	0.0225046	0.117674	0.208592
HORVU4Hr1G008480	0.195612	0.410779	0.19363	0.0736968	2.06378	1.06666	0.783227	0	0.0131889	0	0	0	0.0114049	0	0.0234911
HORVU3Hr1G108070	1.93819	1.48972	1.25345	0.638934	0.301289	1.09689	0.90207	0	0	0	0	0	0	0	0.104442
HORVU7Hr1G034610	0.612891	1.07063	0.494169	0.17143	2.1905	1.09955	1.03118	0	0	0	0	0	0.0303194	0	0.1249
HORVU7Hr1G026260	0.874934	1.22109	1.68473	0.242886	4.77133	1.10007	0.688351	0	0	0	0	0	0	0	0.309682
HORVU1Hr1G083860	0.477151	0.359693	0.386573	0.387189	0.424807	1.10556	1.1365	0	0.17323	0.0730041	0.129952	0	0	0.182763	0.0617088
HORVU3Hr1G084120	1.42237	1.52908	1.25727	0.278801	2.60601	1.118	1.74446	0	0.072574	0.0764619	0	0	0.21965	0.0546914	0.193895
HORVU3Hr1G000740	0.672526	0.352441	0.745596	0.241857	2.35871	1.14304	0.913912	0	0	0	0	0	0	0	0.10279
HORVU6Hr1G094530	1.46942	1.3289	1.18478	0.266736	3.04168	1.15359	0.884311	0	0	0	0	0	0	0.0162897	0.314424
HORVU2Hr1G080990	1.60472	1.4706	1.55098	0.705338	0.771032	1.1539	1.88913	0	0	0	0	0	0	0	0.622602
HORVU4Hr1G081110	0.256177	1.04716	0.877853	0.153546	3.77359	1.18526	0.547055	0	0	0	0.10994	0	0	0.0331326	0
HORVU3Hr1G034030	0.716956	0.852425	0.447105	0.177261	3.16113	1.21009	2.22477	0	0	0.0445632	0	0	0.0365758	0	0.113005
HORVU5Hr1G018020	0.619357	0.654565	0.686651	0.289247	1.16628	1.21959	0.757745	0.0932012	0	0.0256646	0	0	0	0	0.130162
HORVU7Hr1G089190	1.91696	1.71105	1.75961	0.733862	1.88581	1.22033	1.18846	0	0.0389135	0.163993	0	0	0.0336497	0	1.14361
HORVU1Hr1G086890	0.378229	0.209959	0.768761	0	2.75625	1.23675	0.21688	0	0	0	0	0	0	0	0.0117759
HORVU1Hr1G012140	0.163812	0.721113	0.528322	0	3.00397	1.23742	1.44696	0	0	0.0888607	0.0351506	0	0	0	1.00149
HORVU3Hr1G034550	1.34829	0.670556	0.820664	0.383465	0.34969	1.26311	0.11291	0	0	0	0	0	0	0	0.0444474
HORVU1Hr1G081140	0.0927561	0.249528	0.239946	0.12231	1.46548	1.28456	0.198076	0	0	0	0	0	0	0	5.71806
HORVU3Hr1G013160	1.24033	1.80917	1.323	0.35932	2.74472	1.30779	2.12696	0.0226236	0.0354783	0.0747579	0	0	0	0.0401044	0.300159
HORVU1Hr1G012210	1.94917	1.22153	1.69469	0.319945	0.731033	1.31888	0.889469	0	0	0	0	0	0.0132034	0	0.149576
HORVU2Hr1G074580	5.00443	2.66295	2.98748	0.620415	0.424328	1.33279	2.00947	0.205968	0.0807494	0.0850752	0.201919	0	0.139653	0.304261	0.93486
HORVU3Hr1G090850	1.04569	1.96605	1.05229	0.12728	4.41549	1.33675	1.76924	0	0	0	0	0	0	0.0228874	0
HORVU2Hr1G064290	1.10722	2.84212	1.99183	0.716232	1.54285	1.34531	1.15991	0	0.118318	0	0	0	0	0.148606	0.140493
HORVU2Hr1G027210	1.84148	1.9265	1.77691	2.78796	2.85678	1.34595	2.73083	0.164212	0.193137	0.0678278	0	0	0.111341	0	0.114667
HORVU7Hr1G105780	0.143016	0.549621	0.792775	0	2.62738	1.38641	0.509007	0	0	0	0	0	0	0.0678221	1.12209
HORVU0Hr1G013610	0.937607	1.27016	1.45527	2.31816	3.22969	1.38774	1.25139	0.112873	0	0	0	0	0	0.16674	0.669953
HORVU5Hr1G100790	1.33678	1.85573	1.24006	2.01452	3.87921	1.38845	1.22341	0	0	0.108525	0	0	0.0445364	0.194062	1.1008
HORVU7Hr1G046540	7.87178	3.61836	4.44909	0.949795	1.58792	1.3894	1.64802	0	0	0	0	0	0	0	0
HORVU1Hr1G084230	3.06337	1.98919	2.42028	0.928603	1.16437	1.42632	1.09028	0	0	0	0	0	0	0.0500942	0.177597
HORVU2Hr1G044130	0.900479	1.52995	1.41866	0.312472	6.84355	1.42754	1.21448	0	0	0	0	0	0	0.0674261	0.079681
HORVU7Hr1G028140	1.72008	0.99989	1.05764	0.514618	0.844436	1.44126	1.2964	0	0	0.0287498	0.0341177	0	0	0	0.340223
HORVU0Hr1G022190	1.38147	0.995458	2.39308	0.113853	1.18966	1.47972	0.829708	0	0	0	0.101899	0	0	0	0.798399
HORVU1Hr1G054040	0.455738	1.39085	0.951068	0.353498	3.19139	1.53144	0.887336	0	0	0	0	0	0	0.0381394	2.16343
HORVU2Hr1G111680	1.80359	1.70511	2.11953	0.998867	1.35188	1.53611	1.54059	0.434248	0.136197	0.143494	0.170285	0	0.176661	0.153956	0.849045
HORVU5Hr1G006620	0.569555	1.51535	0.437149	0.173314	4.49123	1.54719	0.701688	0	0	0	0	0	0	0	0.147318
HORVU1Hr1G012660	0.237216	0.507912	0.450839	0.0446854	2.83889	1.54871	3.18411	0	0	0	0	0	0	0	0
HORVU3Hr1G020900	1.49294	2.0029	1.59496	0.644277	1.73539	1.57884	1.15931	0	0	0	0	0	0	0	1.55165
HORVU7Hr1G038940	4.87698	3.21701	2.52858	1.50374	2.56753	1.58769	3.60105	0	0	0	0	0	0.0396101	0.0345193	0.0815866
HORVU6Hr1G019630	1.27814	1.86655	0.755737	0.112359	6.48074	1.59305	0.63686	0	0	0	0	0	0	0	0.716292
HORVU5Hr1G011360	0.862438	0.852278	0.751256	0.0812308	4.88903	1.5996	0.394649	0	0.116297	0	0	0	0	0	0.10357
HORVU4Hr1G002770	0.0581543	0.620189	0.402955	0.287563	2.17947	1.60066	0.403604	0.280035	0.0548937	0	0.0686327	0	0.0237341	0.0206838	0.562191
HORVU6Hr1G019580	0.866332	1.05138	0.758258	0	6.63429	1.6102	1.60659	0	0	0	0	0	0	0	0.153319
HORVU3Hr1G015550	1.85175	2.54373	2.70813	1.35076	2.21485	1.63687	2.14543	0	0	0	0	0	0	0	2.58335
HORVU3Hr1G026710	0.343046	2.26517	0.518616	0.287858	13.7502	1.65197	2.79704	0	0	0	0	0	0	0	1.36323
HORVU2Hr1G011910	1.26568	0.906806	1.67381	0.309948	2.04286	1.6902	0.91702	0	0	0	0	0	0	0	0.182394
HORVU2Hr1G037740	0.814331	0.813679	1.14356	0.286345	2.45348	1.69162	0.695586	0	0.204979	0.21596	0.128141	0	0.088626	0.308942	0.182547
HORVU1Hr1G070080	1.28573	1.94961	1.05357	0.276422	3.12714	1.69832	1.73093	0	0	0	0	0	0	0.0198824	0
HORVU3Hr1G110070	1.58007	1.29584	1.46279	0.472549	2.28033	1.70882	1.23487	0	0	0	0	0	0	0	0.0821598
HORVU4Hr1G003460	1.40087	2.4611	2.14473	0.498456	3.50497	1.70907	1.85188	0	0	0	0	0	0	0	0.112154
HORVU3Hr1G040520	1.90269	1.37103	0.263677	0.156808	1.83513	1.72921	0.63486	0.572635	0.673503	0.473056	0.84207	0	0.776533	0.676731	0
HORVU3Hr1G011730	2.56189	3.09893	2.28151	0.387659	2.96279	1.74487	1.61434	0	0	0	0	0	0	0	0.917929
HORVU4Hr1G048610	0.961915	0.693134	0.799822	1.2684	2.12059	1.74842	1.66898	0.289499	0.226995	0.956624	0.283809	0	0.19629	0.855312	0.202154
HORVU3Hr1G065950	1.90097	2.64709	1.478	0.683636	3.75538	1.76932	1.89792	0.0594408	0.0466074	0.0491043	0	0	0.0806059	0.0702462	0.788629
HORVU4Hr1G063240	1.06299	1.90085	1.43102	0.572116	4.4238	1.79132	2.20048	0	0.0204774	0.151021	0	0	0.0354149	0.0617265	0.6018
HORVU3Hr1G011800	3.59902	2.58279	2.11717	0.871668	2.91461	1.83093	3.13696	0	0	0	0	0	0.0599529	0	1.42011
HORVU2Hr1G017100	2.08738	2.28701	2.31418	1.17963	3.65853	1.89875	2.2426	0.0312159	0	0	0	0	0	0.0368905	2.46314
HORVU7Hr1G036720	1.101	2.98473	1.84743	0.19619	3.90322	1.94714	0.762531	0.071645	0.224707	0	0.0702369	0	0	0	0.0500288
HORVU2Hr1G018750	7.79593	4.99056	6.92907	2.32972	0.998084	1.97271	2.99473	0	0	0	0	0	0.0360533	0.188518	1.48521
HORVU5Hr1G110690	3.79858	4.17578	2.69328	0.815402	6.52406	2.01859	1.55631	0	0	0	0	0	0	0.0628393	1.55947
HORVU1Hr1G010350	2.02904	1.90965	1.46906	0.982851	0.547729	2.02145	1.6359	0	0.0781744	0	0	0	0	0	0.556954
HORVU3Hr1G083150	3.11151	1.98816	2.92591	1.20615	1.69421	2.12597	1.72116	0	0	0	0	0	0.0122398	0.0640003	0.264714
HORVU1Hr1G010360	4.27766	3.32395	3.34498	2.281	0.679929	2.13098	2.27653	0	0	0	0	0	0	0	0.58617
HORVU7Hr1G114490	0.309187	0.903054	0.548449	0.570781	1.61316	2.14093	0.396153	0.0496284	0	0	0	0	0	0	0
HORVU1Hr1G074000	0.21602	1.10295	0.581619	0.0406926	5.51061	2.17959	1.8452	0	0	0	0	0	0	0	0.103767
HORVU5Hr1G110700	5.54951	3.1191	4.99888	1.55501	3.28794	2.23356	2.59235	0.167019	0	0	0	0	0	0	1.51615
HORVU3Hr1G011680	1.71619	1.75879	2.80114	0.691475	7.04139	2.27768	1.62882	0	0	0	0	0	0.0778243	0	0.080149
HORVU1Hr1G051050	0.863188	1.56869	1.83285	2.17998	5.04763	2.29457	1.96827	0	0	0	0	0	0	0.124886	0.418154
HORVU3Hr1G065150	4.03085	2.51203	3.44219	1.72384	2.22155	2.31964	1.27952	0	0	0	0	0	0	0	0.0915796
HORVU3Hr1G016120	4.74954	3.18338	3.28055	1.04381	1.65161	2.33933	1.9822	0	0	0	0	0	0	0	0.110906
HORVU3Hr1G055330	2.30415	1.48398	2.32547	0.272399	3.11783	2.3437	0.98408	0	0	0	0	0	0	0	1.81671
HORVU7Hr1G018290	1.85765	0.713909	2.3537	0	7.60553	2.66449	0.944506	0	0	0	0	0	0	0	1.18979
HORVU6Hr1G018150	2.79642	2.36766	2.88711	0.610728	5.61578	2.6776	1.99676	0	0.0329953	0.0173815	0	0	0.0427981	0.111893	0.690533
HORVU3Hr1G063310	1.16018	2.58133	0.947751	0.161036	5.85572	2.72716	1.99939	0	0	0.0404841	0	0	0	0.0289573	0
HORVU3Hr1G011760	5.26131	3.99796	3.84445	1.18256	4.87677	2.79444	2.74498	0.14395	0	0.118917	0	0	0.0976029	0.0850587	1.70881
HORVU7Hr1G024150	2.05224	1.51026	2.1784	0.230309	1.44391	2.83453	1.7017	0	0	0	0	0	0	0	0.734115
HORVU1Hr1G065160	7.28798	4.67865	5.04989	1.31047	1.00417	2.83864	1.68011	0	0	1.3178	0	0	0.675999	0.706942	1.67086
HORVU7Hr1G109170	4.01966	3.08048	3.59133	0.685935	3.07547	2.97165	2.70137	0	0.0446386	0	0	0	0	0	2.38521
HORVU3Hr1G108030	4.94628	3.31123	4.08035	2.27228	1.18423	2.9941	2.60089	0	0	0.0211573	0	0	0	0	0.23249
HORVU6Hr1G085110	10.2538	6.66566	8.7732	4.10975	0.919528	2.99649	4.20612	0	0	0	0	0	0.0378289	0.0329671	0.35063
HORVU6Hr1G009710	5.3704	3.86396	2.7755	1.17138	2.98208	3.01966	1.68143	0	0	0	0	0	0	0	1.01831
HORVU0Hr1G019570	3.2129	1.87975	2.87085	0.632328	6.44869	3.08806	2.20166	0	0.0905299	0	0	0	0	0	0.806225
HORVU7Hr1G109370	5.4603	2.61234	4.11807	1.32246	2.29286	3.16362	2.93488	0	0	0	0	0	0	0	1.18655
HORVU6Hr1G021090	1.76229	1.74606	1.5569	0.944041	3.0959	3.20322	2.85186	0	0	0	0	0	0.0899039	0.156698	0.277768
HORVU3Hr1G001930	1.21977	1.8931	2.44454	0.309311	15.8757	3.21603	3.35614	0	0	0	0	0	0	0	0.709874
HORVU4Hr1G016110	1.91843	1.57318	1.85726	0.587883	4.61645	3.25549	1.74543	0	0	0	0	0	0	0	0.29528
HORVU5Hr1G072630	3.07742	4.44753	2.06629	0.857315	3.63105	3.33144	2.68421	0	0	0	0	0	0.141518	0.123329	0.145745
HORVU7Hr1G102030	4.5874	3.98703	4.65548	2.28002	4.00636	3.33531	2.48672	0	0.199855	0.140374	0	0	0.979317	0.100406	0.77126
HORVU5Hr1G085770	1.73009	0.586665	1.80524	0	8.35731	3.38253	0.814969	0	0	0	0	0	0	0	0.171102
HORVU1Hr1G065230	2.54842	1.78843	3.00957	0.511366	8.18291	3.39497	1.95203	0	0	0	0	0	0	0	0.37257
HORVU4Hr1G048330	0.591701	1.7282	1.8805	0	8.26141	3.40064	1.97956	0	0	0	0	0	0	0	1.79064
HORVU6Hr1G073690	1.74795	2.55868	1.95964	0.336668	12.9458	3.40664	3.06162	0.0472866	0	0.0781272	0.0463572	0	0	0	4.25953
HORVU3Hr1G026010	1.42292	3.37659	3.06315	0.291463	8.19247	3.5011	3.77609	0	0.0260803	0	0	0	0	0.019654	0.0232262
HORVU7Hr1G026340	1.86469	3.58306	3.28645	0.567419	10.7513	3.52591	3.42039	0	0	0	0	0	0	0	1.44693
HORVU5Hr1G011140	8.13122	6.18033	5.67591	2.70036	4.6474	3.62845	3.98725	0	0	0	0	0	0	0.0856899	4.15184
HORVU6Hr1G081010	1.0205	0.514744	1.76778	0.0841034	8.15532	3.64357	0.681009	0	0	0	0	0	0.104122	0	0.321698
HORVU4Hr1G021890	4.73299	3.09923	4.53402	2.75696	1.57018	3.67503	3.21366	0	0.0433749	0.182794	0.108462	0	0.0375077	0.0653742	1.00433
HORVU2Hr1G105200	2.66377	1.87146	2.03032	0.164648	14.4057	3.7178	1.33321	0	0	0	0	0	0	0.0592139	0.699762
HORVU5Hr1G109070	6.24392	3.42798	3.89381	2.4014	2.29417	3.74448	3.25403	0	0	0	0	0	0	0.0264378	0.624859
HORVU5Hr1G069160	1.92972	1.09059	2.60082	0.299361	6.38124	3.77282	1.21201	0	0	0	0	0	0.0617696	0	0.699762
HORVU1Hr1G039180	6.27118	4.62241	5.49713	2.32757	2.96253	3.86025	3.75046	0	0	0	0	0	0	0.0126194	0.626345
HORVU1Hr1G093200	2.37345	0.54728	1.28134	0.108859	1.04648	3.90144	0.793313	0	0	0	0	0	0	0	0.0693979
HORVU5Hr1G026050	5.94423	3.16303	5.64864	1.89495	0.36001	4.13862	3.90573	0	0	0	0	0	0	0.0929313	0.988397
HORVU7Hr1G107970	0.84012	3.63223	2.26197	0.158257	12.237	4.14483	3.36382	0	0	0	0	0	0	0	0
HORVU1Hr1G082730	2.50043	0.850664	1.49967	0	12.4705	4.17237	1.09417	0	0	0	0	0	0	0	0.551328
ENSRNA049472101	2.64247	4.35223	2.92958	3.48442	4.57715	4.31297	2.82144	0.908892	2.13798	1.50168	0.891028	0	2.46504	2.14823	1.26934
HORVU5Hr1G064380	2.6121	1.41973	3.06139	0.393642	6.33435	4.72849	1.6734	0	0	0	0	0	0	0	0.188212
HORVU3Hr1G006820	3.51784	3.78541	4.04863	1.28117	7.20131	5.04576	3.21951	0	0	0	0	0	0	0	4.11192
HORVU7Hr1G111940	1.16593	2.35986	4.02145	0.239154	7.85384	5.08619	2.18548	0	0	0	0	0	0	0	3.74621
HORVU6Hr1G094520	26.2964	15.4084	14.9367	8.49037	2.74351	5.22653	6.52827	0	0	0	0	0	0	0	2.45617
HORVU3Hr1G011690	12.5419	9.59723	8.30584	3.73203	7.7687	5.30291	5.51059	0	0.104767	0	0	0	0.271786	0.394759	2.98565
HORVU3Hr1G011780	9.1856	8.83161	8.97042	3.54188	14.1458	5.37309	7.11679	0	0	0.0659572	0	0	0	0.0471776	6.30001
HORVU0Hr1G025520	9.88836	8.67623	7.31799	3.11582	5.35076	5.46876	6.58165	0	0	0.102171	0	0	0	0	3.71361
HORVU2Hr1G105330	10.521	8.73348	8.66473	2.93318	10.2053	5.74482	7.70297	0.144749	0.113498	0.119578	0.283809	0	0	0	2.02154
HORVU6Hr1G019620	3.40836	3.92958	6.3293	0.898868	22.5417	5.84119	7.18742	0	0	0	0	0	0	0	1.00281
HORVU1Hr1G009060	2.50248	4.60067	4.42401	0.0891846	22.0674	5.90093	3.97184	0	0	0	0	0	0	0	3.41134
HORVU7Hr1G001870	9.04614	8.28511	7.87324	1.78369	10.81	5.97118	5.23561	0	0	0	0	0	0	0	0.568557
HORVU3Hr1G089620	5.79099	7.48584	9.01421	15.6579	21.2776	6.19711	8.11935	0	0	0.116346	0	0	0.190985	0.832196	4.13049
HORVU7Hr1G111930	2.87561	2.90379	5.16684	0.549164	7.12639	6.20012	3.19742	0	0	0	0	0	0	0	2.46734
HORVU1Hr1G058210	2.75572	1.26215	2.72032	0.0497774	14.2724	6.27341	1.65256	0	0	0	0	0	0	0	0.444268
HORVU2Hr1G120980	2.37798	1.45426	2.31541	0	16.3426	6.48619	1.67797	0	0	0	0	0	0	0	0.625775
HORVU2Hr1G001680	9.81594	8.0465	8.38648	3.50306	3.62317	6.59426	7.4519	0	0	0	0	0	0	0	4.16363
HORVU2Hr1G044140	4.24374	5.01503	4.29316	0.909333	23.9151	6.72188	4.3046	0	0	0	0	0	0.259796	0.0754687	0.0891854
HORVU6Hr1G010460	2.10907	9.07506	3.92488	0.0993239	44.9595	6.76739	14.7983	0.0906783	0	0	0	0	0.061483	0.053581	0.0633196
HORVU5Hr1G085700	2.63227	1.36566	3.93966	0	22.0029	6.97175	2.67002	0	0	0	0	0	0	0	0.516311
HORVU3Hr1G110340	16.4793	11.1822	12.6943	6.98674	0.841417	7.78862	6.32858	0.108112	0	0	0	0	0.21991	0.702705	1.50986
HORVU2Hr1G108660	5.05547	1.1938	4.38926	0	13.2935	8.22429	2.01607	0	0	0	0	0	0	0	0.307213
HORVU7Hr1G118880	10.8215	8.44642	13.1121	2.715	5.91138	8.6537	8.18015	0	0.180793	0	0	0	0.0781687	0.204367	2.49561
HORVU1Hr1G089510	1.72358	3.29377	1.3088	0.560404	12.6223	8.85292	2.62181	0	0	0	0	0	0	0.0335904	0.277869
HORVU3Hr1G066190	0.746314	4.30221	0.413701	1.23013	9.04907	8.91437	2.39058	0	0	0	0	0	0	0	0
HORVU0Hr1G014540	9.9462	8.55309	9.64396	2.46723	9.11811	9.13736	8.20144	0	0	0.0652903	0	0	0	0	4.08395
ENSRNA049486926	6.41277	6.46925	4.8878	3.17101	9.71937	9.1584	2.9956	0.964996	1.5133	1.59437	2.83809	0	0	2.28083	1.34769
HORVU0Hr1G010010	16.4648	24.0744	11.2529	13.4862	5.72218	9.6974	11.8302	0	1.09705	0.693495	0	0	0.252975	0.881849	1.17239
HORVU1Hr1G081770	5.21801	9.55112	6.67954	5.71018	30.3298	9.88959	7.8689	0	0	0	0.0634867	0	0	0.306127	2.84891
HORVU2Hr1G076540	7.67404	11.4691	11.4838	8.62002	26.0033	9.93875	39.148	0	0	0	0	0	0.0515548	0.0449289	0.0530948
HORVU1Hr1G007830	8.4914	4.33225	11.718	4.59504	8.52684	10.0516	17.9761	0	0.0990766	0	0.0247748	0	0.0342699	0.0746635	0.723518
HORVU2Hr1G044150	4.84766	6.09707	5.29294	1.16222	28.0127	10.0701	5.80337	0	0	0.146091	0	0	0	0.20899	0.246975
HORVU7Hr1G018240	7.11753	3.01443	7.56878	0.76615	36.5055	10.6364	4.18752	0	0	0	0	0	0	0	1.83159
HORVU7Hr1G006700	5.18343	6.35684	4.48905	1.95015	23.2183	10.7378	18.2132	0	0	0	0	0	0	0	0.0241404
HORVU4Hr1G015410	4.49957	1.89656	5.31029	0	26.5587	10.8546	2.99624	0	0	0	0	0	0	0	1.54553
HORVU1Hr1G020690	6.53694	5.34277	3.67382	3.12359	13.983	11.1726	12.3284	0.0311661	0	0	0	0	0.0633952	0.147327	0.0870518
HORVU7Hr1G003140	20.2171	12.7283	16.1027	5.32264	9.96351	11.5743	8.91449	0.0830656	0.130263	0.137241	0.162866	0	0.0563213	0.294496	3.36421
HORVU7Hr1G105910	28.2773	16.0326	19.0276	7.29382	3.07705	11.6515	12.4744	0.248932	0.390374	0.205644	0.488079	0	0.506354	0.514822	3.21579
HORVU7Hr1G089210	23.6427	22.4609	19.8217	9.75214	7.909	12.1409	16.9235	0	0.11103	0.263201	0.0347049	0	0.0480057	0.146426	12.7802
HORVU3Hr1G000930	19.2551	18.4707	17.996	6.8159	9.32942	12.5899	14.6851	0	0	0.060123	0	0	0.14804	0.215023	15.5511
HORVU3Hr1G034510	23.052	16.4163	18.0791	10.8306	5.71634	12.9212	17.2517	0	0.0565917	0	0	0	0.0489366	0.255883	10.6341
HORVU7Hr1G109260	13.0603	11.4229	16.6935	4.33766	14.8277	15.4768	12.1259	0	0	0	0	0	0	0	10.8307
HORVU7Hr1G003080	23.6325	16.736	20.6015	8.07166	12.2657	15.7131	14.729	0	0.0825438	0	0	0	0	0.124409	5.55003
HORVU3Hr1G097730	24.2527	18.683	25.7346	8.51841	11.0433	17.1157	11.2817	0	0	0.108891	0	0	0.0893733	0	5.1544
HORVU3Hr1G117090	32.5475	21.1972	21.2096	5.8971	16.3406	17.2039	16.978	0	0	0	0	0	0	0.471294	1.53162
HORVU3Hr1G097710	24.2217	19.0801	25.1663	8.44467	11.3226	19.2307	13.0665	0	0	0	0	0	0	0	4.58399
HORVU1Hr1G058230	8.86598	4.7879	8.87924	0.0434605	57.6193	20.2317	7.35497	0	0	0	0	0	0	0	0.554127
HORVU0Hr1G040480	24.9332	19.88	16.3041	2.77028	63.7488	20.2976	19.4267	0	0	0	0	0	0	0.112788	25.8579
HORVU1Hr1G068300	34.0879	29.4635	34.1001	10.8394	18.466	20.8586	24.1533	0	0	0.289747	0.0982415	0	0	0.0592139	11.896
HORVU5Hr1G110710	31.112	25.383	29.5279	8.3649	57.9449	21.1232	19.8717	0	0	0.185552	0	0	0	0.265442	14.7433
HORVU3Hr1G110200	25.4599	18.953	15.6462	13.3947	7.00884	21.2627	12.5848	0	0	0	0.0610099	0	0	0	1.91209
HORVU3Hr1G034520	37.5838	26.8205	35.7764	17.6874	13.2854	26.2488	26.4991	0	0	0.386659	0	0	0.21157	0.368757	17.1044
HORVU6Hr1G089230	24.8344	23.5696	20.9887	4.84088	57.5257	26.8411	17.6007	0	0	0	0	0	0	0.20482	5.44604
HORVU6Hr1G084470	10.5739	4.28327	9.31482	0	20.4756	27.5456	2.80724	0	0	0	0	0	0	0	2.01798
HORVU5Hr1G124440	26.4039	17.9247	26.4681	7.5054	21.4942	27.8077	26.0538	0	0	0.104825	0	0	0	0	17.101
HORVU3Hr1G115970	10.1916	3.89077	10.9996	0	31.8419	27.8309	5.83728	0	0	0	0	0	0	0	0.68085
HORVU0Hr1G040240	41.703	41.0999	40.1004	11.356	83.5942	28.2984	32.9915	0	0	0.103814	0	0	0.0852063	0.222766	22.0256
HORVU2Hr1G008330	18.2167	7.58477	6.83768	0.282876	48.692	30.0245	5.87903	0	0	0	0	0	0	0	1.47274
HORVU7Hr1G106040	44.0336	35.8931	37.1809	12.6412	24.1074	31.8294	22.9701	0.234729	0	0	0.0767051	0	0.424411	0.462331	8.14078
HORVU7Hr1G100710	25.8746	10.7969	16.4579	2.19531	67.6703	31.8463	8.44364	0	0.261918	0.137975	0	0	0.339733	0.888209	6.06461
HORVU2Hr1G001390	8.31486	4.93417	13.8952	0	42.322	32.005	5.41819	0	0	0	0	0	0	0	1.0279
HORVU2Hr1G118850	19.6879	5.72486	10.334	0.229742	32.3281	36.1023	7.1001	0	0	0	0	0	0	0	2.19693
HORVU6Hr1G037950	60.9353	37.6159	39.7318	39.2501	9.2214	38.835	45.4398	0.74721	0.407573	12.3186	3.21674	0	0.352441	2.43796	6.64687
HORVU2Hr1G124660	25.5275	8.55926	8.90523	0.922772	17.8757	41.3989	9.74603	0	0	0	0	0	0	0	1.84155
HORVU2Hr1G124690	22.6498	6.47999	14.4154	0.663699	50.6723	43.2168	9.76307	0	0	0	0	0	0	0	6.34668
HORVU0Hr1G018910	77.9857	65.3134	79.9587	33.8961	32.8528	52.3274	44.0248	0	0	0.48591	0	0	0.177252	0.463413	20.9016
HORVU2Hr1G124720	28.3134	7.69037	21.4378	1.02928	70.5922	54.1724	12.2364	0	0	0	0	0	0.0579217	0	5.72658
HORVU1Hr1G083120	25.7041	6.65769	10.0715	0	18.9404	57.0526	6.39129	0	0	0	0	0	0	0	0.473592
HORVU7Hr1G081260	29.5668	10.2652	24.4913	0.11076	68.6997	61.9428	10.1793	0	0	0	0	0	0	0	3.74233
HORVU5Hr1G001110	34.9575	8.35474	11.4403	0.0764439	48.757	62.9231	9.59433	0	0.109444	0.230615	0.410509	0	0.28392	0	2.33921
HORVU2Hr1G003700	39.3852	13.1683	26.3234	0	63.6935	67.0301	10.3329	0	0	0	0	0	0	0	5.20274
HORVU0Hr1G007170	81.6325	83.3157	83.5234	22.0905	88.6702	73.6683	50.8572	0.477342	0.561424	0.5915	0.70194	0	0.728222	0.705143	36.3321
HORVU7Hr1G008130	29.1251	10.6039	23.9744	0.21657	66.6819	78.6411	9.7034	0	0	0	0	0	0	0	2.02494
HORVU3Hr1G117860	80.3322	27.6484	49.1803	3.99964	179.238	150.778	34.7646	0	0	0	0	0	0.23211	0.0674261	13.7848
HORVU2Hr1G023650	0	0	0	0	0	0	0	0.760663	0.329067	0.888408	0.899998	0	0.0177847	0	0.0183159
HORVU2Hr1G067960	0.806575	1.25539	0.760079	0.904033	0	0	0	0.582594	0.0761351	0	0.0951906	0	0.131673	0	0
HORVU2Hr1G082520	0.0177209	0.143016	0.117878	0.0467343	0.136733	0	0.132447	1.45065	0.267637	0.563948	0.167311	0	0.0289292	0.378168	0.17876
HORVU2Hr1G087500	8.60777	10.6085	5.69701	11.913	0	0	0.257499	0	0	0	0	0	0	0	0
HORVU3Hr1G086090	0.0372728	0.128918	0.0826452	0.737232	0	0	0	0.0897413	0.211098	0.66722	0.0879775	0	0.243391	0.371192	0.689318
HORVU3Hr1G099550	0	0	0	0	0	0	0	0.843656	0.429981	0.418168	0.827074	0	0.0286014	0.0249255	0.441836
HORVU6Hr1G074690	0.0190185	0	0	0	0	0	0	3.06798	0.57447	0.756556	1.70585	0	0	0	0.0959252
ENSRNA049486870	4602.73	14329.9	8916.22	14071.6	11135.4	4332.15	15948.2	78673.9	26793.3	76741.1	64674.4	42005.8	24805.8	35175.1	30450.6
HORVU1Hr1G001420	272.697	229.779	1426.05	1330.76	0.0686193	2.87732	33.5999	38318.5	29364.4	31063.4	45021	26541.1	23214.1	16564.4	21203.5
HORVU1Hr1G012130	43.0285	37.5777	597.724	359.117	0.142004	0	3.02617	45450.6	25820.6	11763.4	19029.4	19470	17741.6	12022.7	15850.5
HORVU1Hr1G000930	379.286	287.47	529.146	560.067	0.255607	16.2275	120.362	20417.2	22693.4	18421.8	25395.2	17357.4	16912.6	12637.6	12566.4
HORVU1Hr1G001350	181.336	150.13	500.938	491.589	0.0659023	2.3287	32.1099	17716.3	15092.8	15287.2	20758.8	11677.9	12803.9	7988.29	9530.45
HORVU5Hr1G046550	0.0827125	0.238403	0.183399	0.763466	0	0	0.0441572	62207	19162.1	19310.3	33011.3	11053.4	6823.42	5655.21	7025.78
HORVU1Hr1G000680	318.799	308.714	749.222	735.807	0.627807	10.3328	77.1513	14769.5	15694.8	12740.6	19249.2	9839.92	10219.5	7487.08	8121.72
HORVU6Hr1G001150	123.944	64.6065	393.54	174.442	0.739741	9.41011	21.004	16558.5	10872.3	13182	18161.5	8366.98	7125.74	4701.87	6541.81
HORVU7Hr1G116630	54.9589	52.4289	329.724	298.458	0	1.19976	12.2685	9298.09	5036.81	8776.61	6934.01	7488.99	6747.17	4851.96	7563.62
HORVU1Hr1G000640	280.066	325.267	680.762	711.12	0.223656	8.18904	96.8408	7875.65	5697.56	5679.23	8248.16	7291.34	6924.09	6426.78	7151.68
HORVU4Hr1G002800	7.19121	5.75256	109.045	107.365	0.0287199	0.378872	4.13123	20194.1	7915.89	1976.52	3183.65	6299.98	5347.67	5733.32	4164.2
ENSRNA049467767	651.068	1627.88	1094.1	1572.88	1373.81	555.056	2185.69	11923.2	3622.26	8412.53	8420.14	6083.15	3266.85	4115.32	3891.49
HORVU1Hr1G000700	214.062	201.235	618.289	612.806	0.0867164	4.92992	53.815	7798.29	7722.53	5703.16	10863.4	6010.89	6380.65	6249.78	5788.02
HORVU1Hr1G012170	0.93648	1.79948	151.928	51.7819	0	0.129691	0.266641	14889.8	5531.43	2882.15	4761.13	5453.98	4587.11	3634.99	3781.87
HORVU1Hr1G012090	24.0816	20.1625	151.138	98.7413	0.103825	0.163054	1.91084	10038.9	4775.96	1945.28	3349.05	4591.84	3932.85	2816.95	3380.3
HORVU5Hr1G046520	2510.75	2381.38	2936.1	4603.02	620.285	1028.29	1433.81	1569.33	1140.46	1264.24	1522.5	4535.96	3018.03	3481.26	7009.48
HORVU5Hr1G033540	4239.23	4869.2	3913.16	4722.97	2744.32	2978.17	3632.35	3283.52	4378.85	3790.58	4463.55	4343.56	4320.67	3398	4151.55
ENSRNA049486852	448.229	1198.11	788.164	1168.53	989.872	366.307	1752.87	8367.79	2684.86	6397.37	5829.76	3950.88	2592.86	3171.19	2688.86
HORVU1Hr1G013690	169.467	131.458	508.664	326.326	0.700326	12.7153	37.5423	3520.81	2619.77	1111.53	2092.34	3738.42	3487.27	4189.16	3770.05
HORVU1Hr1G005460	51.8843	37.3481	141.737	136.461	0.0465344	1.7101	12.7565	3821.87	3867.12	3432.48	4791.52	2968.39	2706.06	1944.53	2500.36
ENSRNA049481980	334.926	1005.45	667.45	1013.64	776.69	296.994	1127.82	5684.94	1999.26	5121.54	4419.32	2905.53	1903.4	2297.85	2211.12
HORVU4Hr1G013480	12.4892	10.2338	127.513	84.3666	0.0239418	0.1504	1.77027	5587.05	5195.94	2476.98	4155.38	2730.28	2797.77	2313.31	2483.25
HORVU5Hr1G083330	0.0973453	0.0561158	0.053961	0	0	0	0	17698.9	5523.34	4186.92	8494.15	2638.04	1043.36	805.812	1699.31
HORVU4Hr1G089510	8.31355	4.20342	117.948	35.5105	0.0767918	0.217079	0.644669	5750.88	5652.32	2563.16	5261.8	2609.62	2478.65	1930.83	2115.17
HORVU4Hr1G081640	332.65	258.85	442.814	405.309	1.30536	34.1013	124.265	5466.12	4220.52	7013.26	9924.2	2590.07	2413.86	1836.61	2065.58
HORVU3Hr1G013060	286.052	226.604	535.538	316.948	0.375367	16.7419	80.659	3182.21	2940.25	5617.55	8086.98	2540.32	2638.61	2026.49	1920.18
HORVU6Hr1G093260	8.97517	9.59636	78.8145	128.113	0.065301	0.0922981	3.70038	3755.26	4175.52	2245.53	3128.06	2461.17	3488.07	2717.65	1988.24
HORVU4Hr1G089500	153.366	122.317	268.132	504.554	38.125	18.4463	71.317	5316.2	3855.42	3325.41	4123.76	2250.01	2986.25	1976.53	2148.61
HORVU5Hr1G104630	0.0390905	0.0676024	12.5246	6.70093	0.0215442	0.0203008	0.0834759	4713.08	1988.8	580.721	824.69	2248.71	2706.74	2591.41	2097.92
HORVU4Hr1G081660	300.979	245.777	488.33	372.352	2.30871	39.2017	102.872	2478.78	2477.17	5124.77	6051.37	2159.3	2346.56	1889.91	1766.96
HORVU5Hr1G083320	0.0854333	0	0.0947157	0.112654	0	0	0	11127.2	2715.41	2070.39	3017.34	1929.2	605.436	557.038	1089.76
HORVU1Hr1G000540	56.9713	48.0393	44.2491	44.2347	0.0449843	0.890146	11.2422	2147.93	1456.48	665.77	1370.5	1813.86	1400.08	1661.86	1595.83
HORVU4Hr1G005540	34.7794	56.1105	123.662	372.114	17.3184	18.2422	54.4666	2075.68	1269.97	1918.23	1929.3	1662.02	1109.99	919.209	1212.81
ENSRNA049486754	433.754	1364.43	743.587	1004.46	665.527	366.744	1412.62	2580.24	1166.38	2738.66	2276.73	1656.9	1185.63	1630.35	1241.87
HORVU2Hr1G023590	31.7807	31.9742	42.9339	46.2396	48.9206	35.7849	66.8949	4672.33	2067.99	1019.68	2194.1	1651.11	1269.53	856.293	1244.15
HORVU7Hr1G035020	314.786	268.161	377.062	348.43	4.15265	43.485	123.403	2810.7	2198.23	3436.59	4861.38	1608.79	1746.65	1171.87	1457.78
HORVU4Hr1G090070	73.3073	71.4987	191.015	281.588	1.857	6.19532	22.5579	3395.61	1590.76	2498.03	3054.93	1309.62	1631.5	1016.5	1419.5
HORVU2Hr1G086140	882.461	922.383	1018.07	1175.13	744.534	806.948	854.268	1961.99	1273.77	1908.68	1890.23	1299.67	1009.15	990.625	1006.26
HORVU7Hr1G088890	430.982	578.819	671.427	1364.67	142.022	254.125	699.123	1200.57	1107.07	1746.65	1113.72	1250.56	1281.08	964.044	1215.13
HORVU7Hr1G121860	0	0	0.445997	0.530466	0	0	0	7297.89	3209.04	2409.17	5590.08	1167.02	999.745	701.903	878.308
HORVU1Hr1G005030	62.532	59.1531	32.8126	29.7799	0.123482	13.66	25.9317	1778.91	1497.28	715.507	1481.54	1163.58	1156.38	1091.81	1074.04
HORVU2Hr1G122260	233.796	165.347	271.864	205.081	0.398496	26.3598	74.7694	1484.78	1325.42	3202.57	3651.8	1145.77	1063.8	891.9	932.018
HORVU1Hr1G083480	121.92	221.47	204.321	271.246	179.237	117.945	297.742	1061.2	594.956	1680.28	872.694	1125.7	797.521	777.916	650.687
HORVU2Hr1G026810	12.1072	13.1466	99.5356	248.626	0.0369679	0.73152	11.5306	2208.48	1202.92	1290.71	1423.17	1067.8	917.069	874.783	984.722
HORVU4Hr1G043910	693.992	617.7	869.111	731.937	507.911	569.887	690.695	901.856	777.383	701.967	779.129	1030.43	1364.92	1550.04	1784.94
HORVU1Hr1G018140	14.8804	17.3992	62.2472	82.7599	1.16254	4.322	12.4895	3159.97	1326.92	918.732	1378.27	1019.11	761.636	686.392	746.699
HORVU5Hr1G000710	68.0454	58.7893	282.659	230.18	0	0.941559	12.9458	661.74	1056.24	2566.09	1643.03	969.487	1814.89	1436.55	1477.8
HORVU1Hr1G090210	50.6309	47.8012	82.6803	119.83	0.670669	2.4827	19.3966	1199.68	634.466	848.6	809.368	942.406	791.924	624.605	1114.43
ENSRNA049487245	198.326	547.282	572.18	384.18	543.198	180.27	790.147	2109.44	350.446	1375.47	829.159	901.817	560.559	658.163	1061.89
HORVU2Hr1G081230	1566.95	1625.43	1680.05	2704.91	684.174	747.182	1812.35	14.3038	427.93	423.196	10.7962	872.214	938.564	858.926	1575.97
HORVU5Hr1G056030	7.77799	7.4566	55.4408	73.0756	0	0.834208	5.59669	3707.43	1355.77	973.458	1541.15	810.504	732.523	591.348	821.991
HORVU6Hr1G037340	532.367	704.004	560.363	687.548	414.146	507.987	544.046	577.656	577.759	785.89	542.317	780.302	815.227	642.861	582.646
HORVU7Hr1G013470	19.7922	16.8855	106.603	102.761	0	0.100476	3.88362	852.079	1116.24	1021.46	1149.29	772.841	1164.83	925.168	1249.52
HORVU1Hr1G041250	379.824	365.842	516.925	681.948	291.997	350.55	415.043	501.017	550.895	503.955	485.965	769.836	785.393	801.746	917.773
HORVU7Hr1G006570	119.693	120.152	330.326	406.811	0	1.22617	22.7588	2082.5	2777.68	2616.02	3225.67	738.491	3205.38	925.51	1743.08
HORVU7Hr1G116330	42.7728	18.1682	112.114	76.0868	0	1.59983	8.85561	1184.31	1131.16	1571.41	1725.26	735.988	769.83	547.668	710.057
HORVU7Hr1G040430	318.269	386.471	362.538	406.597	274.47	242.995	264.331	1080.81	641.667	775.207	1060.13	713.534	571.38	526.384	656.891
HORVU4Hr1G056740	333.263	320.258	464.896	508.907	338.955	354.646	383.312	492.744	436.253	350.692	349.899	707.511	788.128	764.865	852.721
HORVU5Hr1G100700	373.57	351.564	501.234	522.597	373.678	387.048	423.647	479.442	439.058	381.487	361.886	705.108	757.095	727.726	877.279
ENSRNA049486724	188.48	576.615	328.26	423.746	286.204	152.646	546.488	966.452	465.264	1101.41	941.469	681.286	411.842	581.993	582.702
HORVU2Hr1G057700	585.189	594.603	516.025	667.888	315.676	328.397	511.646	438.255	496.794	521.668	472.555	673.901	584.491	479.841	676.438
HORVU4Hr1G082390	0.852538	0.55043	6.61617	6.56519	0	0.106259	0.0728222	1277.65	535.697	954.88	934.19	664.178	373.494	240.201	544.095
HORVU5Hr1G111920	0.111538	0.0321488	16.7401	6.24158	0	0.00724062	0.00744328	1320.78	785.607	391.204	769.756	645.119	575.528	483.221	526.5
HORVU5Hr1G093700	391.745	291.632	451.942	575.731	251.313	244.453	527.817	223.994	304.252	155.929	172.284	630.459	362.551	467.561	668.754
HORVU7Hr1G006580	147.17	128.266	210.13	334.754	0.158574	7.96918	30.6953	1942.98	2930.05	2678.84	4030.46	607.926	2633.6	639.76	1389.33
HORVU4Hr1G070970	1.66678	2.26881	5.65094	10.2094	0.0829728	0.793008	2.46857	1534.92	716.504	402.832	663.334	606.142	441.7	422.887	326.259
HORVU1Hr1G081280	664.855	706.447	723.075	751.966	793.772	704.587	723.559	525.352	510.655	640.778	572.912	599.883	577.611	494.939	562.494
HORVU3Hr1G088270	133.495	126.575	190.456	399.047	65.143	90.144	226.462	110.937	222.872	349.772	83.4856	598.194	721.945	540.427	846.218
HORVU7Hr1G074690	334.007	309.723	394.312	501.665	236.505	289.877	332.607	700.094	540.316	538.313	475.538	598.046	639.455	552.342	632.007
HORVU6Hr1G034650	349.424	297.328	399.357	589.867	232.617	318.85	456.852	539.737	401.748	491.8	526.941	588.364	470.043	489.015	586.602
HORVU1Hr1G052180	0.317891	0.641382	1.76215	1.83391	0	0.0412724	0.593987	1987.41	566.752	357.794	565.568	588.023	351.982	305.84	479.809
ENSRNA049486751	171.522	533.366	304.732	401.687	243.934	139.374	542.482	1059.78	477.542	1166.06	854.407	584.885	390.863	474.185	535.808
HORVU3Hr1G088500	595.993	644.064	701.005	843.711	466.406	472.328	687.474	875.391	417.729	359.613	392.904	583.308	532.924	585.434	725.522
HORVU3Hr1G093350	94.8992	97.416	122.647	135.478	92.1525	97.5797	106.618	566.9	562.499	324.968	415.046	565.369	608.929	546.717	550.149
HORVU5Hr1G021750	119.641	147.68	192.874	289.577	50.5968	96.7696	103.799	614.497	666.241	638.161	587.009	564.324	559.439	481.59	350.156
HORVU1Hr1G043890	6.24677	7.25559	21.6003	23.609	1.17747	1.54367	4.4135	1665	706.355	528.54	763.489	529.864	403.743	308.144	490.96
HORVU7Hr1G007690	0.0220099	0	0	0	0	0	0	2216.54	892.281	742.251	1684.16	514.775	312.672	213.242	298.144
HORVU6Hr1G054520	444.428	443.607	564.83	592.515	440.841	499.772	444.141	411.95	315.632	264.989	285.918	501.209	526.402	540.658	577.641
HORVU1Hr1G088870	862.337	1006.13	751.943	836.171	445.776	433.03	686.226	393.927	503.383	358.336	262.928	500.13	519.413	514.964	642.731
HORVU7Hr1G087050	193.251	169.727	264.725	295.722	181.295	207.228	182.001	390.566	315.223	395.753	354.943	496.301	474.905	489.993	657.333
ENSRNA049485955	53.7696	87.3348	85.8558	117.278	65.233	44.6082	127.821	465.731	230.471	515.904	316.092	479.626	250.638	531.149	378.09
HORVU3Hr1G090190	69.252	48.193	85.6693	110.327	0.368411	5.43864	22.6965	1147.1	468.647	583.365	886.354	478.386	551.881	427.316	478.946
HORVU1Hr1G064080	14.9085	16.0262	66.1965	46.2999	0.0165825	0.484387	3.32498	1384.44	1161.87	711.191	1542.33	476.553	660.048	527.425	580.314
HORVU3Hr1G112350	0.309187	0.386174	6.82705	10.8381	0	0.133808	0.330127	496.222	449.5	519.293	416.104	467.207	484.977	422.536	614.735
HORVU2Hr1G004390	57.3835	77.5898	80.9333	112.806	75.4386	47.6631	138.279	418.076	214.676	597.379	320.597	454.387	332.744	359.758	285.004
HORVU3Hr1G026920	107.258	96.9337	85.1555	148.282	44.9216	30.6489	74.6664	349.712	218.292	421.834	331.1	449.85	412.169	386.908	471.677
HORVU4Hr1G033200	243.737	273.804	280.711	350.281	302.23	262.865	218.48	511.565	319.473	478.458	396.426	433.594	378.774	361.783	471.861
HORVU7Hr1G121850	0.112113	0.0738613	0.266344	0.105596	0	0.0166352	0.0342016	2230.22	1027.3	743.678	1656.64	416.214	318.356	236.904	309.878
HORVU2Hr1G013680	340.212	337.57	373.14	464.618	329.018	300.443	362.942	521.207	383.133	476.149	490.284	416.037	377.488	339.165	392.496
HORVU5Hr1G112540	18.562	8.23096	20.1622	33.8901	2.48507	8.66406	21.8251	2481.91	1164.77	287.884	794.665	414.092	134.213	91.4115	157.68
HORVU3Hr1G013350	284.439	282.324	313.542	368.799	221.082	241.887	278.793	320.529	305.421	298.99	278.759	402.902	390.261	395.791	505.899
HORVU7Hr1G085150	272.773	242.577	332.561	405.157	213.915	281.737	309.255	393.379	367.404	284.429	259.86	402.756	410.498	436.172	443.791
ENSRNA049482241	45.9082	156.477	85.4611	121.637	64.7913	40.4041	128.27	469.333	230.305	593.665	417.574	402.386	167.634	253.723	265.934
HORVU1Hr1G089360	452.095	387.935	464.807	614.351	359.642	414.378	615.548	339.517	375.792	460.981	386.48	399.026	421.574	343.18	396.96
ENSRNA049483476	45.9208	81.162	73.2716	103.099	68.0414	40.5753	101.631	362.313	207.986	600.025	321.291	396.135	289.225	291.026	236.234
HORVU7Hr1G116300	7.92741	5.6579	25.5292	39.656	0	0	2.95579	402.942	364.407	391.687	500.461	390.936	542.925	369.674	392.648
HORVU0Hr1G004150	262.432	406.652	388.689	337.887	509.248	402.774	237.253	367.426	257.864	222.655	225.528	390.187	529.718	435.995	537.691
HORVU4Hr1G055800	53.9716	43.7039	91.088	100.913	0.112582	6.19834	16.1243	483.883	264.189	629.991	656.49	387.789	393.879	437.644	524.497
HORVU6Hr1G066330	31.1924	21.6482	41.8771	26.5529	0.531939	1.27588	7.21373	695.666	617.857	572.946	874.703	374.424	348.858	259.895	302.632
HORVU0Hr1G004830	450.221	507.81	378.169	426.321	241.188	251.874	394.517	228.919	362.826	287.864	284.54	371.64	354.994	277.368	354.263
HORVU2Hr1G122280	215.703	156.675	178.46	114.774	2.4086	47.229	80.2146	589.492	484.81	1155.57	1422.66	363.459	500.936	313.242	418.195
HORVU5Hr1G100200	221.508	221.569	273.364	314.021	228.844	218.084	244.67	301.436	273.207	284.948	286.022	362.803	402.488	387.701	442.93
HORVU2Hr1G063210	282.212	316.805	347.617	397.075	350.756	316.346	268.107	444.406	251.06	324.356	321.491	360.592	334.977	314.473	411.143
HORVU1Hr1G066630	43.5794	41.9824	55.3949	89.0124	45.3195	44.1695	55.8156	641.18	351.212	402.796	597.628	358.631	228.179	189.427	243.252
HORVU4Hr1G038960	285.239	279.653	339.086	437.706	272.54	272.409	327.858	287.674	206.259	194.967	192.833	357.468	293.39	306.791	336.223
HORVU5Hr1G082420	512.548	570.285	498.192	520.824	311.727	298.799	482.79	294.868	330.547	277.073	257.595	352.255	329.767	285.799	421.141
ENSRNA049471275	37.1091	103.238	79.7419	98.1107	94.0955	31.179	154.026	720.293	195.206	546.199	485.679	346.418	249.575	278.002	237.717
HORVU1Hr1G000690	11.5404	9.22339	25.5885	30.0057	0.0109543	0.39998	3.34511	452.006	578.048	376.892	652.459	335.427	387.902	315.631	307.781
HORVU1Hr1G070310	0.0111947	0	0.111699	0.118093	0	0	0	1045.17	441.744	267.173	400.582	332.93	235.039	222.047	158.154
HORVU4Hr1G075200	244.81	228.718	214.927	298.024	39.4106	97.6755	229.539	178.847	313.736	284.201	194.645	327.912	306.334	327.771	282.403
HORVU1Hr1G058400	3.5355	2.38024	6.98095	11.6039	0.284459	0.750515	1.73592	540.256	470.579	573.449	683.016	325.749	314.241	227.3	315.514
HORVU6Hr1G064620	155.787	168.32	134.513	225.346	61.4132	80.3928	144.03	377.358	279.906	555.49	620.867	325.689	282.273	308.187	292.975
HORVU1Hr1G021720	212.185	240.167	293.154	276.474	310.727	284.696	225.611	302.255	231.073	203.649	208.84	321.42	356.575	342.034	419.63
ENSRNA049487150	37.3343	117.029	75.9431	120.863	85.9436	32.8766	129.006	715.858	232.693	635.497	522.223	319.198	199.097	240.403	227.969
HORVU2Hr1G090750	19.0567	12.0232	24.3617	14.0785	0.478958	3.80393	5.89874	822.896	360.467	718.071	1243.93	316.82	168.318	168.233	112.607
HORVU3Hr1G078940	173.403	179.902	202.507	276.653	178.327	161.596	193.733	286.927	219.294	335.842	303.38	315.518	246.552	245.115	335.003
HORVU5Hr1G109360	338.236	381.147	317.929	467.078	226.638	210.747	291.347	371.737	298.961	335.249	261.22	315.209	307.36	265.619	365.992
HORVU7Hr1G081770	343.26	313.068	364.282	327.542	300.381	242.37	383.631	187.518	206.931	322.952	268.878	313.887	290.458	238.758	319.327
HORVU4Hr1G070370	206.019	232.399	280.177	255.642	310.587	279.883	214.413	320.981	213.565	181.397	186.059	313.651	319.188	316.122	389.376
HORVU2Hr1G043890	0.339731	0.23501	0.979271	1.7919	0.0299581	0	0.130586	1132.46	321.093	200.933	457.621	313.401	140.649	91.0011	167.034
HORVU2Hr1G067370	197.864	240.723	267.696	234.38	287.708	251.636	189.582	335.173	239.373	222.916	231.892	313.359	339.489	313.575	416.961
ENSRNA049486862	38.5901	119.821	76.5112	105.81	82.1479	30.3264	130.587	757.067	235.518	602.267	550.857	311.892	187.994	189.976	297.967
HORVU2Hr1G040780	393.065	447.314	375.925	382.077	263.844	254.945	371.956	333.235	334.176	304.304	297.025	311.884	325.42	252.193	355.162
HORVU4Hr1G050210	1.00352	1.44247	1.19925	1.44357	0.0287314	0.351951	1.60028	1022.1	401.612	303.678	615.181	311.609	210.993	159.494	159.296
HORVU4Hr1G007370	314.344	350.874	368.719	420.394	377.542	358.839	343.168	227.216	206.007	283.003	234.276	308.105	264.431	297.287	310.202
HORVU1Hr1G004120	0	0	17.3295	4.33927	0	0	0	681.846	276.695	77.1592	143.249	307.228	340.099	269.108	342.81
HORVU3Hr1G092930	190.763	160.234	243.02	322.657	187.797	242.168	266.421	185.399	217.297	213.461	207.087	303.396	354.344	337.813	327.038
HORVU5Hr1G113180	301.673	300.548	365.766	479.705	337.125	329.735	326.263	212.726	199.761	269.984	279.692	303.17	200.621	269.129	301.029
HORVU5Hr1G040970	68.208	64.1825	77.2249	112.976	29.827	47.0948	54.1208	708.174	397.545	385.579	532.859	296.934	238.078	211.095	241.6
HORVU2Hr1G088760	15.1048	11.4299	22.2807	22.6106	0.594071	2.48956	6.25425	444.982	322.563	272.168	341.363	296.729	277.68	247.601	329.396
HORVU6Hr1G031830	214.601	177.33	269.057	308.846	153.888	200.183	236.887	293.037	200.73	195.327	189.503	294.415	287.33	272.957	376.401
HORVU0Hr1G003270	311.627	408.456	312.001	330.857	266.341	239.943	267.574	309.794	263.443	281.154	264.772	289.943	272.763	203.1	312.123
HORVU7Hr1G055330	3.45777	1.32885	3.93995	6.74426	0.397023	0.97268	4.7175	2788.95	1145.27	147.007	467.705	288.926	68.4431	53.1217	111.787
HORVU5Hr1G111350	0	0	1.48258	0.637814	0	0	0	485.909	204.009	55.1777	79.9192	287.387	389.011	406.574	215.073
HORVU7Hr1G077740	247.044	370.039	271.359	322.839	204.065	184.646	219.009	184.805	193.494	215.686	207.655	286.902	255.072	220.345	323.001
HORVU5Hr1G051010	325.025	530.211	338.762	339.011	319.681	296.457	269.428	245.298	280.265	263.826	302.749	283.184	303.825	212.475	270.953
HORVU4Hr1G011740	4.05512	5.76886	16.1688	30.4882	3.50269	3.32516	4.60828	517.577	302.191	283.476	377.041	282.566	224.924	195.139	259.671
HORVU7Hr1G047700	117.834	102.212	147.378	187.809	59.8732	80.1671	103.745	193.538	275.304	236.65	254.12	281.472	427.885	360.975	438.996
HORVU7Hr1G013600	230.809	225.069	246.725	285.378	180.612	187.591	269.631	203.196	250.72	222.56	225.015	280.508	275.517	247.926	245.76
HORVU2Hr1G063350	226.46	261.6	271.038	316.583	217.314	197.505	219.453	278.861	199.807	275.932	245.858	276.054	238.219	241.234	287.667
HORVU2Hr1G041280	414.62	454.36	343.682	347.835	236.791	217.484	316.459	266.336	325.085	286.557	282.678	275.984	280.036	228.465	335.99
HORVU3Hr1G013840	100.506	100.367	109.416	149.071	44.2923	63.2401	68.4111	507.333	197.465	256.826	206.694	275.607	227.833	196.773	408.146
HORVU2Hr1G086360	167.71	240.322	236.194	238.37	276.9	217.593	165.122	290.679	204.836	221.214	206.48	274.79	313.165	275.222	358.707
HORVU6Hr1G070780	296.593	336.723	365.465	391.478	385.912	360.759	322.531	200.125	150.976	132.013	133.536	273.948	229.104	262.45	285.694
HORVU2Hr1G070140	133.586	125.734	147.427	109.499	126.719	113.979	130.248	363.197	391.568	345.162	434.664	269.273	358.427	286.028	311.612
HORVU0Hr1G016380	42.7853	43.7126	53.2753	59.5691	30.7954	40.4898	62.7343	769.528	325.962	199.046	403.143	268.598	261.711	192.243	214.003
HORVU5Hr1G021730	163.642	206.769	224.036	193.412	233.612	173.146	172.163	276.488	184.005	150.243	157.365	267.252	274.533	248.45	346.463
HORVU6Hr1G063570	182.398	184.724	217.259	280.624	180.852	186.38	232.874	227.967	154.898	223.535	180.005	263.072	213.697	211.707	234.803
HORVU7Hr1G075360	196.55	254.733	266.546	220.067	304.326	244.443	185.028	286.027	176.818	141.182	152.107	262.043	326.167	270.853	336.573
HORVU5Hr1G066280	275.132	309.606	240.666	272.866	170.229	145.013	222.61	262.923	262.4	257.153	251.937	261.62	243.343	202.1	319.374
HORVU6Hr1G087190	134.302	121.376	211.185	305.047	141.481	108.081	147.989	211.718	157.213	138.837	129.406	259.326	244.518	297.207	389.782
HORVU4Hr1G009520	375.651	356.057	339.503	333.433	362.969	323.22	346.083	194.687	173.997	228.692	190.635	257.588	251.964	246.815	245.85
HORVU4Hr1G065520	433.031	460.233	360.744	249.294	499.69	453.557	342.683	273.096	280.661	292.45	290.803	253.893	290.011	263.936	209.788
HORVU1Hr1G024710	149.602	180.804	206.008	202.722	212.626	170.443	156.547	271.728	180.351	180.372	178.956	251.421	265.966	240.863	287.078
HORVU1Hr1G000990	4.88339	3.96475	11.2529	10.8195	0.00492526	0.174921	1.23453	306.647	291.465	266.012	393.344	251.183	225.281	176.024	213.992
HORVU1Hr1G065150	2.69158	2.43481	3.76447	9.6101	1.82576	1.46233	2.9623	914.348	308.32	456.782	669.521	249.681	139.459	71.9902	132.068
HORVU6Hr1G085170	259.598	288.668	212.222	240.381	156.134	145.871	211.742	253.533	250.581	267.167	290.069	246.831	230.676	193.83	279.699
HORVU5Hr1G034770	170.417	170.441	202.797	214.456	185.788	173.764	177.958	235.563	190.742	201.324	194.298	245.96	248.689	241.074	331.681
HORVU3Hr1G018550	8.76588	7.61355	35.3071	82.6257	0.0352214	0.984594	6.08429	85.8324	237.353	131.432	68.2817	244.784	343.011	328.46	240.567
HORVU1Hr1G023660	150.106	194.731	196.2	203.455	225.475	158.603	172.641	230.46	166.857	143.53	160.973	243.718	238.676	231.952	326.218
HORVU7Hr1G024670	163.408	169.093	163.237	282.307	63.356	82.4661	193.929	154.947	180.655	172.319	152.404	240.656	214.649	201.459	193.698
HORVU3Hr1G015190	151.187	192.042	194.775	172.603	230.522	190.692	136.154	232.176	153.151	124.114	126.125	240.133	262.927	249.597	300.896
HORVU7Hr1G033230	171.785	141.514	186.929	297.164	71.7332	127.854	216.16	148.405	183.552	213.54	184.037	239.899	232.504	277.259	304.249
HORVU2Hr1G118240	149.354	203.009	176.089	213.129	143.797	121.149	137.529	331.274	257.031	353.865	377.419	238.929	244.883	211.3	257.695
HORVU5Hr1G104720	135.869	198.655	178.721	189.471	207.303	155.817	123.489	203.672	121.439	127.592	114.378	237.605	217.522	227.478	303.909
HORVU5Hr1G101570	225.185	288.855	267.418	193.15	361.098	269.112	218.192	238.166	161.859	117.423	122.264	236.849	278.284	249.799	243.965
HORVU7Hr1G106150	97.8238	85.9956	134.349	145.278	107.929	118.621	122.678	177.141	144.097	87.0894	109.346	236.59	224.158	237.857	260.872
HORVU2Hr1G096360	147.742	149.799	139.657	213.214	100.233	92.1609	168.234	184.381	171.02	243.19	231.37	233.654	194.957	213.993	267.211
ENSRNA049487067	24.0149	38.5829	42.0317	59.8881	40.9321	21.5944	63.9254	178.414	87.6303	210.191	139.611	233.225	135.491	269.687	142.061
HORVU0Hr1G027130	149.831	181.556	170.88	231.401	166.256	148.34	149.258	296.379	235.471	377.68	354.761	233.22	213.268	202.454	252.246
HORVU7Hr1G046320	284.323	282.098	225.505	231.946	146.013	129.666	220.421	247.092	244.898	242	237.644	231.775	224.6	187.376	320.785
HORVU4Hr1G084420	115.108	140.541	147.314	124.304	173.499	123.383	96.6431	230.514	148.049	117.423	114.031	228.537	225.544	213.451	366.514
HORVU4Hr1G055230	155.508	178.62	192.955	191.147	221.942	184.342	135.966	209.54	155.971	156.48	145.647	227.532	220.95	217.034	282.083
HORVU1Hr1G066650	7.49667	5.48062	26.968	19.3565	0.0457578	0.249857	2.11162	392.571	558.544	232.337	602.849	226.683	227.554	264.758	306.755
HORVU3Hr1G063670	112.969	121.289	150.806	174.416	139.972	122.489	122.704	170.787	120.095	105.122	106.608	225.271	206.638	200.098	268.965
HORVU6Hr1G058750	152.943	150.33	194.82	214.304	163.87	181.75	196.569	113.596	94.2937	106.097	81.6764	220.552	180.294	181.576	181.875
HORVU5Hr1G072420	175.82	177.743	217.39	234.442	226.271	212.036	229.331	195.985	146.898	173.652	182.231	217.003	167.781	176.639	188.303
HORVU6Hr1G088610	5.54831	7.86101	22.3855	43.3643	3.1224	3.31907	6.39276	277.825	333.028	295.574	323.975	216.57	181.553	167.637	147.804
HORVU7Hr1G058120	243.035	290.445	229.298	277.381	127.468	128.676	203.451	71.2611	196.885	143.803	117.963	215.778	195.475	173.791	264.182
HORVU3Hr1G080130	118.954	141.227	157.123	156.095	158.726	142.409	110.536	173.242	122.257	106.375	102.768	214.438	190.425	195.996	284.622
HORVU2Hr1G116510	61.1418	54.5063	148.317	128.961	0	0.210747	11.2656	631.506	620.293	744.731	951.789	213.499	767.593	414.72	681.927
HORVU2Hr1G111640	182.426	150.281	172.828	244.111	141.753	155.071	192.846	216.516	184.309	234.411	219.125	211.948	176.248	192.276	161.998
HORVU2Hr1G019160	121.017	152.379	153.551	138.228	171.042	136.779	110.243	231.308	142.139	110.551	125.676	211.759	231.988	201.812	270.824
HORVU2Hr1G110120	213.54	252.928	270.443	235.191	348.898	266.555	321.473	145.706	102.447	102.73	98.7848	210.418	181.716	162.916	191.581
HORVU7Hr1G022570	156.375	167.547	159.531	204.741	128.152	123.227	171.488	201.441	151.01	222.773	204.502	210.309	188.009	200.386	207.646
HORVU4Hr1G019570	183.095	201.797	174.965	194.621	134.664	126.318	177.843	142.254	198.495	184.265	186.929	210.171	184.424	187.819	214.282
HORVU4Hr1G056820	111.79	114.679	138.438	161.011	113.702	113.545	123.319	147.76	123.904	117.623	113.418	207.826	214.492	193.311	205.138
HORVU6Hr1G067870	176.481	203.559	212.071	180.877	245.579	193.484	169.441	212.143	136.627	98.6117	118.003	207.34	214.618	203.303	279.054
HORVU1Hr1G064130	1.93054	1.58983	14.9821	5.61084	0.0434284	0.204609	0.420672	357.338	327.791	186.664	305.026	207.205	212.315	160.925	179.377
HORVU5Hr1G041730	97.3461	98.8543	127.865	159.091	121.535	116.071	115.647	218.027	174.932	152.478	180.533	207.008	182.068	194.602	217.226
HORVU1Hr1G072250	56.4069	43.2788	68.0805	136.711	37.5762	46.5098	58.3571	19.6933	18.8502	13.5752	15.3427	206.391	124.92	156.773	230.226
HORVU6Hr1G055960	50.5491	67.88	89.7417	143.959	21.3224	27.7636	50.8718	206.275	241.491	268.78	253.545	206.388	211.34	171.846	194.261
HORVU6Hr1G053810	137.444	146.871	176.272	367.356	67.439	85.87	200.941	8.5521	40.1488	32.8997	7.35377	206.108	161.968	172.906	312.154
HORVU5Hr1G052240	128.478	164.817	175.902	165.873	194.734	156.896	113.457	218.023	136.399	134.247	130.7	205.297	203.177	186.284	276.035
HORVU4Hr1G090820	37.073	35.723	87.6435	266.09	16.4161	16.3831	78.0876	68.0164	163.955	251.619	169.263	202.32	225.449	136.082	207.523
HORVU4Hr1G017350	1.30363	0.99391	1.91149	0.998128	0.0695304	0.611495	1.45927	997.663	520.518	387.056	654.021	202.181	209.35	152.052	120.016
HORVU7Hr1G031480	91.1133	37.9391	102.974	174.384	49.6309	82.9667	172.372	73.0531	92.5176	67.0353	76.002	201.585	135.889	185.125	134.595
HORVU2Hr1G036960	293.96	333.207	245.989	228.764	143.766	155.784	226.437	175.308	212.798	191.018	177.53	200.332	197.24	158.381	200.266
HORVU3Hr1G060800	129.29	184.779	160.958	175.174	194.827	163.609	121.018	200.686	155.662	192.221	179.002	199.77	200.891	193.119	224.921
HORVU4Hr1G077240	121.828	109.185	150.458	132.805	128.245	122.181	124.776	169.633	141.845	95.3492	103.793	199.669	213.395	205.031	254.593
HORVU4Hr1G075710	113.483	146.16	145.57	132.221	184.487	134.283	110.749	220.606	150.656	135.873	153.879	199.083	214.09	202.09	264.675
HORVU6Hr1G052600	135.451	163.707	176.645	148.068	214.012	163.885	143.16	225.348	146.847	115.117	120.713	198.496	223.793	204.363	246.149
HORVU2Hr1G082420	206.114	175.327	196.146	216.855	129.356	176.185	187.288	202.652	194.637	233.267	174.252	197.152	158.476	170.137	119.29
HORVU4Hr1G066860	124.527	98.6019	126.159	157.362	66.4458	86.5948	137.654	105.831	155.961	160.742	148.438	196.222	156.888	161.486	162.099
HORVU1Hr1G074350	71.4643	60.1864	67.8848	109.856	18.6191	38.5523	62.3084	213.193	173.116	223.589	204.222	194.118	165.811	200.99	163.471
HORVU4Hr1G082700	254.69	244.687	192.529	210.151	120.566	133.757	223.941	123.891	195.168	160.166	154.928	193.081	181.381	167.696	233.918
HORVU2Hr1G068120	114.706	156.928	161.456	126.125	202.788	148.086	113.362	169.225	129.297	110.243	109.58	192.825	222.542	195.047	258.383
HORVU1Hr1G017050	111.175	131.079	142.989	115.467	128.315	113.867	139.762	259.007	142.34	134.503	161.441	192.634	158.526	134.727	177.557
HORVU4Hr1G066270	75.566	71.9361	141.747	126.68	104.773	93.8366	122.004	174.12	126.487	122.01	123.049	189.962	138.102	126.342	190.721
HORVU5Hr1G038920	146.831	186.437	194.757	164.221	237.165	191.438	166.124	212.688	137.213	112.402	122.286	187.747	211.44	181.428	194.304
HORVU5Hr1G109710	205.996	302.491	193.052	219.743	161.143	140.109	164.371	168.186	177.388	198.636	190.23	187.519	173.654	153.111	197.572
HORVU1Hr1G073640	144.067	177.926	177.743	160.257	212.452	168.155	144.848	237.335	139.594	123.538	128.462	187.513	201.72	172.46	190.911
HORVU2Hr1G110130	439.046	491.552	344.37	382.84	92.0681	232.704	349.158	146.809	258.219	229.507	157.146	186.913	156.282	152.135	262.526
HORVU0Hr1G017360	172.513	231.897	201.082	165.172	261.674	173.767	156.82	172.875	135.998	105.578	107.056	186.03	221.974	186.972	249.561
HORVU5Hr1G040070	125.598	101.987	177.644	158.004	135.868	144.9	147.018	151.366	146.657	111.703	112.055	185.98	178.202	204.106	238.892
HORVU4Hr1G059270	2.71305	2.12064	12.1843	14.6131	0.101374	0.573137	2.01303	683	239.339	212.466	219.574	185.343	113.654	106.177	157.791
HORVU2Hr1G102620	65.7215	71.5247	72.871	94.392	41.068	38.599	58.8973	278.822	222.721	309.53	285.926	184.084	189.452	196.458	214.264
HORVU7Hr1G049370	90.9095	80.0995	129.843	164.894	92.9196	85.6046	145.948	197.684	129.338	129.262	139.909	183.664	184.769	165.261	240.244
HORVU7Hr1G097000	20.1137	12.3695	22.2734	27.2252	3.94631	7.6898	8.23904	179.344	144.713	122.692	124.432	183.534	188.956	148.286	135.577
HORVU3Hr1G081170	1473.65	1955	1570.53	1065.96	1888.9	1539.46	1458.64	3.40735	22.0682	20.323	6.34673	182.814	124.387	223.404	501.845
HORVU7Hr1G082240	159.935	168.15	167.233	174.898	141.743	110.247	153.201	232.323	151.013	167.296	183.229	182.555	183.465	162.521	191.855
HORVU2Hr1G034400	80.7456	87.854	93.0892	130.856	66.5508	80.0294	78.697	211.641	139.399	192.15	178.532	182.396	121.594	123.695	129.272
HORVU3Hr1G097950	276.528	255.636	284.335	231.612	263.987	222.141	293.629	146.078	122.127	81.582	89.4937	182.058	136.106	146.785	229.68
HORVU5Hr1G082810	145.765	139.13	139.274	218.213	104.182	112.169	189.201	214.257	160.878	301.65	297.784	178.953	180.366	148.471	216.294
HORVU2Hr1G088560	5.79637	4.76111	18.3959	25.7508	0.0137107	0.193791	2.81557	582.132	286.695	210.193	294.535	178.822	167.706	156.186	158.265
HORVU1Hr1G083840	172.389	177.537	208.122	205.883	191.957	194.613	199.201	163.477	125.077	92.3565	92.4607	178.355	164.731	182.753	192.73
HORVU4Hr1G001170	113.369	117.736	135.596	122.397	144.102	104.04	117.647	180.694	122.578	104.623	114.943	175.442	181.888	166.477	239.226
HORVU7Hr1G008320	169.222	242.25	210.163	266.664	227.066	205.734	300.325	60.4017	122.457	126.826	50.6584	175.402	230.946	208.352	283.861
HORVU5Hr1G111500	229.442	233.424	242.975	231.838	240.32	214.97	232.233	151.418	134.761	137.763	139.221	175.378	164.921	167.155	192.498
HORVU5Hr1G062090	80.8151	63.5248	97.2955	117.421	49.8118	70.1092	95.1209	186.116	154.507	136.555	145.333	175.163	180.235	140.393	154.877
HORVU4Hr1G083930	4.53723	3.95337	13.7319	37.3071	1.86829	2.30214	9.53591	86.7346	55.086	52.0985	68.8732	172.647	118.597	110.515	143.249
HORVU4Hr1G059130	148.995	158.454	169.886	183.823	156.091	168.164	178.64	147.224	108.592	123.129	102.639	172.019	164.556	173.322	183.141
HORVU1Hr1G047930	181.781	163.488	194.954	271.713	110.011	141.498	269.34	42.5446	63.8812	95.2864	53.6338	171.917	179.255	160.714	302.18
HORVU3Hr1G059060	156.118	160.057	190.686	240.814	142.378	168.137	165.371	131.722	133.783	134.121	118.883	171.413	155.706	160.811	166.521
HORVU4Hr1G059390	86.7459	91.5543	129.697	149.986	83.5548	82.3942	155.695	120.865	88.0914	125.803	118.852	171.405	105.398	126.896	150.815
HORVU2Hr1G032830	160.37	189.969	188.785	181.992	180.881	149.55	155.08	140.004	126.957	191.607	170.571	171.333	159.286	161.21	218.726
HORVU2Hr1G026340	114.394	119.755	134.091	178.425	90.873	110.442	159.864	201.527	148.966	167.676	181.208	171.289	174.856	136.222	147.691
HORVU1Hr1G079290	0.414884	0.508224	1.40863	1.19673	0.571645	0.538651	0.802905	1317.87	247.456	120.892	209.688	170.861	83.519	69.5016	114.569
HORVU7Hr1G090100	252.489	257.768	217.182	203.004	272.218	214.145	278.825	219.387	200.195	216.298	243.591	170.72	121.361	124.875	154.798
HORVU7Hr1G042880	118.584	96.8919	113.922	171.316	73.4209	92.8151	127.745	114.344	133.621	139.262	135.689	170.574	137.768	152.702	152.162
HORVU6Hr1G070670	115.375	138.971	146.73	133.215	182.416	141.613	109.679	152.174	95.9142	83.9169	83.9263	169.751	155.589	153.529	192.259
HORVU2Hr1G027430	53.8851	70.6232	67.1445	101.69	44.1988	46.2065	56.1847	212.498	108.257	183.468	205.788	168.973	132.36	112.023	154.841
HORVU3Hr1G089980	7.99358	6.09065	11.9905	11.6263	3.11041	2.83479	3.26976	173.86	176.513	84.5381	132.686	168.721	231.975	176.784	212.524
HORVU3Hr1G113120	0.275304	1.88001	0.774778	1.34039	2.21759	1.07779	0.180892	1759.96	604.172	140.812	404.736	166.737	54.0355	52.2728	108.664
HORVU1Hr1G043580	99.2001	92.0944	114.168	181.081	79.7592	88.1848	103.415	94.6637	112.262	142.351	118.579	166.536	140.264	135.84	150.756
HORVU2Hr1G098160	15.7652	11.0164	31.2772	67.6796	0.186329	1.95904	8.40698	310.774	143.455	171.897	133.895	166.203	149.453	152.598	302.12
HORVU6Hr1G053250	142.566	130.133	149.379	173.47	105.892	134.217	155.948	175.526	182.079	186.845	197.324	166.097	162.182	172.906	143.51
HORVU5Hr1G038630	154.796	107.73	145.822	140.657	56.9459	59.4238	122.337	95.9211	172.097	122.566	171.92	165.536	147.08	105.57	208.931
HORVU5Hr1G002040	115.382	104.221	142.726	148.075	105.171	123.879	128.897	155.363	129.295	110.193	111.135	164.038	184.072	189.358	182.194
HORVU7Hr1G030160	8.02301	7.62546	21.3008	63.0767	4.0303	7.20835	12.7315	46.568	53.8805	77.5421	65.3595	163.7	103.735	99.7954	121.301
HORVU5Hr1G055350	195.027	118.526	164.938	206.736	95.1001	135.89	242.431	188.925	147.287	165.18	114.66	163.283	149.613	153.883	128.295
HORVU1Hr1G018540	84.4154	69.927	104.433	119.184	44.3052	73.5065	83.5822	144.118	145.037	89.6207	113.262	162.962	177.04	197.822	194.194
HORVU6Hr1G075900	191.458	200.229	170.827	173.851	105.667	97.2782	149.456	140.182	171.731	141.306	149.669	162.537	150.168	143.232	194.937
HORVU5Hr1G103330	107.24	129.472	142.879	138.652	165.56	131.328	95.3522	166.723	101.563	105.091	94.6876	162.466	149.32	135.601	187.749
HORVU5Hr1G113010	161.995	183.689	171.858	175.97	169.251	146.086	170.082	172.759	132.335	154.954	159.412	161.825	160.958	150.335	156.236
HORVU2Hr1G104100	384.234	398.609	405.617	358.193	282.215	301.006	273.37	51.1971	96.2273	143.471	77.5232	161.367	169.347	126.352	209.692
HORVU2Hr1G103550	621.48	534.515	485.05	517.02	299.882	342.471	576.659	12.7989	126.43	88.5506	35.9616	159.557	287.152	237.687	278.733
HORVU1Hr1G053440	122.787	107.03	111.761	121.36	90.6553	81.5281	137.887	123.949	148.928	221.916	207.129	159.536	128.367	150.762	201.338
HORVU5Hr1G006780	137.299	125.478	149.738	148.414	111.173	130.165	178.357	102.927	90.3514	93.8889	75.8903	159.015	126.408	125.977	123.666
HORVU3Hr1G088570	85.4601	83.6778	107.882	139.65	76.9159	75.6341	91.8519	145.129	93.9886	100.57	95.3516	158.454	131.226	142.021	162.199
HORVU5Hr1G118270	138.51	114.599	138.875	199.416	84.8268	114.348	172.197	74.0092	109.235	117.651	94.0451	158.318	132.121	159.665	154.92
HORVU7Hr1G082930	42.8088	26.8487	41.4025	49.104	8.21534	19.6147	25.8276	202.628	151.419	208.118	183.996	157.893	142.715	127.919	268.894
HORVU4Hr1G049670	85.4927	96.8296	114.573	112.775	119.975	103.439	82.7118	167.729	116.138	108.747	108.123	157.751	167.48	154.65	178.977
HORVU2Hr1G072650	138.955	139.612	181.8	219.872	135.291	145.235	149.043	135.19	120.071	96.5881	97.7083	155.93	192.513	171.934	198.644
HORVU2Hr1G012690	70.8153	72.6926	90.1722	137.889	50.4494	73.5527	100.699	133.205	114.448	137.632	109.053	155.462	150.896	133.681	159.614
HORVU3Hr1G029630	118.936	45.1249	120.758	140.028	40.4671	64.9181	174.289	80.3562	150.072	138.196	103.842	155.264	117.884	121.294	155.583
HORVU7Hr1G063280	128.219	176.487	164.757	143.844	196.189	149.961	132.716	177.215	104.99	90.8075	98.7306	154.826	161.556	156.007	200.345
HORVU0Hr1G004990	73.2236	52.2826	93.7877	135.604	47.9751	65.3668	94.7993	118.654	80.8753	109.472	104.885	152.086	112.79	136.857	198.678
HORVU2Hr1G103310	146.743	96.1608	129.859	183.396	62.9764	111.177	166.797	134.226	118.311	117.231	116.02	151.769	139.349	157.938	177.006
HORVU4Hr1G059260	0.11535	0.0591065	0.227348	0.253505	0.028255	0.0665606	0.123162	459.823	152.315	94.1687	189.438	151.243	73.9633	68.3595	79.5773
HORVU6Hr1G063490	139.624	151.912	157.341	192.835	140.818	158.091	180.2	161.631	94.3228	112.705	102.615	150.825	130.377	112.304	131.875
HORVU1Hr1G072270	104.055	148.104	138.971	126.124	177.465	132.358	98.9135	144.166	96.6315	101.857	91.5625	149.907	176.095	151.983	193.887
HORVU6Hr1G082990	0.831771	0.870447	11.1083	49.3387	0.0846314	1.06329	10.179	0.523768	89.6261	69.3062	0.271839	149.435	198.039	157.822	255.459
HORVU1Hr1G059570	108.996	147.341	147.649	117.638	182.431	132.759	95.1053	167.647	106.906	79.9294	86.3545	149.286	178.653	155.322	190.379
HORVU0Hr1G004480	101.224	107.83	158.243	137.901	146.196	135.825	105.821	141.136	109.975	89.4577	97.2061	147.724	184.541	163.989	250.952
HORVU3Hr1G071870	106.007	113.052	115.138	131.447	110.215	80.9442	87.7785	147.223	101.835	116.076	103.279	147.565	135.245	129.253	209.09
HORVU5Hr1G106610	179.48	218.725	198.433	229.834	222.459	139.277	188.284	164.664	141.817	146.805	128.391	147.231	174.017	169.148	204.156
HORVU5Hr1G076700	124.45	157.832	153.989	129.517	190.331	154.015	129.068	135.933	103.018	80.5125	80.6507	146.999	163.954	153.054	175.786
HORVU2Hr1G010890	89.1523	95.8972	115.731	98.9829	127.737	105.615	94.7581	155.199	122.18	85.0226	93.3682	146.757	167.665	161.297	180.595
HORVU3Hr1G066430	84.9748	113.296	113.846	118.967	143.586	119.961	85.7854	143.269	87.8218	92.5909	78.4629	146.136	130.606	121.998	184.788
HORVU3Hr1G039020	66.7731	71.366	99.6532	132.246	53.6412	55.7433	84.3733	31.8684	49.2299	93.9111	20.3617	145.899	191.568	129.848	174.151
HORVU1Hr1G038890	124.089	144.408	147.137	136.988	171.107	130.04	111.3	124.384	85.5045	93.1733	87.1232	145.68	133.418	129.248	190.234
HORVU7Hr1G006160	118.169	117.224	129.341	155.603	97.1985	104.463	148.658	141.518	108.367	112.769	122.766	145.389	143.01	129.626	150.827
HORVU6Hr1G018370	114.772	105.351	130.568	148.579	117.184	124.268	156.014	153.893	98.0519	88.1144	97.4233	144.812	131.531	133.567	131.531
HORVU3Hr1G096050	88.229	104.985	107.793	125.115	69.1213	87.1429	91.2699	160.036	103.13	102.941	96.2611	144.742	130.252	127.786	131.659
HORVU4Hr1G071960	110.665	94.0323	124.195	150.526	95.1021	115.347	143.513	99.2039	107.375	107.931	104.542	144.02	124.889	131.374	120.947
HORVU1Hr1G071570	103.461	128.362	142.983	115.113	156.245	115.608	108.62	160.645	109.244	86.2688	80.7871	143.853	171.3	150.44	166.475
HORVU2Hr1G070360	5.53393	4.38638	14.0482	26.1827	0.0519879	0.865442	2.92079	314.779	243.968	228.832	238.791	142.402	149.088	129.592	158.802
HORVU3Hr1G073220	67.4835	54.7872	79.1579	92.5167	33.7978	50.1234	59.4552	133.056	119.122	97.162	111.665	141.841	159.7	159.259	177.747
HORVU7Hr1G088580	104.366	132.711	129.482	119.306	160.749	118.821	102.445	149.461	107.682	93.8828	108.686	141.806	171.33	160.377	180.659
HORVU3Hr1G111760	112.087	133.046	143.115	121.847	165.093	114.963	110.697	140.346	111.186	98.3344	107.027	141.461	149.481	144.036	189.325
HORVU6Hr1G072140	5.51899	2.5131	11.6717	27.5198	0.715699	0.57805	3.16922	192.732	174.06	169.456	158.949	141.155	184.586	155.188	192.049
HORVU3Hr1G040280	130.008	138.937	150.934	144.602	157.487	150.961	121.482	133.817	118.623	111.885	98.3457	140.788	153.866	148.564	143.119
HORVU7Hr1G073720	88.5704	101.916	127.922	113.992	124.183	119.657	103.122	140.954	113.807	81.6088	84.6162	140.53	157.981	146.762	176.072
HORVU5Hr1G036630	84.729	93.5198	117	108.62	125.095	119.194	85.7462	126.587	97.8179	81.1514	77.7184	140.021	153.756	152.259	193.947
HORVU7Hr1G039700	12.9678	10.5902	23.1876	22.2355	4.71508	7.57638	6.29806	140.501	122.365	106.934	138.324	139.503	143.706	110.246	120.14
HORVU7Hr1G082280	98.1233	86.1777	112.102	134.961	50.6473	75.8302	103.112	169.837	138.288	171.064	175.68	138.171	154.08	133.745	154.123
HORVU7Hr1G059090	62.8854	73.1101	89.0882	89.2339	101.178	91.2428	57.655	130.772	82.3739	80.3086	70.9949	137.99	137.21	137.866	178.598
HORVU1Hr1G022810	174.877	181.42	183.447	176.94	204.094	199.687	184.767	139.43	112.514	93.801	89.1482	137.624	129.435	129.434	132.555
HORVU2Hr1G029870	71.877	67.0348	77.4545	88.3313	58.4428	61.3431	77.1001	158.493	102.979	114.539	123.174	137.415	129.018	108.856	99.9602
HORVU4Hr1G022770	88.9601	113.525	124.102	297.869	45.2262	51.1482	144.15	4.43039	79.3611	132.02	3.87796	137.207	216.785	154.05	235.304
HORVU3Hr1G077960	111.286	111.949	121.354	141.22	93.6081	102.622	93.3295	170.488	136.639	180.095	180.756	137.099	123.496	127.127	144.981
HORVU7Hr1G113270	306.596	285.248	253.24	256.381	353.502	325.967	340.273	8.48087	13.8206	13.0113	5.55556	137.012	88.1098	106.415	243.952
HORVU7Hr1G054090	1.09387	0.774708	4.06263	8.71626	0.0861251	0.0243463	0.667405	162.425	175.635	171.99	192.705	136.693	154.301	137.004	131.928
HORVU2Hr1G099230	96.0674	120.981	133.093	114.939	140.421	117.197	97.5668	159.523	124.181	106.81	110.246	136.397	161.73	142.467	177.967
HORVU2Hr1G027680	67.9117	56.1302	81.9686	175.338	16.0863	44.7023	75.6578	66.0455	161.612	158.101	146.523	136.305	144.889	136.498	139.763
HORVU5Hr1G087250	288.71	337.059	221.74	258.357	167.362	126.177	235.955	75.417	128.216	89.7827	57.4856	136.218	141.395	145.297	214.978
HORVU7Hr1G028910	111.214	101.71	127.346	136.346	78.3424	96.4506	123.56	84.2741	78.9806	65.7089	63.3007	134.916	101.468	115.415	109.71
HORVU1Hr1G090760	141.261	155.097	165.434	169.188	138.659	138.87	137.639	132.664	111.316	135.528	126.144	134.804	149.188	127.911	174.59
HORVU3Hr1G086930	97.0392	127.434	132.319	114.361	155.949	123.52	101.535	158.42	108.791	106.931	103.711	134.619	166.543	141.415	151.055
HORVU7Hr1G063440	185.272	170.828	177.3	275.409	92.8999	91.1093	311.031	72.1965	124.842	136.46	83.6118	134.558	138.762	90.6673	146.402
HORVU1Hr1G057970	91.6807	98.0754	109.824	112.136	112.897	107.595	91.9907	128.494	100.422	91.6309	91.7637	134.105	142.668	138.293	169.937
HORVU6Hr1G008640	43.7074	40.8577	53.154	71.2573	20.6327	31.4305	35.065	152.735	102.973	113.434	101.015	133.95	95.9899	92.2149	91.7233
HORVU2Hr1G076180	179.136	176.525	181.769	164.55	163.27	173.825	166.598	72.9378	88.7137	82.4267	65.5774	133.838	125.57	123.215	131.555
HORVU2Hr1G021080	300.06	316.732	276.65	218.654	296.159	269.458	294.65	133.098	176.889	194.421	205.439	133.478	145.339	150.052	121.776
HORVU7Hr1G049870	67.4213	64.4972	54.5372	85.863	18.2872	27.4424	59.836	128.857	144.841	167.587	195.172	133.375	121.308	95.6399	133.014
HORVU2Hr1G019820	152.578	209.746	148.918	150.978	149.733	123.473	127.259	114.407	104.976	151.99	121.704	131.818	114.753	91.1351	156.001
HORVU6Hr1G090370	381.733	302.803	397.04	611.676	50.1862	104.233	272.194	2.67812	29.1139	9.67456	0.400497	131.128	80.5439	128.073	291.925
HORVU5Hr1G062940	108.557	122.846	113.442	116.224	97.1361	102.376	119.57	191.483	141.243	192.905	180.2	130.849	149.458	125.939	138.322
HORVU5Hr1G109910	90.3646	120.19	117.907	96.0651	138.174	104.891	82.0915	129.318	89.2195	63.5958	68.7256	129.685	138.992	130.979	176.358
HORVU1Hr1G059900	0	0.0855525	0.0411337	0.0978482	0	0	0	464.968	109.199	73.3539	105.528	129.279	27.3169	35.9994	60.5074
HORVU6Hr1G087460	65.5861	53.6858	70.3962	70.5242	55.4697	67.0925	71.4019	183.136	149.136	84.4899	125.172	128.561	139.096	129.476	139.948
HORVU2Hr1G121990	189.3	203.686	214.04	199.684	266.352	226.166	273.65	123.626	101.826	70.7114	82.3156	128.428	153.031	139.49	148.203
HORVU1Hr1G061500	80.7677	87.5021	93.0597	115.687	73.7751	80.6385	84.7105	152.261	111.365	113.187	123.995	128	117.943	115.231	132.428
HORVU6Hr1G083050	23.3681	18.7228	38.5464	58.6492	11.3141	18.5237	27.4351	119.863	112.529	116.115	120.284	127.751	89.2729	85.7247	80.0359
HORVU4Hr1G043680	58.8949	46.4779	47.3189	51.0481	43.8807	35.329	60.18	99.0632	106.69	95.0415	88.5821	127.534	111.447	110.476	165.163
HORVU3Hr1G116790	84.973	89.6249	68.023	80.1747	40.0075	49.7689	85.6324	120.834	102.148	143.588	104.729	127.015	126.695	120.394	146.591
HORVU5Hr1G109250	97.2942	118.181	122.848	208.388	120.712	132.288	189.61	33.7393	47.0728	46.1725	24.0714	126.833	106.567	109.437	159.93
HORVU3Hr1G071490	2.94105	2.80393	13.1051	22.5976	0.0935147	0.293725	2.35518	264.657	145.694	122.788	130.495	126.774	120.4	119.973	148.768
HORVU2Hr1G102610	65.1517	85.8821	83.6083	71.0469	97.5508	69.6777	63.8113	140.598	101.33	62.1906	75.3768	126.771	148.384	133.158	184.996
HORVU4Hr1G007620	93.1955	66.9858	108.496	140.929	52.2123	82.0177	117.014	86.6418	111.395	106.976	99.0655	126.641	116.587	124.059	143.5
HORVU3Hr1G087380	96.6224	113.109	118.482	101.243	146.455	122.2	89.3305	134.657	81.681	65.7919	69.9975	125.922	125.697	116.269	164.842
HORVU1Hr1G028820	68.9721	78.1776	95.1241	89.0702	95.2859	83.7741	63.2933	104.896	84.0119	68.5012	69.2547	125.647	124.171	124.007	165.778
HORVU1Hr1G055440	64.3304	76.2395	76.6697	84.0197	87.977	65.5446	60.7663	95.5838	59.4	69.838	55.8407	125.422	121.918	117.714	194.64
HORVU5Hr1G069360	6.77677	9.07351	10.4265	15.141	8.27822	5.89617	6.03944	291.47	126.077	151.024	155.34	125.237	85.1787	94.0933	133.149
HORVU7Hr1G091800	17.984	15.5756	31.2261	88.6048	2.52763	8.17673	19.7529	73.9606	48.7791	84.6462	76.8434	125.212	83.2601	88.4162	125.07
HORVU1Hr1G067300	161.166	154.287	156.593	170.09	115.511	128.801	180.008	60.6231	115.475	87.0472	79.5391	124.661	123.889	119.352	128.372
HORVU0Hr1G000760	52.8216	76.0345	88.1607	47.1947	220.625	112.26	102.475	80.941	38.1799	28.7575	32.6613	123.849	77.0358	109.347	145.774
HORVU7Hr1G121700	59.6081	56.2869	65.8248	99.5686	45.7227	55.2042	82.9124	115.787	97.0991	87.5082	94.6385	123.017	118.25	109.986	119.79
HORVU7Hr1G091720	85.338	92.9029	105.426	103.244	95.631	97.002	78.192	122.485	108.063	95.1902	105.046	122.995	151.987	137.568	154.266
HORVU7Hr1G000900	86.9225	142.82	106.983	128.575	82.1363	75.0536	81.6837	110.987	91.9623	111.696	112.257	122.746	110.922	87.7155	126.682
HORVU4Hr1G022280	0.676922	0.71673	6.41729	15.3564	0.0609106	0.0430463	0.368759	100.949	179.85	308.325	131.736	122.696	198.169	139.072	154.802
HORVU7Hr1G034070	6.54453	4.60234	12.2683	7.14372	0.374163	1.08591	1.97165	263.459	118.502	103.866	212.739	122.518	44.7305	69.6763	69.9218
HORVU0Hr1G001270	187.481	188.796	176.369	145.427	188.293	160.109	191.64	109.298	88.9943	96.184	90.5258	121.58	108.128	114.824	128.391
HORVU3Hr1G026880	98.9621	138.185	125.432	103.11	134.381	87.4684	89.8261	151.84	91.7731	88.9763	86.332	121.519	134.26	109.317	167.521
HORVU1Hr1G042220	87.6791	108.634	125.46	106.686	112.886	77.7647	94.6042	153.559	103.596	80.4056	83.708	121.154	147.508	122.995	192.224
HORVU5Hr1G103680	72.4469	66.1378	90.6274	108.966	86.3454	69.3251	120.945	111.302	90.9178	116.745	113.155	120.232	94.0829	108.17	162.48
HORVU4Hr1G027260	66.5459	61.6498	62.3733	84.7199	31.8437	38.7784	78.1159	110.227	149.243	156.41	192.136	120.033	118.923	103.21	105.058
HORVU6Hr1G090070	80.3209	98.9662	102.862	77.6013	125.342	90.3443	64.9996	119.427	80.6602	55.9539	55.7159	119.858	128.132	112.002	179.039
HORVU3Hr1G086050	74.2467	86.1334	93.463	90.4707	103.535	77.7886	76.3975	119.286	77.9193	68.9525	68.6675	119.249	99.9376	100.634	143.988
HORVU5Hr1G095490	52.324	48.6717	57.7981	106.253	12.9245	26.9016	69.5807	69.4606	86.8819	105.633	92.2909	118.563	97.4937	101.543	101.326
HORVU4Hr1G075360	71.0879	59.5788	67.0695	78.0952	47.5097	54.7684	63.8372	150.293	120.28	132.306	153.514	118.507	111.053	105.852	132.88
HORVU4Hr1G020030	13.9213	12.8147	33.9789	50.8624	9.46179	10.0301	19.6524	51.1383	77.39	107.31	95.1361	118.485	114.216	126.192	172.995
HORVU5Hr1G112610	2.95873	2.97306	3.52095	3.6509	0.598411	1.86078	2.78234	913.141	407.755	97.1281	250.26	117.784	42.6291	26.4146	51.8889
HORVU6Hr1G087820	22.169	14.2665	28.5571	30.1069	0.362119	5.6259	9.34519	164.644	104.312	150.885	157.991	117.615	120.199	110.899	164.665
HORVU0Hr1G017020	106.059	83.1326	112.04	138.322	86.4634	91.8277	120.993	134.601	110.58	125.795	129.847	117.123	103.064	95.1636	117.224
HORVU5Hr1G039850	69.8981	77.6236	86.0717	97.9932	94.0465	80.8443	89.0502	100.392	81.3823	102.808	94.0177	116.412	115.172	107.915	126.981
HORVU4Hr1G055720	523.346	466.316	525.15	897.64	305.92	401.199	727.011	57.8352	148.895	132.846	118.4	116.385	132.946	115.222	183.763
HORVU5Hr1G111820	107.981	125.389	125.055	99.1028	127.396	104.221	86.2821	134.338	91.2135	77.9614	83.1131	115.815	136.852	115.477	166.332
HORVU5Hr1G066000	100.55	117.387	129.522	121.335	148.824	131.543	88.1378	108.211	80.0669	81.29	74.5492	115.685	120.168	114.984	140.943
HORVU6Hr1G091130	82.8904	62.2644	81.4653	104.812	45.8358	66.1759	106.865	127.8	109.869	99.6881	111.494	115.603	100.964	98.0655	96.2249
HORVU5Hr1G075500	63.2884	80.2156	80.5186	84.3433	78.7371	56.9267	55.8511	93.4506	83.8125	86.4723	86.0033	114.95	110.979	108.257	176.507
HORVU6Hr1G030940	93.2621	105.554	98.5216	127.238	101.619	82.8953	88.0848	103.409	77.0362	83.8201	76.0051	114.53	95.1181	101.302	134.26
HORVU6Hr1G050970	99.9464	100.628	113.804	125.569	104.617	101.732	104.624	133.707	95.202	100.083	97.9593	114.316	116.448	116.655	140.849
HORVU3Hr1G039930	123.424	141.762	128.789	136.568	101.526	104.517	131.402	65.1199	94.4851	74.5741	61.7469	114.267	110.304	109.682	101.218
HORVU6Hr1G050750	100.365	69.6874	98.1406	159.675	74.0963	96.1922	146.938	63.2606	79.483	83.2126	74.0328	114.071	90.1829	112.993	111.375
HORVU5Hr1G010330	0.688644	0.510398	9.81599	12.2913	0.135549	0.485358	1.36553	500.846	148.95	99.9889	132.997	113.131	62.9556	57.8385	94.856
HORVU1Hr1G072780	22.7111	20.2273	31.8257	39.3087	17.6203	23.9503	20.5302	137.644	122.123	94.7439	122.48	112.994	103.739	92.6914	108.145
HORVU7Hr1G100130	19.4056	19.5381	28.4883	66.6343	2.76753	7.13736	35.5386	86.1258	115.359	117.36	91.9935	112.905	103.639	98.3233	119.559
HORVU3Hr1G067110	81.0161	68.2666	72.0568	98.6158	42.0251	57.8391	92.6629	78.8541	110.818	129.602	125.203	112.874	100.97	99.3993	88.3358
HORVU2Hr1G043220	78.1159	108.656	103.218	90.6374	143.617	101.392	69.9919	109.039	66.7773	54.1772	47.954	112.769	115.291	106.727	138.432
HORVU7Hr1G104220	100.42	105.341	120.248	104.777	140.514	121.14	86.247	128.093	87.1586	79.9836	83.0113	112.708	118.005	112.706	136.089
HORVU6Hr1G076980	110.803	160.566	102.064	123.98	122.568	100.833	85.4862	138.015	95.4861	116.199	124.753	112.27	104.461	101.076	110.086
HORVU6Hr1G091890	50.4305	20.3499	52.532	93.6525	26.057	54.7807	84.2466	87.5242	108.098	85.6782	88.0359	111.556	85.7578	115.392	105.1
HORVU5Hr1G098960	164.235	162.453	161.214	152.154	183.825	145.429	160.942	78.4868	91.2498	104.073	93.4733	111.459	101.591	107.878	120.751
HORVU3Hr1G112100	65.4838	89.3884	76.0358	71.0929	90.0737	66.2087	52.2642	145.466	87.8885	94.6021	102.389	110.965	119.822	103.347	145.226
HORVU2Hr1G030880	74.5107	88.3582	95.9127	94.5217	106.189	100.351	74.0474	104.485	70.2608	70.7809	63.3959	110.866	110.032	109.322	150.12
HORVU7Hr1G039930	23.8845	18.9508	26.8092	26.6534	6.53534	11.5069	13.8533	101.744	96.2026	101.596	122.689	110.031	142.326	127.28	166.621
HORVU1Hr1G090490	73.1036	73.851	89.3276	95.7363	62.2101	69.2031	74.9246	87.5132	120.369	77.0604	87.1737	109.965	128.429	135.623	172.369
HORVU4Hr1G019840	75.3052	77.9115	77.3757	89.0755	79.0497	63.8424	78.5567	111.975	66.0236	91.7937	78.4615	109.95	82.428	82.3032	105.567
HORVU3Hr1G026060	63.0992	82.9713	87.0151	75.6416	98.5614	76.9567	64.7857	107.364	73.5514	57.8816	63.1218	108.931	111.635	104.952	130.766
HORVU2Hr1G100970	79.3873	90.8543	98.4195	79.0661	126.118	110.052	72.4313	99.8557	88.5618	60.542	68.0901	108.691	123.582	118.724	151.004
HORVU2Hr1G098860	63.3161	45.0222	59.3324	76.6129	35.8716	50.0806	64.196	70.6272	89.0587	92.2187	96.5862	108.304	82.8591	104.427	80.2432
HORVU4Hr1G089740	122.168	147.108	123.671	148.125	92.5008	81.8424	117.289	130.561	96.1732	110.226	102.091	108.301	120.524	99.6842	129.96
HORVU7Hr1G065140	42.2571	36.3506	50.5132	53.3771	23.5816	31.9542	38.7757	188.917	182.512	170.238	244.35	108.275	99.4801	90.1997	94.2985
HORVU3Hr1G079700	74.8969	71.3547	81.4016	101.701	66.6081	71.2528	76.9239	132.181	93.4409	107.421	113.816	107.546	93.5514	90.9719	104.141
HORVU7Hr1G036970	0	0	0.491206	0.584237	0	0	0.0430067	633.852	154.591	102.787	203.645	107.46	39.5186	43.0352	62.2337
HORVU2Hr1G018700	94.0798	105.704	108.522	92.2806	137.996	120.236	96.2734	107.383	79.5477	60.863	71.976	107.388	107.164	106.463	117.724
HORVU4Hr1G022780	173.161	241.523	280.864	295.554	276.42	245.353	196.967	6.35876	42.7563	21.458	5.52807	106.107	67.0309	96.3792	166.467
HORVU4Hr1G013560	5.92122	6.07342	10.4128	11.7387	4.72632	3.7749	5.75543	186.514	107.853	48.2463	116.533	105.816	80.4642	87.2612	91.4497
HORVU4Hr1G064360	130.325	122.432	126.091	146.089	126.87	124.397	148.355	86.9842	53.2887	131.073	97.6504	105.791	92.2781	67.6964	93.1024
HORVU5Hr1G048830	76.9653	100.361	104.153	86.0247	111.227	84.8733	68.0243	111.882	80.572	73.9215	70.2939	105.615	108.44	94.0166	129.535
HORVU5Hr1G033060	97.3412	113.624	79.4628	119.6	45.835	49.6488	71.1274	84.8899	106.857	112.372	138.08	104.949	85.8642	87.2002	106.948
HORVU1Hr1G064210	111.285	107.044	134.059	101.47	114.155	92.4599	115	116.705	87.5129	61.9749	66.0535	104.681	110.958	106.018	128.921
HORVU5Hr1G052280	74.4389	99.6253	99.2857	81.8626	116.213	88.9521	65.4766	107.493	68.8435	64.7689	63.9132	104.49	108.761	102.884	133.247
HORVU2Hr1G071350	84.7419	95.0783	99.2764	124.823	84.5071	79.4899	87.7794	121.525	82.4552	78.627	93.4981	104.374	100.547	94.346	109.502
HORVU7Hr1G080800	44.4012	54.3556	60.6047	67.7002	46.4685	45.8503	50.6671	126.11	81.6374	109.099	125.234	104.196	90.9093	94.8549	114.222
HORVU6Hr1G009400	69.1001	88.5857	90.0112	80.006	109.063	76.674	64.3318	102.286	70.6789	58.1821	61.3626	104.189	104.387	106.105	124.893
HORVU2Hr1G099870	5.60183	5.81013	13.5	16.9124	0.119204	1.03338	4.68798	436.077	141.074	82.8553	120.89	104.173	73.548	69.8495	83.454
HORVU5Hr1G100140	180.598	230.323	152.406	143.13	128.166	115.146	156.182	103.557	107.958	96.4914	84.6707	103.807	101.181	84.9032	102.418
HORVU6Hr1G018420	75.4015	72.2337	93.8706	103.663	73.9941	77.9057	92.7812	96.3252	61.6942	45.332	56.7971	103.681	90.8503	96.2725	103.963
HORVU3Hr1G078680	86.424	87.646	87.377	106.061	77.6828	76.5207	91.7585	84.7921	72.2168	115.698	78.4438	103.496	116.504	98.9389	104.059
HORVU7Hr1G002060	88.6761	113.86	110.54	88.7379	133.634	99.3811	87.4722	109.006	79.7915	60.6361	63.6887	102.866	113.92	104.434	128.451
HORVU7Hr1G069230	74.5939	76.2451	83.7178	98.4632	77.4031	90.0051	72.7114	125.241	95.2173	97.7381	109.255	102.792	85.0161	85.4072	84.9414
HORVU3Hr1G073780	135.961	167.465	133.088	142.417	85.084	114.178	113.881	82.5329	68.2168	73.1015	58.1039	102.737	75.0997	83.8286	101.468
HORVU3Hr1G093710	137.341	144.055	140.727	140.939	143.312	129.778	118.263	125.364	89.873	111.393	123.176	101.923	109.146	109.202	143.465
HORVU5Hr1G017530	271.719	272.168	344.534	650.112	202.925	121.935	688.807	11.2516	47.721	91.7529	4.17821	101.373	136.281	91.7189	307.192
HORVU7Hr1G054710	63.9019	68.5571	74.353	117.823	47.4415	48.1891	86.7608	68.3034	143.317	136.855	132.532	101.314	128.761	109.699	80.5134
HORVU4Hr1G013840	194.139	159.236	162.819	180.55	123.798	132.457	225.424	98.0857	58.3766	76.322	72.4908	101.262	55.0588	69.8289	111.079
HORVU1Hr1G076100	8.65988	5.19724	16.9658	27.8438	5.57914	4.51785	17.9861	102.633	67.7088	75.8191	89.6954	101.253	65.9736	74.3715	177.373
HORVU7Hr1G054220	161.782	165.463	168.184	159.53	171.926	187.787	183.847	51.4642	75.4119	72.2289	62.4892	101.229	97.3603	104.349	100.75
HORVU2Hr1G116750	46.3781	48.6717	47.4619	64.1345	17.4337	19.5154	34.6634	225.618	127.068	148.303	170.098	100.74	82.7007	53.6309	148.15
HORVU3Hr1G080530	82.6895	70.5098	99.3532	108.148	80.0961	99.5902	100.856	80.5204	61.7305	57.6763	57.2328	100.637	89.5729	96.6908	92.773
HORVU3Hr1G116060	22.4631	19.5748	22.8471	40.256	28.5391	13.8648	17.3963	100.983	56.4922	194.278	136.503	100.328	79.7279	57.4324	122.927
HORVU1Hr1G002840	116.482	119.225	128.954	128.506	139.949	123.177	139.715	97.7531	71.0015	82.0549	79.1806	100.16	85.6543	86.543	103.064
HORVU3Hr1G028080	0.0637812	0.102949	1.3718	0.420517	0.323401	0.132493	0.177062	109.001	74.5098	41.0267	75.0025	100.117	80.4659	59.8342	60.1361
HORVU1Hr1G054250	101.467	104.745	95.2607	96.2191	89.0367	71.9732	103.74	36.6027	50.6395	70.4613	58.7282	99.9272	82.2487	86.3132	115.597
HORVU0Hr1G011940	52.8929	66.749	67.6731	68.3989	80.014	65.3535	44.3423	87.4986	56.2489	50.3741	45.862	99.5949	104.538	93.2819	112.89
HORVU5Hr1G096060	80.0171	97.7651	99.0726	70.7751	118.758	88.509	67.9089	110.959	79.6014	52.8752	58.9863	99.4531	117.104	97.8435	144.417
HORVU6Hr1G017710	71.9853	82.3443	76.0611	91.8355	48.8188	45.2884	67.8049	103.033	119.854	184.547	166.589	98.7792	109.501	102.562	66.119
HORVU3Hr1G062590	77.3813	90.8179	89.9533	79.9052	120.534	98.7514	70.1289	102.257	68.0182	60.6933	54.9717	98.7093	114.269	101.516	119.348
HORVU1Hr1G079070	29.8553	29.6543	33.302	35.221	28.6056	37.2112	27.8103	167.671	125.009	125.599	166.999	98.5157	91.8786	72.549	87.4899
HORVU7Hr1G117870	1.04345	1.30469	6.19147	17.1312	0.226795	0.610585	1.12982	120.06	96.9134	127.127	119.678	98.3887	103.214	60.2792	68.7395
HORVU7Hr1G115540	39.0706	41.8414	61.9381	121.212	29.5283	35.0161	43.4828	126.931	113.355	88.7662	116.713	98.1864	99.2126	106.559	102.582
HORVU6Hr1G070600	29.4753	27.7075	37.8213	59.2115	21.3411	27.5543	34.7091	124.651	71.7867	102.633	118.357	97.6862	79.0777	64.8903	75.1351
HORVU6Hr1G000620	117.02	116.032	87.6641	100.003	62.6199	68.0302	100.937	76.9282	133.164	115.313	131.372	97.5225	99.7883	94.684	103.796
HORVU7Hr1G052960	41.3943	61.0516	61.7451	62.8741	68.1856	57.4148	39.744	93.0378	56.9011	52.9666	48.5929	97.2479	95.9322	92.7044	116.217
HORVU0Hr1G016330	33.8794	32.6819	38.4767	57.7523	19.6735	23.9363	39.529	159.825	83.9487	109.521	153.362	96.3867	75.2795	69.3544	83.1867
HORVU3Hr1G065500	87.096	116.111	97.3331	90.2203	98.3125	75.9597	76.5949	156.329	80.7298	85.0546	91.8717	96.3434	65.2507	65.5555	76.8836
HORVU7Hr1G097240	44.716	36.4059	42.6185	74.0686	27.097	36.1411	49.0624	63.2967	73.0258	77.2259	71.1614	95.9758	70.6354	84.0924	81.1292
HORVU2Hr1G101670	78.3842	90.2286	92.4946	90.7241	93.6464	88.4818	77.5642	92.4305	58.0845	58.8023	53.1009	95.0184	81.5379	72.4853	90.8221
HORVU7Hr1G057470	78.342	109.36	97.904	137.025	94.1475	72.7268	87.4158	85.2262	79.8802	82.3099	69.3117	94.8294	104.654	107.232	118.444
HORVU1Hr1G000080	79.9768	86.0298	87.5955	88.5627	80.3706	70.5431	65.5719	98.7688	83.7699	84.4751	81.794	94.7067	88.7741	85.567	114.923
HORVU1Hr1G057680	0.0982289	0.0970717	0.272254	1.49881	0.108275	0.0655881	0.112373	118.81	49.341	89.9292	141.333	94.6707	87.3493	42.753	53.1069
HORVU3Hr1G056560	623.982	696.606	470.392	479.011	57.1999	337.535	489.397	18.5357	118.293	105.706	36.3428	94.5159	88.0045	126.471	170.857
HORVU7Hr1G045620	0.34605	0.325086	8.42607	3.21107	0.0141275	0.0133121	0.0136847	344.381	118.343	36.3776	64.2856	94.4749	101.603	87.8517	104.271
HORVU2Hr1G069710	2.99874	3.68279	11.8287	18.2237	0.910193	1.26392	3.29464	225.391	127.746	107.75	121.2	94.1657	89.8205	79.9768	91.4806
HORVU4Hr1G022420	67.4837	62.0663	70.0752	115.398	46.3778	58.5096	77.7012	125.118	94.8967	130.039	131.078	94.1415	89.7206	75.74	93.3277
HORVU2Hr1G096510	94.5431	105.312	103.396	134.103	38.2219	70.098	70.0101	63.1761	53.9297	80.1944	64.1317	94.0017	92.6996	76.5642	81.4809
HORVU2Hr1G072420	40.537	44.5589	50.0204	57.4061	33.117	31.0169	31.7534	78.1491	65.8949	81.4024	71.237	93.8115	90.8694	79.3107	115.098
HORVU2Hr1G083610	38.8017	44.6413	49.5908	59.8929	38.9995	39.1841	37.8564	95.4413	79.6964	96.3637	102.691	93.7522	77.4563	87.7709	90.5865
HORVU4Hr1G072940	49.5495	52.3414	57.5992	76.149	52.3858	54.6188	51.6143	152.518	121.975	154.789	170.317	93.5345	87.7317	87.1452	94.5896
HORVU7Hr1G054670	76.5464	86.3637	98.2224	78.4593	109.367	99.3604	75.7348	92.0794	73.7011	64.7582	63.5671	93.0076	106.894	101.678	112.369
HORVU4Hr1G073630	53.8662	52.3644	59.6818	81.9043	42.9199	50.8779	57.5143	131.859	90.1324	94.3975	94.1092	92.9734	94.8449	93.1796	107.412
HORVU0Hr1G004130	74.2591	82.4417	87.1087	70.4427	96.3781	81.4402	65.6012	96.2449	72.1923	55.1535	59.4919	92.9589	114.824	98.6327	114.173
HORVU7Hr1G041440	81.4658	75.0634	78.4789	77.2875	83.2163	93.4603	76.2314	106.623	106.571	102.135	111.773	92.9471	89.069	93.3723	72.3767
HORVU3Hr1G096140	64.505	69.7048	70.1023	85.7994	62.0853	52.1987	69.9273	91.0417	97.41	126.102	94.6326	92.6329	113.648	104.166	99.7729
HORVU2Hr1G082590	61.5762	54.2144	67.6209	85.3747	48.1638	60.0789	63.7175	91.876	104.594	102.881	107.838	92.5455	94.2982	95.5831	89.169
HORVU0Hr1G003480	15.717	15.447	19.5385	33.0238	6.24817	6.36925	13.3702	139.828	70.7253	144.211	159.703	92.0488	82.1054	57.6236	91.8355
HORVU4Hr1G081100	64.4362	66.9597	66.6614	76.3779	64.7333	56.5497	63.4525	80.414	69.2254	79.7989	75.8934	91.9649	61.556	68.3388	86.4752
HORVU4Hr1G083840	57.5665	71.3839	71.38	66.5474	70.1366	56.3331	49.5888	108.309	83.9134	79.3739	79.7599	91.4383	112.279	87.4988	118.75
HORVU1Hr1G040150	12.3326	15.2945	31.7424	40.8747	0	0.138479	2.74033	257.606	273.912	254.775	342.31	91.1607	414.192	117.554	159.598
HORVU0Hr1G018510	73.0533	83.6428	98.6719	111.119	77.5167	80.2274	75.7861	94.6294	74.1689	64.8074	64.3224	90.7477	96.6872	97.0418	96.8304
HORVU6Hr1G080770	108.316	122.839	115.023	125.906	132.808	120.296	137.794	67.365	70.6681	74.854	69.8391	89.8631	76.5751	83.6171	98.6119
HORVU7Hr1G040080	16.1953	6.56503	15.5774	17.3575	1.71181	5.14627	11.3702	68.3719	82.0906	86.1942	95.1309	89.8602	73.4009	82.6945	139.5
HORVU6Hr1G026270	39.9864	33.0932	47.263	85.0413	26.8254	32.9131	63.1868	87.0444	73.7939	89.7639	101.942	89.7519	83.5774	82.3631	83.8303
HORVU1Hr1G022570	87.4739	103.202	105.935	80.0909	135.072	110.152	83.443	87.8599	62.5123	64.8986	58.9449	89.5815	94.8807	87.9112	105.095
HORVU5Hr1G072560	44.9393	40.6491	57.741	64.3245	51.5692	55.0624	50.5131	67.8541	48.1874	48.3786	53.2563	89.4398	75.2974	77.9975	98.3206
HORVU7Hr1G088260	2.5565	2.53107	4.37256	7.61933	3.62459	2.73429	2.74993	120.359	87.1786	70.9613	135.782	89.289	80.1957	77.5415	107.102
HORVU1Hr1G054240	121.944	115.291	99.8558	131.251	75.485	90.2097	127.854	186.012	173.197	160.913	204.516	88.974	82.6407	69.7005	87.2155
HORVU3Hr1G010530	59.041	64.0265	73.6959	83.2008	78.3373	64.9754	70.8662	82.1737	82.9945	85.6644	87.1676	88.4655	95.0022	95.0602	113.495
HORVU5Hr1G120110	0.65016	0.349806	3.9644	6.31556	0	0.0675292	0.323957	190.82	107.235	87.1594	113.255	87.5176	64.6028	63.9155	97.2483
HORVU5Hr1G088680	85.1646	86.9518	93.9468	107.226	90.9032	85.8857	101.661	78.2237	68.6915	68.4393	67.5464	87.4769	81.0979	86.3418	81.9958
HORVU1Hr1G080980	84.0271	84.0311	92.8578	86.2396	99.1519	84.8417	89.997	77.9415	75.4654	66.3993	65.4286	87.453	95.6364	92.2418	97.7422
HORVU4Hr1G014130	57.1184	77.8809	73.3774	60.2114	91.1052	65.4995	54.1615	93.7285	66.3397	47.4291	50.2238	87.2757	97.1441	90.56	109.978
HORVU1Hr1G029870	60.4331	62.6974	69.0652	72.7453	73.5486	71.5232	57.4985	89.7309	56.7058	60.7637	49.4312	87.2219	80.8511	74.2784	100.828
HORVU7Hr1G012380	38.9762	25.3185	38.5702	37.8644	9.56737	22.9876	26.2821	132.589	139.072	154.577	240.407	87.031	113.73	113.416	122.047
HORVU4Hr1G060720	25.4453	25.8681	35.9456	47.3815	21.0473	18.9646	38.0539	164.478	51.1923	65.1538	71.9932	86.9664	58.5915	55.6977	134.943
HORVU3Hr1G069650	73.4629	62.3286	69.3445	69.4926	50.0478	50.5151	89.9762	9.23088	80.6969	90.7084	9.77924	86.9327	196.397	117.447	158.286
HORVU6Hr1G070420	33.8636	44.2381	43.7695	49.7874	47.4145	34.464	37.9156	128.14	137.76	151.842	170.466	86.4316	129.79	98.8052	111.109
HORVU4Hr1G079480	39.8151	20.127	45.8388	47.6549	26.3323	45.4896	61.1514	59.7296	58.3978	40.2053	46.9891	86.2887	66.9979	86.2736	85.4766
HORVU1Hr1G017700	34.2322	49.0739	45.6298	58.1246	31.8884	32.1085	42.6359	355.128	99.8326	97.8626	166.88	85.9352	73.0199	63.6352	95.6995
HORVU1Hr1G059960	57.2348	51.4069	77.1569	80.7133	68.5906	80.5131	73.4556	84.7437	70.2279	57.0966	62.2155	85.9307	103.613	96.3033	98.7641
HORVU3Hr1G054640	87.7228	93.5276	93.8352	105.706	78.7009	82.5952	90.9458	63.5681	73.4276	66.634	64.7346	85.8631	92.3936	88.1545	101.971
HORVU1Hr1G010230	214.953	328.579	245.126	310.885	347.574	231.431	314.735	0.467585	43.3849	35.2153	0.840391	85.4852	101.717	91.4067	188.722
HORVU4Hr1G072010	58.9423	42.4265	60.8304	79.9782	44.9889	54.3323	82.3671	104.691	83.1004	94.7317	103.608	85.4629	80.0359	75.8335	71.9344
HORVU2Hr1G096400	47.695	50.0211	55.0036	76.8781	43.7687	48.1411	54.5169	84.4716	63.1263	83.5053	77.642	85.3766	74.6136	73.9845	71.4517
HORVU1Hr1G075560	74.189	78.3956	84.1822	81.6637	73.7066	67.8158	70.6817	87.566	68.6866	66.3195	62.6391	85.261	87.6021	76.2639	103.114
HORVU3Hr1G029320	80.5506	89.8653	86.2363	96.1444	78.3051	73.8357	73.0094	102.323	97.2758	105.477	109.098	85.2429	108.7	91.3443	102.878
HORVU5Hr1G063340	50.8497	44.2915	49.0723	54.8803	21.9639	25.3878	36.3248	74.7093	41.7813	56.5494	52.0959	84.7768	58.9419	61.9622	72.6652
HORVU3Hr1G009210	123.34	133.397	102.497	110.35	73.1079	64.7177	103.592	95.2696	98.2068	112.09	112.755	84.6976	93.6687	67.2346	98.2216
HORVU4Hr1G025840	80.2037	100.886	83.5794	85.5945	76.4592	75.4881	68.866	108.001	76.5702	91.3141	96.2234	84.484	84.1324	80.4894	83.1925
HORVU7Hr1G007610	52.6308	63.1698	72.9637	99.6979	60.0295	48.6862	47.821	77.6919	51.464	53.4642	48.1499	84.1465	69.8697	79.1026	91.2718
HORVU5Hr1G106580	49.0916	63.2171	66.0991	56.3084	74.4418	59.5791	44.5441	103.699	76.4324	59.4545	70.0194	84.1434	95.7606	90.1282	116.797
HORVU5Hr1G033940	17.5496	15.6453	23.7461	32.6334	8.09263	11.633	16.2194	85.7025	64.0983	77.0041	102.492	84.1103	62.8962	62.9208	94.855
HORVU0Hr1G026030	104.119	91.906	105.496	105.978	94.8001	84.0298	113.297	63.6812	66.2588	73.6068	65.2951	84.104	76.0905	86.9012	90.7703
HORVU2Hr1G045920	46.1298	63.3318	69.3146	65.2221	80.358	72.1427	42.5801	79.0093	56.8938	54.5818	51.7505	83.92	98.4478	86.2941	105.142
HORVU4Hr1G051780	1.52929	1.73796	7.16933	5.8192	0.313058	1.17996	1.91278	389.088	122.578	64.4852	126.855	83.5765	46.222	41.3071	66.7392
HORVU3Hr1G029260	32.3515	29.4214	36.8019	55.4137	19.9851	18.9172	32.1474	103.485	80.7535	102.926	108.834	83.3042	75.7431	72.2887	105.149
HORVU7Hr1G032750	87.8845	91.6098	89.7102	84.6841	60.5395	70.6205	68.1461	89.6658	84.5852	100.575	87.4858	83.1178	91.8807	78.8134	78.8977
HORVU6Hr1G063540	78.523	86.864	86.1666	110.081	61.2863	72.431	86.8597	82.4757	60.6661	78.583	77.0733	82.9925	76.613	70.7718	69.3953
HORVU4Hr1G018660	67.836	60.3655	64.0322	71.2315	50.307	44.2275	76.5012	75.438	68.5579	74.1077	67.629	82.9142	90.3437	75.1342	97.485
HORVU0Hr1G037040	8.46904	15.0531	13.9969	20.8356	15.9477	8.63352	23.8625	54.281	30.7184	84.8484	52.6589	82.737	46.2775	94.2145	46.2756
HORVU6Hr1G020080	1.50901	1.59479	4.97242	6.32871	0.138612	0.500678	1.40981	316.797	148.889	102.507	135.2	82.6678	70.3109	60.35	63.0735
HORVU2Hr1G057430	54.3297	70.1345	75.2858	63.7495	89.6969	72.5019	56.9625	83.2421	53.0296	42.7353	41.5016	82.6079	78.3349	75.478	105.913
HORVU7Hr1G017640	0.410945	0.398412	0.962961	3.28823	0.669167	1.24169	1.57561	180.93	118.452	68.9376	85.226	82.4851	84.6815	83.8034	65.9029
HORVU4Hr1G004240	67.1664	82.9524	83.4469	87.7397	82.556	68.2987	67.5693	95.1551	65.5807	64.7891	70.511	82.0387	84.7231	76.0207	99.378
HORVU5Hr1G021300	52.517	52.8763	72.6157	91.3761	70.26	63.1833	75.0946	62.7935	58.7339	64.3409	62.1876	81.9086	67.3434	82.0537	97.6668
HORVU6Hr1G016750	44.4362	29.6396	29.727	40.5813	17.2722	31.3299	32.7169	65.9065	74.7798	85.6323	97.6622	81.5691	56.738	84.3939	58.8899
HORVU7Hr1G122680	3.59613	2.48382	6.87136	8.39127	0.18267	0.447529	1.45094	166.384	88.1945	63.1877	109.76	81.4378	64.6044	51.5624	69.9891
HORVU0Hr1G004700	63.807	55.9645	66.3026	53.4706	62.5529	57.4118	48.0898	94.9957	74.2817	50.9907	53.2346	81.1397	96.9466	88.411	107.935
HORVU0Hr1G039470	74.8464	78.9573	86.7334	97.8306	82.357	78.9835	85.8493	84.1566	68.2831	68.2566	70.666	81.0497	88.6157	83.935	94.912
HORVU3Hr1G014730	74.2467	88.2828	86.4481	76.4296	88.2705	74.1296	69.0646	88.2132	74.4646	71.3386	73.5379	81.0205	109.012	102.236	119.226
HORVU1Hr1G008120	79.2187	81.0323	90.6245	81.6303	75.2091	73.4784	72.4824	80.3636	82.086	79.5671	75.1556	80.9873	92.3373	92.6643	104.385
HORVU2Hr1G038940	7.71495	7.37884	20.3433	47.9716	0.852531	1.94806	4.72776	47.532	63.6067	101.569	80.4621	80.955	66.7609	62.1006	77.7599
HORVU3Hr1G003050	47.5086	36.6277	54.4809	67.1123	30.5812	34.5256	59.1849	91.0689	66.9354	59.6842	60.7914	80.814	57.4193	63.7599	86.8193
HORVU2Hr1G079700	42.364	34.6198	37.5585	59.2091	19.6225	23.9825	49.6146	86.3336	77.9487	71.068	79.7638	80.7083	63.924	50.7008	76.232
HORVU4Hr1G015260	132.529	142.738	119.973	104.208	76.8791	79.0538	119.002	49.8275	83.9348	57.6048	52.2668	80.5831	83.3269	76.1772	80.1774
HORVU2Hr1G020270	29.3919	27.4156	33.8897	41.9234	27.6302	28.5226	32.4687	116.689	83.0423	73.4919	85.9395	80.4732	78.3395	68.1726	70.0681
HORVU1Hr1G049920	99.2912	103.133	119.973	131.669	105.496	81.5255	117.045	71.7356	55.3191	57.0247	50.4222	80.4035	92.0015	80.777	134.563
HORVU5Hr1G096370	40.7196	41.7752	52.8622	51.1314	33.8202	33.8562	57.9621	64.9731	48.849	61.172	70.8692	80.3955	56.2064	66.7236	72.7466
HORVU1Hr1G069830	48.5739	50.3375	42.139	57.7556	33.555	36.9437	48.5264	62.3668	74.2012	88.949	85.9006	80.3365	85.7794	59.5115	81.8632
HORVU5Hr1G099910	49.6652	35.8532	46.3476	62.0349	35.785	49.8103	69.0835	84.4727	69.6756	67.7441	72.8642	80.1242	78.2888	81.5158	60.1354
HORVU0Hr1G006930	51.6277	33.0141	64.2726	72.55	39.6615	61.1401	67.3908	73.4229	62.5871	49.0275	52.4999	79.8069	65.323	75.6735	69.5605
HORVU6Hr1G021630	47.082	53.2134	60.6004	62.1802	49.8946	53.3242	46.7632	117.424	75.6495	74.9204	83.3859	79.703	78.5688	73.6927	68.0031
HORVU7Hr1G031260	4.16213	4.41473	10.8591	11.8181	0.0611709	0.172921	0.977685	137.222	115.296	103.481	151.292	79.5056	93.4945	69.3987	100.626
HORVU1Hr1G071960	70.0305	80.0893	74.4859	80.0995	68.7455	66.2183	65.0848	106.691	71.7181	89.073	88.7247	79.433	67.3896	65.1833	85.9233
HORVU7Hr1G055560	45.2897	45.0431	52.1841	63.7586	43.0221	40.718	44.3716	66.5506	52.3267	47.4392	48.9771	79.3915	66.6229	70.07	81.2285
HORVU2Hr1G027860	47.3577	39.0969	48.5238	66.9679	35.9621	28.9899	45.5314	81.2603	60.0751	70.9654	70.9382	79.2661	71.7139	69.5089	115.198
HORVU7Hr1G075250	75.1746	94.2953	95.035	73.4041	121.253	100.632	73.8142	89.4675	56.2288	41.7337	47.4669	78.8487	89.6337	77.7979	91.6979
HORVU6Hr1G011050	0	0	0.292958	0.19911	0	0	0	290.391	90.1515	41.4463	80.7271	78.7902	40.9197	41.1922	38.6513
HORVU7Hr1G011050	4.99025	4.33119	13.3027	8.05896	0	0.0582376	0.778279	142.829	151.052	103.271	138.037	78.7713	110.207	72.1121	70.5128
HORVU5Hr1G030110	114.377	132.949	100.59	75.9667	139.934	135.073	90.8661	96.4634	89.4532	94.6186	81.0578	78.7663	82.1015	88.3691	65.3085
HORVU5Hr1G073370	15.8836	26.9144	30.4151	40.997	61.6685	19.6149	96.509	76.6126	151.546	76.6373	97.357	78.5267	65.5061	83.7137	82.8672
HORVU1Hr1G022750	68.6407	66.5749	67.0152	75.3306	68.2894	66.0572	65.5583	80.4746	61.2359	69.252	74.1821	78.3812	67.2882	70.0175	77.6573
HORVU1Hr1G079370	38.6573	47.2551	54.407	49.4177	54.3795	50.4772	37.4939	74.5245	56.3622	44.737	45.2438	78.2585	89.6661	81.0001	125.024
HORVU6Hr1G070450	0.296832	0.633749	0.901932	0.695839	0.327191	1.25606	0.939069	154.159	32.9378	69.0985	111.92	78.1934	7.43018	17.7521	13.0678
HORVU1Hr1G061160	20.9624	11.7005	45.5299	85.7412	2.72035	8.69802	23.2478	57.3655	136.706	152.209	77.6251	78.1802	162.914	147.17	154.283
HORVU5Hr1G075420	54.0147	67.1188	71.7605	57.1599	81.0203	65.9416	48.9988	75.4024	53.474	46.2859	46.8041	77.9407	83.6989	75.8973	93.3932
HORVU6Hr1G041490	42.614	23.1705	35.4703	56.0146	12.3729	17.0692	40.9071	60.606	106.335	73.3288	101.061	77.8095	52.6692	62.9212	72.7753
HORVU6Hr1G073730	206.163	191.201	168.277	144.496	168.147	149.744	184.541	74.6597	62.1643	79.1264	69.5129	77.555	76.448	72.0295	98.16
HORVU5Hr1G039950	4.36217	5.99641	5.95216	4.75651	0.647273	1.1327	2.50794	199.148	76.6505	48.2205	88.5088	77.3351	47.6574	47.0223	63.0437
HORVU5Hr1G075490	79.3418	87.5543	81.5121	86.2653	84.8356	74.4618	67.7099	72.6318	66.1287	62.7491	65.5919	77.0899	86.6753	81.753	96.7012
HORVU7Hr1G045630	1.53896	1.91511	2.30197	2.0293	2.7734	2.43573	2.03442	139.156	66.6383	61.4625	90.9854	77.0633	36.3292	35.7957	47.5586
HORVU2Hr1G071080	51.9932	40.8232	56.9566	73.5482	45.9385	54.7207	61.3471	75.4943	78.1764	73.2518	84.1396	76.9826	75.5943	76.8749	69.5455
HORVU2Hr1G045250	38.5582	36.2187	39.3178	54.2926	32.3336	33.3496	35.0237	84.4395	60.1915	104.27	77.779	76.7216	66.2365	63.832	63.3763
HORVU6Hr1G049800	52.4915	15.6765	44.8731	73.6642	18.7058	30.5447	83.1696	38.5748	64.4726	55.1379	50.5051	76.5651	52.9983	57.4337	89.8468
HORVU7Hr1G035430	84.8722	90.9921	97.38	152.256	34.9963	54.5926	121.682	82.8408	104.573	91.1857	105.412	76.5038	77.6286	72.3633	70.7016
HORVU4Hr1G021270	48.0977	46.6814	55.5998	79.1856	39.0361	45.5945	58.5995	92.4928	60.2263	80.1399	68.7565	76.4439	75.763	66.2481	87.6633
HORVU5Hr1G093770	34.1512	17.9439	54.4094	74.4282	24.2066	25.0333	79.8517	12.4559	29.6298	14.3223	14.8925	76.4415	31.9417	59.2659	101.038
HORVU1Hr1G083710	36.8731	43.5654	51.4895	42.9877	55.4674	47.5717	34.6634	63.388	42.4289	26.379	29.876	76.0673	83.7813	79.3557	123.758
HORVU3Hr1G094050	37.6228	42.7937	46.8138	54.6684	38.5006	37.49	44.4131	112.134	78.3154	72.2761	78.3951	75.9094	75.2261	66.1257	75.3654
HORVU2Hr1G051740	42.5967	39.3142	55.3268	74.813	41.8197	46.3467	50.4741	67.0111	56.5536	46.0578	56.1337	75.8603	72.208	73.906	77.1554
HORVU3Hr1G080790	52.5844	65.8947	62.6075	83.4168	59.2166	59.0388	52.4405	74.1925	57.9236	86.9196	77.1431	75.7238	64.3131	67.6481	79.7839
HORVU5Hr1G111050	392.64	523.187	452.724	358.493	466.03	336.381	609.139	0.85801	45.6134	33.8809	0.336458	75.6087	100.645	78.685	214.851
HORVU2Hr1G034040	27.106	23.4023	31.9929	42.4099	18.7659	23.3352	31.836	85.8958	96.4402	45.6193	65.8748	75.5293	111.12	77.9422	86.2892
HORVU6Hr1G090560	1.33438	1.19455	1.56638	8.4458	0.415299	0.260886	3.73788	395.813	133.602	84.3372	157.926	75.4003	16.5299	8.10727	24.2027
HORVU7Hr1G027760	79.9097	110.918	100.872	70.9	121.014	74.712	85.8202	135.894	72.8255	56.3001	70.2177	75.3168	87.8456	75.8913	98.6034
HORVU6Hr1G035410	35.2616	17.8509	31.0085	55.5853	5.8357	12.6578	28.6906	55.3166	53.1798	75.301	76.1568	75.2405	65.2287	65.5143	73.0552
HORVU5Hr1G047790	47.8245	39.6631	53.4942	72.6709	42.6342	49.7327	60.5344	59.8556	58.506	64.9243	63.1542	75.1992	55.6938	69.5285	63.8375
HORVU5Hr1G106550	93.9812	113.448	114.718	126.897	121.341	75.4828	113.31	78.112	81.6082	58.2628	54.9928	75.1358	111.675	111.981	132.849
HORVU1Hr1G002320	45.7249	36.1991	46.1306	48.436	33.0969	26.5957	36.9417	100.917	82.8693	73.3636	87.0614	75.0751	61.2094	63.3172	97.6316
HORVU2Hr1G125280	72.1759	69.9793	68.7382	86.783	47.8304	44.1215	71.1063	41.1063	42.2181	52.1766	43.2745	74.8328	63.3614	64.5791	85.8683
HORVU2Hr1G005320	40.6408	31.4215	42.4924	50.3631	22.7213	29.7725	36.979	76.8015	82.3041	77.5705	92.5974	74.5632	74.5392	71.8129	71.6674
HORVU5Hr1G022550	100.883	78.75	105.537	143.554	54.2836	72.0086	116.807	6.98551	17.327	13.88	8.90716	74.3609	65.6907	79.1813	168.622
HORVU7Hr1G042390	154.783	187.312	149.392	99.9247	206.462	155.026	141.419	15.5914	61.9408	57.3593	46.9417	74.2469	66.7178	81.8506	75.8237
HORVU4Hr1G016640	40.0454	36.4602	46.7707	56.0125	36.3907	40.9386	46.2869	69.4862	58.4204	55.0559	63.218	74.1643	67.6695	68.7916	69.0115
HORVU5Hr1G050560	45.6759	49.2112	58.0625	53.6623	70.2636	70.5468	50.3597	97.6864	67.6096	55.2849	57.7656	74.0753	71.9754	73.9192	80.9304
HORVU5Hr1G105870	49.2525	64.8079	61.8591	61.0172	72.7004	52.7542	46.5133	87.16	62.9253	53.5956	65.9367	73.9454	83.155	72.8846	89.7443
HORVU7Hr1G107740	33.6145	27.3223	33.0661	44.4774	21.061	23.7247	40.2827	102.913	87.4243	105.63	145.661	73.7285	60.5821	57.4619	61.6004
ENSRNA049486761	41.5775	101.125	65.6696	47.3148	75.0229	61.5234	117.977	45.9389	29.0315	54.9429	29.5759	73.6837	44.1653	65.634	57.4542
HORVU5Hr1G062990	0.0808181	0.12113	0.510715	1.05503	0.0890838	0.0587595	0.241617	117.588	81.047	64.1542	71.8403	73.5757	72.3005	58.6735	56.4022
HORVU1Hr1G029220	72.5623	68.1497	74.1546	82.9908	58.2292	70.1404	72.1849	44.1579	44.8589	52.3928	46.6338	73.4147	67.5579	73.4646	59.7218
HORVU1Hr1G031600	63.6849	63.9768	80.9863	107.776	60.9222	68.0142	67.7166	53.8914	54.3207	45.4218	42.6515	73.3888	75.8263	80.6713	95.502
HORVU7Hr1G086690	69.0176	58.9965	61.1927	95.6209	31.7174	40.8239	86.3092	33.4502	60.0002	51.5332	51.2199	73.2735	56.2135	62.7255	83.8087
HORVU5Hr1G087810	70.5237	54.8107	72.459	74.7559	47.6608	57.8595	81.1971	59.2827	67.5615	75.4288	64.4671	73.094	76.6439	77.4716	78.2586
HORVU1Hr1G065630	34.6964	54.395	47.4352	30.0258	118.194	63.274	45.4608	11.7541	25.6083	23.9284	9.95922	72.7815	57.4955	79.1775	98.3756
HORVU6Hr1G006880	92.5555	74.2249	104.575	202.259	66.9012	82.3015	162.724	10.2529	50.8434	76.6547	13.4019	72.7091	120.212	81.6902	66.0649
HORVU3Hr1G024530	33.6439	27.6829	35.8502	47.3049	29.1996	31.3068	48.5439	75.9925	58.7675	56.0096	70.7597	72.7056	48.6147	55.5051	54.9637
HORVU5Hr1G106730	84.5006	111.856	105.826	118.051	112.772	75.9549	95.2595	52.4813	69.6936	49.3168	47.4441	72.6977	93.2598	93.1263	91.0803
HORVU7Hr1G102840	60.691	72.6964	58.861	89.7194	33.8255	45.0007	59.9173	87.6384	72.155	118.817	120.303	72.464	54.8741	55.4705	68.2678
HORVU5Hr1G034100	122.41	95.1736	105.312	86.0397	118.685	93.3112	117.245	58.2378	52.4684	55.7041	50.8545	72.4556	67.817	70.9135	97.313
HORVU0Hr1G000200	60.6788	73.5723	71.2638	64.5201	52.8758	48.7093	59.7072	56.8471	57.9031	61.651	56.6297	72.3981	73.0543	68.105	60.8017
HORVU4Hr1G073230	14.2384	10.0284	15.6371	18.7751	1.50456	3.33582	8.05859	133.196	123.639	111.95	155.089	72.2758	82.4904	67.4717	88.2393
HORVU3Hr1G031850	55.1565	50.5472	63.0429	73.916	38.1065	44.9239	76.6625	116.845	61.1918	114.457	122.581	72.1655	59.9376	43.5925	58.4246
HORVU2Hr1G103010	50.7786	52.3685	50.9929	69.7028	44.9632	44.8825	55.816	107.195	81.5123	99.4634	109.477	72.0168	67.5653	58.9481	64.609
HORVU3Hr1G033800	33.0878	26.1731	32.8994	55.1151	7.40886	17.1218	32.9207	45.477	55.9666	56.5153	51.4825	72.0044	52.2959	54.1872	59.8949
HORVU2Hr1G086390	39.7971	36.2668	55.8475	64.2975	44.2715	44.0582	43.0014	61.4813	54.8173	50.5347	56.0759	71.6728	72.5398	73.5443	104.109
HORVU7Hr1G067060	37.7047	46.9514	53.2581	36.9687	76.7009	67.3701	39.5057	75.2187	45.1945	31.0824	30.3877	71.5512	73.9285	68.8924	84.4548
ENSRNA049487906	14.5816	56.3024	29.4341	43.4435	29.5681	15.4667	55.2998	86.6105	29.216	107.666	77.2778	71.4496	34.6398	66.4915	57.2412
HORVU2Hr1G024570	58.129	81.0212	71.0234	82.0606	68.687	58.2367	52.7805	68.955	51.6912	54.883	54.0566	71.4329	67.2487	70.6989	80.3881
HORVU1Hr1G012710	0.0762081	0	0.71815	1.4571	0	0	0	224.861	78.8409	83.6709	105.319	71.4236	42.6102	36.3749	53.4283
HORVU4Hr1G065080	47.0064	75.8149	61.5369	38.4741	86.6845	66.3173	41.4657	63.1272	36.9683	29.6396	30.075	71.3421	71.3714	60.2166	75.7666
HORVU7Hr1G029860	88.3947	122.227	105.785	81.2365	141.935	92.9036	90.5648	103.578	62.2414	66.4122	64.4195	70.9264	74.486	68.5624	83.2862
HORVU2Hr1G024090	81.0608	59.5148	103.728	114.865	49.5655	76.6544	83.7519	44.6655	60.5274	75.401	55.2105	70.7242	73.4076	65.1206	78.6515
HORVU5Hr1G006900	21.779	19.2812	24.9438	50.4242	6.91034	11.1552	26.717	61.8599	65.1369	86.1051	72.2127	70.7125	67.6696	53.411	52.2054
HORVU4Hr1G063820	46.0191	44.9859	55.5341	65.9607	48.2695	53.3288	53.5006	67.5639	54.6159	61.6988	59.2533	70.6604	61.2147	64.2353	67.6293
HORVU3Hr1G014090	2.96583	1.94867	6.54078	5.1303	0.175761	1.02682	1.60037	147.96	66.948	71.1054	156.87	70.6566	33.111	33.9823	46.4854
HORVU3Hr1G070850	0.288318	0.251153	1.08679	2.2811	0.0494365	0.192988	0.47887	142.43	89.387	60.8509	70.0801	70.5843	62.14	58.2372	47.5797
HORVU7Hr1G071240	38.0558	49.3713	54.2027	49.7753	71.6028	58.6199	39.6047	63.6747	46.5712	40.3551	34.2941	70.5206	80.6891	77.6657	90.496
HORVU6Hr1G090260	68.5877	58.4545	70.5908	92.4129	51.854	53.421	73.5556	45.7269	51.064	51.9171	50.0844	70.4835	64.216	68.443	89.788
HORVU6Hr1G084960	57.2037	59.2713	68.8403	71.6243	66.7859	63.9981	72.4393	56.0111	51.6066	46.2709	44.8536	70.4016	61.2055	60.5842	65.5391
HORVU1Hr1G044680	91.017	97.0178	74.6372	79.8349	57.233	55.2421	84.5316	44.8445	63.1128	46.1821	40.9808	70.1705	65.4714	60.948	76.1991
HORVU3Hr1G032490	110.171	137.302	112.055	102.22	125.037	121.642	110.11	51.7696	70.6686	68.6532	60.0779	70.0219	77.1929	64.2804	62.6211
HORVU0Hr1G031980	42.6084	33.8992	41.3817	61.1463	32.7707	32.6272	51.1341	72.1434	55.9056	75.4503	81.2074	70.0163	56.3942	53.336	67.9419
HORVU7Hr1G074170	46.5797	77.4825	62.9664	51.4169	77.7351	52.5769	39.731	79.8215	45.4669	34.9181	36.1486	69.8981	80.016	67.6487	100.353
HORVU6Hr1G020910	45.6493	45.4522	63.3359	68.222	45.831	52.3204	52.4599	72.4692	57.6723	59.7227	59.6379	69.7318	64.2993	67.133	60.4007
HORVU1Hr1G039160	54.6773	67.9331	69.6014	49.6375	82.3462	67.2928	52.6627	70.6578	44.362	32.3736	29.8946	69.2104	88.9728	79.3422	96.7244
HORVU5Hr1G125130	52.4342	46.804	58.9648	62.0993	46.9196	50.3236	53.928	66.9716	61.9739	48.124	50.7865	69.0948	80.1253	69.4831	75.7632
HORVU2Hr1G026220	42.4858	40.2388	48.7229	65.5375	40.8035	42.9057	45.1855	69.0631	52.9179	65.2578	56.4822	69.0569	62.7597	61.2555	69.7707
HORVU0Hr1G018320	34.5142	36.3369	26.8386	41.4828	25.5333	27.9758	33.8995	0.931086	18.3611	19.2678	5.29416	69.0406	58.3013	56.5851	59.3602
HORVU4Hr1G083100	48.4151	37.5243	42.1202	50.9859	23.0837	27.3356	52.6337	49.991	50.9312	72.9684	62.7373	68.863	54.2779	52.6033	78.6472
HORVU2Hr1G019270	63.0734	90.528	63.7061	65.06	53.583	40.0068	49.4189	71.0494	48.5674	50.0902	55.5337	68.7887	65.1409	45.4354	70.6631
HORVU1Hr1G026320	56.6925	31.3752	52.2652	93.6282	28.698	47.0692	89.2238	27.6965	49.0126	49.513	40.4256	68.7049	54.7327	68.7721	69.1687
HORVU5Hr1G051280	45.6566	27.9234	45.9326	73.2503	25.2199	38.3226	65.4753	70.9686	67.1258	89.991	99.0088	68.1477	48.1191	53.8114	65.671
HORVU7Hr1G100090	48.4405	34.979	45.9311	75.6962	24.0451	33.4405	55.7639	87.6339	40.3519	72.9291	60.138	67.84	50.9646	32.5636	40.4535
HORVU6Hr1G069370	77.6317	87.3147	90.5861	104.72	86.4779	87.093	77.9295	76.4797	60.8594	47.7113	51.5192	67.8387	79.1476	75.858	81.1294
HORVU2Hr1G118570	1.13183	1.5224	3.57619	4.50224	1.01886	0.803314	1.67174	171.045	56.3387	58.1937	109.755	67.7896	39.8488	34.7274	71.6758
HORVU6Hr1G067660	49.1676	57.5269	49.4659	78.1519	32.6113	39.8587	52.8917	51.6136	65.5483	70.0235	72.6532	67.7312	67.423	56.3616	65.4652
HORVU3Hr1G100350	0.0971995	0.0672381	0.840531	1.56367	0.0428563	0.0403827	0.145296	96.3251	67.124	45.7805	65.7077	67.6615	57.2509	47.2655	54.3527
HORVU3Hr1G029010	68.0106	58.8849	66.4911	96.2865	34.8931	32.6604	63.2438	72.6673	58.5685	101.741	85.5496	67.5114	54.5907	43.175	60.4142
HORVU5Hr1G103190	15.6192	12.5409	20.459	24.549	7.27211	11.4675	12.117	129.668	108.195	95.2492	135.539	67.4851	82.1805	75.2336	80.2927
HORVU1Hr1G045630	77.6818	87.5379	82.2863	81.5283	78.1752	65.7615	75.2778	101.643	67.2181	83.2734	91.4787	67.2859	67.5989	59.8755	73.3396
HORVU1Hr1G078740	57.4375	52.145	58.9928	116.07	9.74029	18.0237	64.4725	29.3953	51.215	68.3929	44.1331	67.049	61.3262	55.236	81.4954
HORVU5Hr1G039810	8.47733	21.1188	14.5056	19.9845	19.8605	9.99413	24.6514	111.701	33.6033	91.8973	77.9795	66.8715	36.4892	60.1864	59.2559
HORVU5Hr1G013770	51.1249	44.577	53.1584	66.0855	30.2977	58.1766	72.4572	58.6051	57.4834	57.7079	51.8305	66.846	60.7761	65.8695	61.3079
HORVU2Hr1G053290	38.9305	43.8105	53.4813	51.781	59.2933	51.599	35.8562	63.7381	34.447	27.4718	23.6917	66.7635	70.6553	68.1244	86.7953
HORVU2Hr1G036000	90.9179	120.846	102.146	84.0788	89.2574	74.6046	79.5994	100.678	69.716	89.4929	80.9787	66.7588	66.6896	53.6441	90.3437
HORVU4Hr1G015420	25.6416	34.4729	34.93	48.2884	40.1545	33.5359	25.789	84.9771	56.0863	91.5968	80.2459	66.6561	55.0913	49.4575	66.6474
HORVU0Hr1G010900	36.9876	49.3648	44.6835	50.4956	43.5402	31.9449	35.6292	66.3069	50.8526	46.18	66.6643	66.6525	65.3045	55.1954	65.9033
HORVU1Hr1G093620	17.8579	17.5195	32.8838	54.8311	0.649219	7.7325	19.7214	17.1304	86.7739	35.3788	27.3037	66.6469	49.6138	55.9404	65.7116
HORVU3Hr1G049610	37.6027	31.8725	47.9634	60.4895	33.448	37.6609	47.4505	51.3536	51.9734	42.322	38.7575	66.505	61.355	61.1507	64.8576
HORVU0Hr1G001570	52.8943	64.9744	55.2316	63.0668	51.5238	49.4605	43.2777	92.796	61.3449	80.6191	80.1705	66.4364	61.7303	60.6031	62.4252
HORVU4Hr1G067430	0.20034	0.318968	1.40668	1.3586	0.44166	0.40626	0.478748	135.726	49.9783	38.3486	67.1484	66.3724	31.5529	30.4836	45.2627
HORVU3Hr1G074040	39.1701	45.3079	41.4355	59.4416	27.8081	29.4571	41.109	74.5697	55.6337	60.8552	54.0334	66.3652	81.5164	56.7301	71.1222
HORVU2Hr1G085990	42.6227	29.1995	34.0896	59.8234	12.7101	20.745	46.3155	33.2159	50.9228	55.4255	47.1435	66.2998	50.8695	44.5269	76.6218
HORVU2Hr1G068670	56.4238	56.9331	64.205	65.1156	57.205	58.0005	63.8906	69.6972	56.1356	56.2666	55.0779	66.1414	65.9616	65.3847	68.2628
HORVU7Hr1G046970	11.6777	11.2935	19.6676	24.3661	8.69981	9.20214	9.42639	75.9114	81.4108	63.0416	67.6205	66.0882	81.6874	71.2627	89.4248
HORVU2Hr1G094400	57.1344	75.3738	66.9971	71.4336	83.18	50.8115	59.8704	72.2452	57.8604	51.2909	62.648	66.0772	70.558	71.2279	88.6831
HORVU2Hr1G073370	82.3843	99.4186	76.5387	73.3063	73.4269	57.4147	77.6705	45.4543	53.6969	48.4885	40.6615	66.0338	56.2453	48.9392	65.9473
HORVU1Hr1G071010	49.5361	37.4959	57.3562	87.2197	17.3503	33.2988	44.8585	36.7834	35.943	51.4505	44.3926	65.8819	51.1089	48.8214	60.4191
HORVU2Hr1G109370	72.3136	77.5629	90.5937	88.3144	94.2303	81.3948	91.6075	64.949	44.7266	42.625	45.2683	65.8184	70.7053	65.1422	74.7577
HORVU4Hr1G074270	42.6621	65.9948	57.3222	42.1258	80.1979	58.5645	40.0862	78.0688	45.6846	30.8203	33.5191	65.81	60.7368	57.4927	67.9087
HORVU7Hr1G071790	128.73	115.19	130.742	116.144	144.384	147.682	147.799	43.2153	54.9815	63.8388	61.2647	65.7877	57.6155	64.2568	56.683
HORVU4Hr1G003060	63.3107	77.3163	79.8677	63.6374	74.1428	55.2355	55.9814	61.774	46.8596	54.9366	54.2103	65.7332	64.9925	51.1387	63.0978
HORVU2Hr1G041610	87.7917	120.508	80.0573	79.4538	70.5246	59.383	79.1272	57.6144	72.127	76.1931	88.2206	65.6299	58.6935	58.5467	64.0058
HORVU7Hr1G049470	22.9573	18.8614	26.75	39.4898	14.9057	19.4777	24.1315	86.8341	87.1748	89.2406	112.977	65.5678	61.489	61.5859	71.911
HORVU1Hr1G005140	1.4719	1.71055	3.99422	2.82792	0.462627	0.511296	0.569582	120.189	71.7928	25.7467	61.5904	65.5569	60.271	56.9898	51.6196
HORVU7Hr1G006490	65.169	63.8116	74.4446	63.0096	97.7736	88.0661	89.3585	46.9025	54.7628	45.4066	43.4617	65.4678	66.3552	63.0201	60.1852
HORVU0Hr1G000850	30.041	35.2599	51.8666	31.4967	82.889	52.5005	46.581	9.13713	23.48	20.8686	10.6888	65.339	60.2349	77.583	106.911
HORVU6Hr1G063830	43.4192	51.2155	56.0732	59.6585	44.0024	43.1085	47.3092	63.7558	52.5732	49.7441	48.3232	65.3023	66.1363	66.7666	70.7566
HORVU6Hr1G058560	37.1343	37.9797	42.0628	42.2117	51.7054	44.5794	36.1797	60.3369	37.7684	28.4191	25.4403	65.2408	72.2944	67.4143	76.1013
HORVU7Hr1G113200	44.4372	39.2899	44.0225	50.1578	19.3197	28.0477	41.6962	69.4446	64.8669	62.1087	62.7644	65.0991	57.6549	53.769	45.1165
HORVU6Hr1G035420	42.0528	39.0234	32.37	47.407	10.3595	13.7309	30.0556	69.0184	55.4797	70.8283	81.3807	65.0613	64.2479	55.3313	68.0448
HORVU4Hr1G052240	39.8022	48.5667	44.7705	49.6997	45.3858	44.0274	41.2579	122.394	79.0276	86.3061	105.66	65.0547	77.0415	61.8078	69.1365
HORVU3Hr1G093860	1.04672	0.641105	4.18849	2.63106	0.162249	0.220834	0.384178	58.7121	34.5193	27.2927	31.5006	64.7295	31.8524	38.5782	32.9689
HORVU1Hr1G078350	171.79	184.588	166.168	132.084	130.693	159.604	213.994	4.98789	103.448	52.826	39.7997	64.6946	54.3083	87.4416	59.2019
HORVU4Hr1G064020	48.7706	61.3952	63.5888	56.158	64.9358	56.3975	41.0896	51.8604	40.8489	34.2216	30.8444	64.6354	62.5033	58.8446	67.0926
HORVU4Hr1G059660	37.6465	37.8755	43.5918	52.0289	34.1058	33.8363	44.4224	66.5903	53.3919	57.494	61.3027	64.5671	54.6902	57.9467	52.986
HORVU7Hr1G033030	64.2873	68.3735	69.9166	76.2654	54.7557	42.2289	66.7482	84.8624	76.005	78.7998	88.101	64.5068	71.7624	61.4955	72.9295
HORVU1Hr1G072060	52.8794	70.1022	69.3266	52.5916	91.8978	73.4684	51.081	60.3804	39.1866	28.4429	27.48	64.4407	71.2057	70.359	86.4366
HORVU5Hr1G051970	0.857806	0.646643	1.75571	2.34925	0.618236	0.445482	0.915902	321.556	151.104	71.8561	188.222	64.182	57.7919	42.1502	68.6706
HORVU3Hr1G064680	12.4346	10.9816	16.6038	18.3148	3.4519	6.51329	8.38788	44.0045	60.1757	57.0031	60.2003	64.1442	76.2726	76.3064	103.19
HORVU2Hr1G060480	98.6977	105.498	84.9449	98.0816	60.959	53.4232	90.9275	51.5343	58.3761	53.205	55.9069	64.0959	61.0155	51.5351	84.4296
HORVU5Hr1G009600	45.907	46.8663	57.0555	48.1293	60.2601	52.8305	43.9447	56.5695	45.5748	30.7726	30.5861	63.7685	77.6908	64.2614	69.0409
HORVU1Hr1G012770	333.729	210.317	291.364	96.3194	192.983	191.68	128.337	39.5476	77.7054	70.3375	77.9968	63.7033	90.2234	92.0988	116.96
HORVU6Hr1G012320	23.5883	30.9225	32.0178	37.3081	25.9303	23.2702	21.2673	108.783	90.6341	115.033	159.275	63.6531	68.2204	47.3707	61.792
HORVU2Hr1G089090	69.0964	73.4246	75.4936	54.4159	109.972	90.6402	75.3799	61.754	41.3775	32.3503	31.0707	63.3362	69.1352	66.1782	68.5934
HORVU4Hr1G069320	15.5223	15.3141	19.5657	32.3552	9.90102	14.1587	17.4833	69.725	60.8292	81.6794	74.311	63.2326	59.2638	47.93	48.8246
HORVU6Hr1G074030	118.028	88.3274	84.452	101.653	61.3457	76.6713	124.331	136.521	53.1045	93.1697	100.981	63.2199	33.9842	33.3511	41.4833
HORVU2Hr1G076650	56.5672	57.278	63.1028	85.1539	50.8116	41.6751	51.6949	65.3064	57.5743	64.7119	53.076	63.1646	51.8512	54.4845	96.4036
HORVU2Hr1G063590	55.9697	77.7542	60.1806	65.597	79.1319	63.4676	48.2725	74.3738	46.5681	65.3177	59.5507	63.1558	56.6703	55.5202	58.7412
HORVU2Hr1G118550	0.982674	0.923142	2.25959	5.32708	0.401177	0.226813	1.36011	177.536	59.571	62.8347	122.159	62.9193	32.7972	30.3943	89.5821
HORVU2Hr1G049640	62.3766	62.5204	74.4148	82.2512	66.1589	57.7856	66.2867	59.4903	45.9666	49.3404	41.713	62.9118	64.752	59.0372	72.6286
HORVU6Hr1G015770	62.1935	100.442	64.1318	66.5778	57.4637	45.6225	47.1266	58.1112	44.7615	50.787	47.5699	62.8627	68.5306	42.3812	77.937
HORVU7Hr1G048100	0.664939	0.450954	4.94348	6.91127	0	0	0.250579	174.411	63.9471	79.976	92.1387	62.7466	52.1044	43.2376	86.5412
HORVU7Hr1G051580	35.0682	40.138	41.1136	56.3525	29.3804	31.9223	38.6806	56.1869	51.8182	59.52	54.6703	62.739	58.5962	58.4958	61.948
HORVU3Hr1G059030	0.0335032	0.11588	0.482864	0.353425	0	0.0347983	0.0357723	348.313	97.2777	66.5712	115.14	62.5429	43.8098	42.0877	60.6085
HORVU7Hr1G073460	32.4457	31.8045	36.6431	41.0223	33.9472	35.717	35.513	84.9844	48.7699	51.1376	71.2172	62.4941	63.097	52.3999	62.083
HORVU4Hr1G064030	36.2396	57.8847	53.2904	43.3064	58.2546	53.8468	33.8572	56.9572	48.2233	40.295	37.7202	62.463	48.2737	47.261	64.1015
HORVU4Hr1G011280	32.7468	36.9413	36.6833	43.1904	30.5723	30.3268	30.7159	56.2328	49.9364	51.1054	47.4174	62.3499	63.6756	65.7579	73.5034
HORVU6Hr1G020140	57.7072	63.793	60.7975	69.2593	55.9628	57.6589	62.7593	69.0129	56.3309	64.4003	64.5571	62.3046	60.4446	59.3252	50.689
HORVU5Hr1G081610	17.2343	11.4262	15.7945	13.1405	1.08439	3.36817	5.44654	150.408	114.254	174.656	178.155	62.2567	60.2551	46.9644	114.523
HORVU4Hr1G059280	0.486362	0.280369	2.42642	2.88597	0	0	0.129825	206.683	67.257	37.2438	74.0454	62.2218	25.209	41.1703	30.0505
HORVU6Hr1G026260	34.5681	29.8864	38.6487	65.8204	23.0475	26.6517	45.7508	66.424	54.7829	80.2858	78.5856	62.1999	56.6185	54.9156	68.6889
HORVU7Hr1G043550	37.8253	46.7656	44.0847	45.4884	36.9393	34.9581	33.0249	83.7069	60.7602	77.2968	85.3167	62.1224	67.6571	61.2481	59.7938
HORVU0Hr1G002220	52.0401	49.5404	60.9664	78.9991	47.0149	50.7785	54.4964	54.4383	52.2544	71.7357	69.4654	61.9342	61.7361	67.1334	69.5794
HORVU3Hr1G106850	31.5168	32.4812	30.4166	43.3641	25.598	28.5782	22.7434	69.036	64.0226	147.264	125.228	61.919	80.0778	52.3676	53.8289
HORVU1Hr1G058500	62.8936	71.8011	81.9916	95.2597	80.5752	56.0324	68.8977	44.8867	36.4092	35.6425	31.6124	61.9138	66.6852	70.9951	94.2116
HORVU1Hr1G042270	46.8086	54.4505	54.4179	55.1331	63.272	55.354	46.0685	55.9063	47.413	44.515	41.5708	61.7831	68.3394	61.7634	75.0415
HORVU2Hr1G117740	30.0303	32.905	35.6616	39.4398	34.1638	30.5261	31.4888	85.8117	47.6571	43.7164	41.3593	61.4199	63.6891	55.9997	70.3239
HORVU7Hr1G035390	40.4868	40.8011	44.2477	51.296	37.1703	38.1724	38.689	73.5269	56.4548	69.6883	73.3293	61.4114	66.3055	56.6474	76.1257
HORVU3Hr1G002980	68.0806	39.8514	35.9631	60.4381	25.7253	31.2512	68.8159	51.3836	100.744	147.741	128.622	61.3746	60.0529	46.1425	45.2354
HORVU7Hr1G054010	45.6901	56.9739	58.5959	55.2858	63.5407	53.8784	42.1051	61.8792	50.3011	43.5615	49.8385	61.3173	64.08	61.0775	79.136
HORVU7Hr1G101920	37.0962	31.506	40.5169	42.678	28.7638	31.8913	41.4292	78.2971	40.3953	32.0344	38.2493	61.1675	48.5624	42.1175	64.9207
HORVU3Hr1G116740	105.804	97.4692	53.567	49.1923	22.2662	71.2055	67.2186	24.9579	72.2562	37.7615	31.3684	60.9483	43.2355	57.8821	43.6971
HORVU3Hr1G040910	35.0569	24.6207	40.2344	47.3662	23.8113	30.6425	45.6028	54.6856	56.628	58.4341	64.9739	60.8023	54.812	53.9139	64.7506
HORVU4Hr1G021190	94.072	81.2823	74.8633	85.7367	45.8381	47.4427	89.6088	56.3513	55.1029	60.3974	54.1745	60.7169	61.9711	56.4339	67.7572
HORVU7Hr1G063430	14.2829	9.97654	11.1813	40.2905	3.42062	26.2401	86.6797	0	20.1667	8.58587	0.0939074	60.6968	50.7576	72.9594	124.146
HORVU6Hr1G058780	62.7982	55.0875	53.7892	70.3322	29.8354	32.437	56.2908	105.211	61.176	142.534	122.229	60.6949	52.9333	29.0155	64.1583
HORVU6Hr1G072500	49.5907	53.493	54.0642	62.6114	48.7012	50.6508	48.3982	67.8286	48.483	56.3069	59.5718	60.6699	57.0636	60.0755	50.8571
HORVU5Hr1G074900	39.2066	39.0323	37.2108	41.3802	25.3417	20.403	31.6424	77.9311	57.8092	70.7463	73.8808	60.6415	49.8839	42.4606	74.1525
HORVU5Hr1G047000	34.0589	32.1824	32.4892	32.8327	18.18	18.9673	23.9858	98.7527	65.5024	72.586	92.6383	60.5551	64.0239	47.424	106.434
HORVU7Hr1G021510	44.2175	35.8245	44.5167	52.6793	37.4128	45.6517	46.0052	61.2534	65.8071	58.7381	61.7963	60.5366	59.416	58.9374	54.6671
HORVU1Hr1G068640	39.1367	43.9858	53.2185	46.9615	50.428	45.1455	40.7992	57.788	44.3533	33.9634	36.8521	60.5339	72.9306	67.401	82.7882
HORVU6Hr1G091950	35.1634	24.933	39.5727	54.4462	25.1919	34.3082	44.9583	67.9934	59.7775	51.4086	54.5341	60.4976	52.1897	55.36	54.3549
HORVU3Hr1G004570	7.87935	14.9171	9.45147	16.2661	3.17983	3.9578	7.70042	58.779	18.9394	62.1742	38.0093	60.4888	30.2948	54.7627	49.478
HORVU7Hr1G046660	7.97501	5.87476	7.7461	7.94751	0.248939	1.56869	3.57183	205.335	83.9922	105.224	237.381	60.4634	34.8407	29.901	49.3606
HORVU1Hr1G023100	51.9506	34.0296	63.3856	93.0721	8.12971	21.3868	33.9816	55.5358	95.9491	94.1825	88.4656	60.4617	92.9257	104.673	219.725
HORVU5Hr1G014340	101.771	114.214	91.8382	78.6269	119.091	108.932	97.0931	54.2192	71.1286	54.3602	60.5404	60.4288	71.4705	68.6386	52.2971
HORVU7Hr1G051070	31.024	29.0955	35.1191	45.5808	27.7989	31.0488	36.8634	77.4992	47.6427	48.3291	48.5946	60.3596	56.909	53.408	57.5809
HORVU4Hr1G075310	44.1348	49.1068	46.0732	43.3219	37.5442	34.7627	47.0158	60.8073	49.0898	55.4824	57.3886	60.3417	47.9908	50.8942	47.2123
HORVU4Hr1G010750	2.40479	2.88968	8.07332	12.2597	0.0186672	0.474924	1.9167	152.089	79.0967	60.0921	72.5112	60.1769	51.5884	50.5237	58.4822
HORVU3Hr1G037790	51.5956	55.4997	61.6304	72.997	54.1422	60.6186	58.894	43.8027	44.5736	46.2697	40.7524	60.0602	55.7515	53.3248	60.8902
HORVU4Hr1G059860	41.1891	41.6293	49.6585	41.8159	40.171	27.4783	51.4568	89.8813	50.503	45.0534	69.7112	60.0318	52.0547	37.4659	33.4495
HORVU5Hr1G102530	3.65442	3.19788	6.09406	24.975	3.36984	15.8557	39.992	0	25.9335	6.46325	0	59.9324	43.3803	52.106	70.4777
HORVU4Hr1G035210	48.5722	45.2497	53.7645	59.275	45.0856	51.5263	51.1159	44.346	47.657	43.9796	43.8459	59.8674	59.2589	58.9173	52.6711
HORVU3Hr1G087090	49.9007	47.165	46.9513	46.7287	42.2383	32.9618	37.7402	63.6735	51.3379	54.4147	53.8121	59.8448	47.3412	45.9014	79.8177
HORVU2Hr1G059620	25.8559	28.3778	31.9008	37.2429	24.2067	24.6008	25.8044	115.94	58.5795	61.7896	75.2051	59.7949	58.9242	43.6476	51.459
HORVU6Hr1G089780	43.1243	37.9794	44.3429	47.8086	40.979	45.6144	46.1632	88.5456	49.9962	41.1499	46.8821	59.7068	50.3276	50.4297	49.6677
HORVU1Hr1G012940	487.835	310.478	409.851	127.461	211.557	268.236	193.561	37.9611	74.6015	56.6329	78.1987	59.6717	101.653	96.2542	159.159
HORVU2Hr1G040790	4.06685	2.10186	6.21891	22.0977	0.618315	0.801113	5.98935	39.3356	40.9033	71.8243	87.0552	59.6684	38.0031	36.1115	68.0205
HORVU6Hr1G060220	55.2013	70.2403	62.8908	60.2641	66.5659	43.3877	67.5345	81.2876	64.8897	80.1271	73.837	59.4434	61.1567	58.1271	54.2608
HORVU2Hr1G022080	66.7404	49.0237	85.5901	145.128	27.5021	23.6948	33.6064	89.5129	50.3095	49.022	64.0694	59.4406	36.8748	43.8343	60.4065
HORVU3Hr1G072460	45.7473	61.8117	52.939	56.8498	58.6056	51.485	44.686	68.249	48.1905	58.1518	52.8955	59.3774	51.787	43.1781	50.0278
HORVU7Hr1G110310	58.0014	75.6943	78.4589	99.0547	86.177	53.9262	65.1981	14.5468	23.7247	15.3018	13.8806	59.3655	59.5081	66.8162	91.4883
HORVU3Hr1G058460	59.112	61.5489	75.3688	70.5973	75.9012	67.5048	67.909	47.0641	32.4861	20.8593	19.8714	59.3479	51.6269	58.6267	60.0791
HORVU5Hr1G041120	58.4957	50.4653	64.7533	64.2061	53.2303	64.8624	66.1003	57.4903	46.0598	38.0171	40.6467	59.2911	45.1106	55.1327	52.1855
HORVU1Hr1G055860	24.6976	24.171	29.9041	39.5008	18.6717	21.0412	26.3335	42.2994	52.7448	38.3729	38.3549	59.2809	71.7012	65.2944	74.6111
HORVU5Hr1G111860	0	0.0217359	1.67907	0.546916	0	0	0.0067099	129.957	68.324	44.248	74.2403	59.2709	52.4546	39.392	45.2521
HORVU5Hr1G022100	56.5898	55.5782	57.0319	59.1346	53.8227	62.3972	64.0811	58.1916	50.2999	49.9218	47.5601	59.1626	51.827	53.7493	49.3252
HORVU1Hr1G057530	35.3235	37.2468	42.4813	47.8151	38.8615	35.1867	34.1566	51.1757	39.5934	43.4901	36.3538	58.9732	57.2965	62.0058	72.2497
HORVU5Hr1G025280	41.3393	53.9575	54.2402	101.02	37.2063	51.2096	102.451	21.3675	38.5203	42.0926	15.9344	58.8781	71.944	67.2299	86.3356
HORVU4Hr1G008310	89.3967	108.449	105.658	90.5763	126.4	109.075	113.072	30.6267	35.6456	36.6972	33.2361	58.745	54.0637	62.5844	64.7911
HORVU5Hr1G125450	0	0	0.217803	0.129527	0.0541376	0.051013	0	363.271	83.5419	51.6772	88.4531	58.7389	16.8376	17.2589	35.3417
HORVU5Hr1G048810	157.384	228.014	154.709	121.562	115.228	161.278	150.925	70.7553	55.8377	52.1791	63.4011	58.7266	54.3008	50.1326	49.7589
HORVU4Hr1G051290	17.5834	18.631	20.356	31.2505	9.6618	12.6774	15.1151	74.1343	35.9322	81.1674	102.731	58.6345	45.0798	32.2164	47.8447
HORVU2Hr1G063740	44.6688	41.7441	42.8818	57.5727	29.076	37.0818	47.2467	43.8546	64.2104	68.1942	68.4401	58.5988	62.4654	58.1412	55.5885
HORVU2Hr1G040570	66.4503	72.4295	72.3257	60.2627	57.9991	63.5965	72.7942	82.5938	47.5526	39.7776	47.9322	58.4203	55.9343	54.8423	70.7883
HORVU2Hr1G107520	28.0398	26.526	33.0364	34.977	24.5696	26.8708	27.8082	56.6295	56.8216	44.8993	53.0776	58.3669	76.8579	63.232	70.6138
HORVU0Hr1G001490	94.0543	134.457	81.4545	76.4158	75.0768	58.8404	77.4906	66.1882	59.2314	73.9765	69.6169	58.3477	62.697	43.6612	79.316
HORVU7Hr1G075290	45.032	47.7609	51.7214	48.7806	54.1447	43.6181	39.7282	53.9789	51.1179	50.6758	51.1954	58.3342	70.7287	64.6769	79.8964
HORVU3Hr1G020780	33.6715	26.5193	29.5414	34.23	36.1285	25.1195	50.0835	65.8685	36.725	34.3208	46.8222	58.331	31.5224	35.4872	53.9768
HORVU1Hr1G053910	42.9856	29.4582	38.658	46.376	29.4895	36.2173	70.9315	47.7673	51.074	44.8417	44.6999	58.1889	51.5262	55.1676	54.5815
HORVU5Hr1G111870	46.8748	46.4235	50.7075	60.1348	33.7949	44.9826	53.5003	60.9379	43.7627	77.318	69.5259	58.0139	58.5474	52.4339	70.6205
HORVU6Hr1G075590	33.8316	36.3433	34.6983	36.5549	28.8577	32.7673	36.5412	77.3419	54.7114	78.6138	85.0487	58.0045	47.5829	44.2066	39.4752
HORVU2Hr1G038740	49.4828	63.5234	50.3167	53.643	60.4103	42.794	54.1304	45.3851	62.4143	71.5144	67.3153	57.9213	61.6869	64.091	73.5893
HORVU3Hr1G068600	18.8874	15.754	21.2615	29.4788	12.8078	15.8641	22.958	65.6735	47.9189	59.0023	70.6358	57.9126	44.3581	38.6984	40.7896
HORVU0Hr1G028350	10.1814	10.033	11.3164	18.6268	8.40036	9.48784	14.2237	88.3284	33.837	78.887	102.09	57.878	36.0101	24.4533	60.3552
HORVU2Hr1G045500	42.876	46.2261	57.3307	51.9286	42.3234	41.5168	42.2057	83.9722	54.1795	44.1088	46.3024	57.8347	65.6553	59.8083	71.1752
HORVU2Hr1G079840	17.0637	16.5619	18.2831	25.0885	11.9884	11.9193	20.6641	77.9678	30.6187	63.8131	58.8707	57.6766	50.0169	35.2121	72.8211
HORVU4Hr1G060630	71.159	65.1673	58.8712	58.1734	42.2069	39.7162	58.4968	38.9133	62.7133	54.3104	57.3263	57.5804	52.3394	51.5296	64.1996
HORVU4Hr1G010390	63.3486	54.8956	71.4078	103.957	55.0856	61.6143	91.5674	41.0808	35.5905	48.5224	43.1013	57.5738	50.6772	46.4333	60.1876
HORVU5Hr1G113580	6.13705	8.49903	11.011	15.8497	10.1571	5.79909	7.92915	44.9622	36.146	47.8693	54.5785	57.5586	44.2839	38.0241	49.5751
HORVU1Hr1G071980	48.0355	32.5012	57.2035	58.6438	31.8587	38.6877	66.1755	71.7939	53.9879	60.5237	68.4611	57.5405	54.3275	43.5807	71.6916
HORVU5Hr1G064700	19.5852	32.2627	22.9462	29.3326	17.6437	13.3941	31.8924	28.293	33.4745	42.9946	37.325	57.4949	45.1828	63.8223	67.4544
HORVU1Hr1G065570	70.5998	69.4845	79.0606	78.688	71.2672	80.1669	70.3807	43.6929	60.5461	57.9436	53.258	57.4705	56.8878	72.9866	48.9411
HORVU3Hr1G039050	0.101073	0.0932234	0.761972	0.506453	0.022282	0.020996	0.0863347	256.298	82.1636	60.0689	98.7199	57.4564	35.0132	32.7564	34.6997
HORVU5Hr1G025900	31.9309	28.8687	33.987	38.3439	19.7498	26.6612	32.5793	63.9896	68.493	40.3278	46.0147	57.4273	69.1255	62.1227	56.2156
HORVU1Hr1G059810	27.2964	22.8839	30.501	42.4218	18.0889	23.2728	33.6525	48.5579	67.8074	58.7234	50.4254	57.4043	50.0466	58.1033	34.4567
HORVU5Hr1G106440	43.3679	40.4502	51.0377	51.2537	47.5257	56.5315	50.3091	43.3593	44.0328	34.9393	34.7478	57.3823	52.4317	58.5421	62.0764
HORVU2Hr1G052880	47.4752	57.9089	60.7275	67.0997	53.0123	50.3256	46.2817	55.8079	40.8592	39.6558	41.0097	57.2899	57.4108	56.9141	65.5648
HORVU6Hr1G012510	53.9129	60.5776	64.4088	56.781	57.9568	39.7918	64.7037	55.2035	43.0091	43.1329	40.3625	57.2497	62.3036	54.868	53.445
HORVU2Hr1G100220	56.4961	80.4874	58.1355	49.6647	68.7043	52.3575	43.2615	70.6841	52.7897	61.7975	59.7163	57.2392	50.2035	54.7567	58.5258
HORVU1Hr1G072070	65.6371	69.6743	70.103	70.4921	74.1399	71.2338	72.0385	57.4143	49.3022	52.6266	51.274	57.1347	54.3407	57.4559	58.7114
HORVU7Hr1G050170	41.1093	53.5107	55.8922	40.8424	69.2814	51.6184	38.9761	69.712	40.978	25.8664	30.2504	57.1211	73.1809	64.5542	75.3351
HORVU7Hr1G050660	1.09925	2.95716	3.08735	6.47444	2.42336	1.90291	2.73864	269.783	77.8907	135.558	194.944	56.8845	33.8567	10.2174	9.48707
HORVU4Hr1G082400	18.5443	26.9075	29.6246	27.6619	19.3679	18.0478	15.8506	109.747	54.2594	69.1222	77.0305	56.8578	37.7822	35.0037	37.8879
HORVU2Hr1G029890	42.6564	51.9621	58.1468	48.1188	69.4265	61.5662	46.0019	58.4409	38.7676	25.7575	30.2412	56.856	61.216	61.5498	65.085
HORVU5Hr1G070720	40.6853	31.3861	46.6579	42.1787	38.725	49.6525	44.8364	55.3048	50.6669	44.7373	44.0382	56.7919	60.6345	51.5673	54.5815
HORVU3Hr1G084310	41.0846	54.0788	54.1572	48.0423	75.0699	66.0756	37.1191	45.3551	35.755	29.0878	28.8978	56.7798	64.5616	63.011	84.7638
HORVU7Hr1G053170	54.7905	46.8356	62.2749	62.4229	51.8511	60.4493	60.0488	62.2401	58.4498	48.9535	50.6894	56.7704	64.4178	62.073	69.1106
HORVU7Hr1G113500	48.7861	54.482	58.6656	80.254	62.1875	55.1686	53.0639	56.6612	45.4372	71.5568	64.4302	56.737	55.8048	54.6129	64.398
HORVU1Hr1G087900	9.67726	8.82806	12.1718	14.3946	4.62951	6.44612	6.57466	65.2612	79.4074	64.006	69.7136	56.6802	59.5431	60.1916	38.9242
HORVU1Hr1G045220	70.0545	72.874	57.272	36.8002	74.1956	75.6356	63.5427	112.002	81.5975	80.4362	79.1313	56.4782	54.4535	50.1442	30.7852
HORVU5Hr1G073350	19.6766	17.359	26.9733	37.0343	19.7197	18.9095	20.397	39.0323	49.4138	50.2925	47.1499	56.393	56.0912	61.0229	54.6234
HORVU2Hr1G118270	57.9122	40.7433	44.8025	75.6954	22.3656	23.0066	60.2095	131.699	111.086	123.763	147.27	56.2265	77.2893	66.6342	125.935
HORVU1Hr1G051610	34.1035	35.4048	38.1009	45.8443	30.5054	29.3729	30.4763	57.5196	47.2189	58.1304	54.8694	56.0707	60.2601	52.5015	65.6683
HORVU2Hr1G112370	47.3424	60.6173	55.0825	50.1957	54.1583	40.5398	41.4784	56.6058	45.3381	42.7436	52.2417	56.0612	52.1738	44.031	66.8565
HORVU7Hr1G005720	44.342	50.4326	52.0503	48.3602	55.8595	46.3368	38.1895	60.2626	44.9548	53.3939	49.4597	55.8553	53.0299	47.3134	61.465
HORVU7Hr1G024220	83.3715	87.7013	84.8062	113.057	52.0082	47.3752	130.545	34.0586	51.2716	56.8297	37.4669	55.7717	65.9458	39.5477	64.3322
HORVU0Hr1G013850	52.2869	40.7821	57.2887	63.0977	42.5101	54.7383	52.7045	43.0093	47.1477	41.9495	42.5102	55.7548	60.9861	67.3159	61.5021
HORVU3Hr1G093400	64.3018	71.6719	78.3939	55.4956	96.2719	93.1672	61.8772	67.5893	32.8867	31.7363	30.1859	55.4928	48.657	47.696	47.1214
HORVU5Hr1G044610	134.713	99.0959	125.679	252.785	58.9577	83.9104	189.587	8.26024	21.222	56.4416	17.5741	55.4015	51.2109	26.5594	48.4759
HORVU3Hr1G040270	39.6685	33.4804	44.4165	54.9275	38.1048	42.7939	54.1824	40.7643	43.5821	35.3523	37.208	55.3861	49.0237	58.7924	57.8125
HORVU5Hr1G098890	36.8623	43.9356	32.0234	40.2753	18.7031	23.5476	32.4679	79.7728	67.225	60.4673	73.936	55.3322	54.5542	47.5641	48.0206
HORVU2Hr1G012790	0.059042	0.184764	0.430146	0.823029	0.130161	0.245297	0.27918	114.962	60.8429	32.328	56.7795	55.2382	33.7488	36.8871	27.7232
HORVU1Hr1G088040	37.6868	50.8434	49.3485	41.6428	60.0574	46.9674	36.7024	48.8175	33.8045	24.8066	25.2089	55.1953	54.7496	55.4444	65.1648
HORVU5Hr1G081460	64.0365	66.4046	74.0478	122.564	83.4634	44.1571	182.647	67.4622	48.6294	52.5947	49.2323	55.0494	66.4883	56.7809	64.2586
HORVU5Hr1G081010	51.28	57.4813	59.0522	68.6826	42.4185	47.294	51.5789	47.0472	45.4276	42.2909	36.3889	54.9956	49.181	57.8174	61.3927
HORVU3Hr1G048820	26.6627	90.717	36.787	34.5563	30.755	21.8026	35.6378	37.5128	35.6902	37.4726	31.0822	54.9751	49.9121	53.7919	60.3903
HORVU6Hr1G091660	44.0968	44.7655	49.6518	69.3703	34.9361	36.2033	50.329	36.106	40.6296	31.5202	22.3858	54.9199	54.2555	36.5574	59.8965
HORVU5Hr1G063770	46.6205	39.621	54.9251	56.1332	44.7576	52.0404	56.3237	50.2103	42.465	36.2005	36.5901	54.8735	49.822	54.1917	53.8092
HORVU2Hr1G010990	82.8651	94.85	92.7323	106.226	92.7378	70.819	96.7149	17.2146	24.9481	20.0857	13.703	54.8723	42.9224	42.4484	69.4533
HORVU6Hr1G053680	60.0217	66.4789	62.3195	62.396	69.791	51.7596	61.3672	55.5374	46.9459	50.4435	54.9641	54.857	56.5113	43.922	53.5847
HORVU3Hr1G007190	34.3945	32.8371	39.0084	49.2813	29.3849	32.5426	37.5385	41.2232	45.9427	39.6114	42.6111	54.8244	47.5492	53.753	58.8918
HORVU3Hr1G004140	86.4722	103.091	105.378	54.219	186.443	108.009	117.175	9.76607	27.5388	31.6735	10.9925	54.5053	120.981	60.9128	209.031
HORVU7Hr1G031850	49.3941	61.7697	60.0262	41.8389	77.1935	57.2389	45.1982	56.2535	36.7328	22.4585	26.6518	54.4991	67.5548	59.8097	70.2166
HORVU1Hr1G008130	69.2847	66.7031	71.8812	83.1054	48.19	47.2267	79.2871	67.2816	60.414	56.0936	68.0736	54.4268	63.8233	60.8208	86.3298
HORVU4Hr1G084290	19.8886	17.8175	21.7574	27.2804	10.1198	15.1649	18.6364	57.8806	64.4752	43.1871	47.0479	54.4055	49.5341	60.213	30.8133
HORVU4Hr1G040660	41.4291	31.7213	46.7473	52.814	37.0816	47.1524	47.8579	52.0372	47.4521	45.5848	47.7192	54.3186	57.5986	55.2256	60.7318
HORVU4Hr1G050700	40.2989	37.6516	44.8255	55.1151	31.3936	35.199	49.8326	44.2088	44.0058	46.6879	47.0172	54.1739	44.2904	54.8522	49.9291
HORVU3Hr1G048550	37.5571	42.4932	45.1664	50.489	39.5389	31.5377	31.333	79.3142	53.4774	59.7608	65.2844	54.0476	59.5452	53.7941	56.4544
HORVU1Hr1G021780	43.392	46.6008	44.4488	51.1928	34.7565	36.8468	50.7369	79.6006	60.1992	85.503	85.8692	54.0177	49.999	47.008	63.9937
HORVU5Hr1G025960	31.2853	41.9741	37.6505	35.2203	48.4596	34.729	32.1216	41.0148	37.9318	31.7539	36.4455	54.0176	50.4492	45.6431	41.3446
HORVU4Hr1G078460	1.35376	1.66385	1.37342	1.68405	1.11212	0.437744	0.76363	92.6476	61.6022	52.4553	59.1142	53.9484	50.2254	45.0058	41.3548
HORVU2Hr1G094510	37.2095	39.2527	43.5068	41.1935	47.0055	32.6079	46.1924	39.4832	46.337	43.3792	39.3528	53.88	56.7451	61.9716	61.3592
HORVU7Hr1G087190	54.5763	57.3437	61.6097	67.0809	68.6239	71.1426	70.4669	36.8671	31.2765	29.592	25.7612	53.8038	44.3212	46.8821	49.4286
HORVU3Hr1G086580	49.0306	40.009	80.3835	121.024	22.1979	46.1962	47.9503	15.5951	15.7854	5.62175	7.7833	53.7199	65.8154	90.81	102.167
HORVU7Hr1G098010	68.7836	76.5194	69.8124	68.8204	67.405	68.4367	64.4153	57.4749	39.1971	54.6689	53.3327	53.6963	51.9256	46.2947	51.7557
HORVU3Hr1G059830	46.6288	54.61	52.228	54.7785	46.5673	46.5154	42.0998	71.7586	50.3353	50.6749	51.2439	53.6299	55.3161	49.5904	65.4451
HORVU2Hr1G106810	44.1006	45.748	53.3819	49.139	45.7188	48.2343	42.2254	60.4947	44.0418	39.9534	40.0308	53.5672	56.2108	50.7176	59.0247
HORVU7Hr1G042160	114.323	142.686	99.7667	80.582	82.0206	78.0557	96.0374	45.1649	58.63	47.7649	41.0216	53.484	63.9014	46.1455	63.1739
HORVU5Hr1G058190	0	0	0.0430269	0.0767638	0	0.0201552	0	123.484	80.3751	54.1896	70.8572	53.4817	48.3416	36.4415	44.4025
HORVU0Hr1G013190	86.0238	95.4416	101.894	112.907	125.715	69.3038	85.9396	10.0858	25.9842	10.7124	9.06357	53.333	71.2343	78.7518	121.152
HORVU3Hr1G038950	34.5162	36.5404	38.9557	40.6936	46.2011	38.3559	30.8001	50.8026	30.3275	32.521	28.057	53.2853	52.4097	48.8049	71.9321
HORVU3Hr1G086510	23.4257	32.1367	28.2007	25.3669	41.7317	20.3006	29.3072	60.8454	35.5135	48.0526	51.2159	53.2423	42.5686	30.6341	46.9035
HORVU7Hr1G112410	28.8348	34.3338	38.9685	37.5549	37.3475	26.882	26.568	54.8937	39.4332	55.7076	59.8731	53.0419	49.3518	46.1257	73.8646
HORVU3Hr1G066800	75.2505	70.3367	69.4001	64.6036	73.8279	81.6878	84.2995	39.9723	45.3833	44.7167	41.491	53.0394	49.2213	51.2126	48.3102
HORVU7Hr1G103060	46.512	46.4653	42.1116	63.5014	36.448	38.828	40.5004	100.996	45.9582	70.7654	82.0989	52.9648	43.4673	35.2631	47.4725
HORVU5Hr1G092630	32.6915	35.9383	47.4737	41.4624	49.0262	46.173	39.4232	44.5446	39.4458	28.4054	30.8174	52.9603	56.3131	58.6938	62.9537
HORVU6Hr1G031480	46.7234	41.808	47.4625	40.6636	43.0872	51.3863	42.57	84.4279	81.6005	58.4943	69.7924	52.9484	64.3454	60.2354	47.3331
HORVU7Hr1G042100	36.4953	34.0151	39.7492	48.4489	34.1287	35.753	38.2234	65.2385	50.3872	51.7667	55.1414	52.857	47.3494	44.7279	52.8389
HORVU7Hr1G096990	60.0586	88.2118	67.6258	49.9392	97.1457	65.5271	51.2068	80.2423	41.9573	39.6281	42.9535	52.8499	58.3514	53.0071	68.6379
HORVU5Hr1G070740	52.4846	53.3619	55.9011	67.8813	49.7576	52.6122	57.6384	37.2619	49.6102	58.5135	51.7459	52.6951	49.0533	49.3881	62.9262
HORVU7Hr1G105880	46.1605	43.5362	44.6579	45.6881	37.5872	38.1395	42.9854	66.2472	54.6504	46.9089	57.0153	52.6921	52.9618	43.9723	50.9854
HORVU5Hr1G054080	39.5194	41.7938	41.6118	53.0158	33.9699	34.1891	38.4469	55.757	49.2352	64.2189	65.8067	52.6921	52.1682	51.7449	54.9343
HORVU7Hr1G048830	32.1102	20.1621	35.8282	57.63	22.9883	29.3167	40.7823	30.6187	32.7357	34.8419	35.8041	52.5403	33.781	44.5899	43.2083
HORVU7Hr1G024240	0.73009	0.617273	4.61366	9.46667	0	0	0.181892	45.4691	61.2428	59.4896	38.3142	52.52	71.6709	53.423	73.9755
HORVU4Hr1G068460	47.9321	51.0935	59.1387	60.8789	59.99	60.0269	58.6902	56.3863	40.3222	38.4591	37.9263	52.4936	49.0668	52.7606	47.1211
HORVU1Hr1G063940	53.3477	72.3206	68.167	53.8085	73.511	63.957	55.0323	86.1279	41.5979	39.7177	45.4282	52.313	51.174	47.1022	42.5682
HORVU7Hr1G058850	47.4581	51.4591	58.2866	67.9987	51.2026	50.6013	48.6587	37.9727	32.8076	33.8924	31.1783	52.2378	49.3123	52.7678	46.2642
HORVU3Hr1G111580	0.536113	0.572312	1.1447	0.89021	0.459623	0.350601	0.50882	74.866	40.2594	19.6678	28.6829	52.1369	29.3355	33.3336	37.1555
HORVU5Hr1G095480	33.8512	60.788	43.095	57.4039	22.2273	24.6441	33.4892	54.1627	44.1839	66.0224	53.0418	52.05	56.0424	44.5033	46.4224
HORVU2Hr1G087010	59.2575	68.2391	59.4851	39.2298	68.1564	73.4024	48.4098	100.868	60.3691	42.4252	50.0179	51.9515	43.0008	38.3158	34.3986
HORVU5Hr1G110000	37.4414	30.3737	40.0445	52.6269	25.2972	32.0917	42.9945	38.7224	35.5788	33.1685	31.587	51.8885	34.6788	47.4767	38.6416
HORVU7Hr1G100490	38.3457	41.2946	40.7019	46.2993	31.408	31.3569	41.3489	73.0886	52.4456	64.7455	72.1198	51.8616	54.8616	48.5999	50.0374
ENSRNA049482236	9.86811	23.9085	12.3673	19.9899	9.77387	5.3476	18.9351	77.8204	45.8991	113.215	91.8191	51.8058	21.0126	36.4205	61.0735
HORVU1Hr1G064240	47.6068	53.9997	52.5116	61.4223	46.2552	47.151	43.4762	47.956	49.2674	41.3574	43.1847	51.7527	55.5109	56.2872	57.1945
HORVU7Hr1G054380	46.9746	51.9548	51.9085	54.3663	54.9258	47.1976	46.982	64.9006	46.7015	54.4358	55.6892	51.7309	53.7687	44.4582	43.3558
HORVU4Hr1G079230	59.8229	58.3879	65.7499	64.6407	65.5837	46.6608	72.4441	38.3591	20.8001	27.9366	28.7853	51.4677	38.4836	40.8366	91.8714
HORVU5Hr1G094300	12.4371	15.8936	17.6249	27.391	9.89465	9.85242	16.0682	77.6652	44.8763	57.1265	59.3575	51.4509	34.1572	33.2953	44.6893
HORVU5Hr1G119700	49.3753	59.169	58.8673	65.7175	60.0358	53.6433	56.8403	51.5781	44.9888	49.2815	49.4969	51.398	56.9299	52.6952	59.3377
HORVU5Hr1G111830	18.3699	16.4042	17.6998	23.6064	13.4746	11.3092	14.1934	64.6548	38.2109	45.7054	67.7988	51.3394	26.9354	23.5686	35.1523
HORVU1Hr1G030790	26.7138	23.1743	30.251	34.6447	22.0025	24.9447	32.7511	53.3086	43.4204	40.374	47.5917	51.2771	50.0686	44.0984	49.1887
HORVU3Hr1G039170	32.7329	29.1804	36.3886	40.2141	30.9545	24.802	32.5626	60.077	41.1969	40.9134	46.4415	51.2516	39.4203	34.99	38.9438
HORVU5Hr1G094370	41.1896	48.4399	45.7096	45.6351	42.2853	41.8829	37.6075	47.0781	40.2576	54.584	53.6589	51.1893	45.162	45.8289	54.3446
HORVU7Hr1G081930	34.4931	35.3404	37.7059	44.4706	33.0064	34.4662	39.9412	75.7939	58.2029	74.0905	75.8614	51.1438	48.5617	46.411	50.5421
HORVU5Hr1G076080	17.586	16.2122	20.467	34.6839	11.8983	17.1992	20.9326	53.524	46.991	53.9184	55.8875	51.1283	43.9303	38.2013	44.497
HORVU6Hr1G083120	44.4673	57.1375	51.4752	42.3035	67.5762	49.6013	36.5721	51.2644	35.1642	29.5876	33.7557	51.1173	55.5258	50.1834	63.7052
HORVU1Hr1G027420	47.0595	39.6858	53.1261	55.7132	48.7531	57.0324	62.8944	39.5771	42.2695	36.9754	37.7992	51.0571	44.6921	51.2196	47.8149
HORVU1Hr1G062650	45.1511	38.0879	50.2424	58.6605	39.6447	48.8965	53.8933	46.9083	46.4314	43.1101	47.823	51.0555	47.2097	52.4297	57.2476
HORVU4Hr1G084000	38.2493	35.357	42.9959	49.2737	30.4394	35.8683	38.0464	44.5939	48.5389	45.1937	41.1559	50.8843	58.1946	60.606	52.8384
HORVU5Hr1G107510	54.9506	55.2866	58.3855	57.3402	62.4927	59.3091	57.2216	53.7394	40.4127	48.8232	49.1377	50.8509	44.5083	43.9103	50.5459
HORVU3Hr1G078650	32.6341	37.3759	39.4426	41.5286	41.6954	31.8472	41.0959	111.107	49.1881	43.6712	54.48	50.8228	38.51	37.594	41.5772
HORVU4Hr1G026720	21.7502	20.3794	24.2339	54.7642	19.9881	25.0311	49.071	17.9718	27.4398	43.9634	24.0399	50.7873	45.7048	46.6183	42.5038
HORVU5Hr1G006750	46.5634	47.7	49.4371	49.9818	54.4064	46.1344	52.6478	49.3261	47.8156	50.0794	51.8317	50.7435	45.625	49.808	41.0305
HORVU1Hr1G048700	21.6103	23.0017	23.3314	23.9573	16.734	16.1512	19.6745	72.6005	42.8627	38.4841	41.5784	50.701	37.5263	41.8847	41.8093
HORVU0Hr1G007110	59.9259	60.9695	60.8258	69.8336	60.8154	60.1636	73.9499	42.2562	33.5689	38.7739	36.7471	50.6774	40.2436	46.9534	50.5695
HORVU2Hr1G065330	39.6739	32.1187	38.8057	56.7283	22.8618	21.1764	32.5108	24.0495	22.8724	24.6168	22.391	50.6177	39.9618	39.3646	55.8758
HORVU7Hr1G084550	41.1209	37.8956	49.2361	53.7397	37.8548	42.5915	48.6901	58.9406	49.1982	46.8083	54.2507	50.5616	56.7617	53.3218	60.6903
HORVU3Hr1G059320	51.3838	53.8826	66.7513	63.9816	57.2103	59.9616	59.8352	57.6445	42.279	39.6598	38.0319	50.5323	49.2369	47.2644	49.5549
HORVU5Hr1G023010	48.798	63.2103	61.2312	62.5402	59.9262	50.2762	41.843	53.272	41.8552	39.1184	37.8108	50.4315	56.4436	52.9264	64.471
HORVU4Hr1G040280	39.7935	41.4813	45.713	46.865	48.0677	46.28	42.3013	45.3894	39.5625	33.1363	35.5461	50.402	49.5272	47.1848	54.7043
HORVU2Hr1G073760	57.9295	76.3193	63.919	58.1182	78.0488	66.3292	57.5495	40.4699	42.7566	35.6338	33.9269	50.386	56.7492	46.0674	61.1651
HORVU1Hr1G051330	51.6169	48.4476	48.5679	41.4028	42.8467	34.4279	51.1336	35.336	48.7771	46.2894	39.1757	50.3665	41.5206	44.0825	44.1496
HORVU3Hr1G048090	44.5042	42.791	46.2939	54.6591	43.0785	44.5274	46.4639	67.6808	54.4073	60.9113	63.7652	50.3487	54.6545	51.8069	52.9965
HORVU6Hr1G080480	54.2333	62.8548	63.3738	66.0279	65.2724	57.7114	54.22	48.765	33.6058	35.4519	32.7241	50.3286	50.3748	50.9018	53.9739
HORVU7Hr1G077750	71.71	87.1192	63.1955	64.7114	61.434	49.68	50.7059	40.4037	56.1775	48.2714	49.6271	50.301	57.6969	38.4833	57.0009
HORVU7Hr1G059240	40.7563	38.3224	42.3127	47.3257	34.1572	38.5726	41.9786	52.6344	51.3482	63.8017	59.3142	50.2739	52.8798	47.5645	56.3316
HORVU5Hr1G066960	28.5442	25.2843	34.538	41.3752	23.0372	26.1365	29.0996	61.5659	52.0206	40.7185	50.3903	50.2721	56.6621	53.5903	57.1519
HORVU5Hr1G050950	1.38601	0.368761	3.54601	5.13141	0.0587602	0.166106	0.626104	342.179	94.1975	61.7093	104.184	50.1657	39.4224	28.061	51.8927
HORVU3Hr1G046320	51.9434	41.0614	50.9851	56.943	34.091	36.3134	51.2362	26.2707	30.2455	43.099	32.6464	50.1456	41.1443	47.1161	60.2657
HORVU3Hr1G055650	51.8672	49.1755	44.7854	49.2467	34.0978	45.3511	48.1579	54.2462	59.1757	68.4469	65.861	50.1044	57.9071	55.2934	40.1071
HORVU5Hr1G094500	55.4977	53.3681	66.7007	67.093	54.0331	44.315	64.371	50.1975	37.7198	42.4063	43.7626	50.0438	63.0875	51.766	63.2194
HORVU3Hr1G069970	54.7193	64.5251	62.2805	53.8239	56.8467	62.5209	56.7219	57.5454	46.983	52.3702	52.5462	50.0193	51.2345	47.3526	56.1054
HORVU3Hr1G038460	45.3184	57.0324	53.005	57.0985	54.5398	46.384	44.9597	58.491	40.7206	45.2074	42.9513	49.9596	54.2282	49.5672	57.3096
HORVU3Hr1G092970	39.4926	36.3776	42.8742	51.4161	37.3081	42.5745	42.8759	37.8655	39.3793	36.7165	37.3141	49.9457	56.7931	51.1789	56.5384
HORVU4Hr1G071000	56.2042	43.8421	34.8634	57.7493	22.1869	20.9945	45.9979	65.4144	58.6579	86.289	80.4899	49.9354	45.105	36.9116	61.9975
HORVU2Hr1G087390	39.9488	41.643	47.2483	45.6118	43.0218	49.6425	42.239	63.9882	49.7678	46.7517	53.2806	49.87	51.5532	55.4605	57.761
HORVU2Hr1G030640	33.9811	30.8146	37.379	47.8577	34.0438	34.0346	38.2795	54.8887	48.8592	67.0353	64.3392	49.821	49.3056	47.8948	49.5036
HORVU7Hr1G100150	0	0	0.186487	0.221806	0	0	0.179603	254.542	72.4033	31.9515	74.0477	49.8097	21.6936	21.7772	32.9468
HORVU6Hr1G036720	44.7013	47.0462	47.1869	55.0641	38.8784	42.6729	43.023	42.3672	44.8072	40.0014	36.9297	49.775	48.8931	52.2541	46.4198
HORVU0Hr1G016430	99.2447	78.6768	75.3934	75.1765	59.2991	66.0516	82.0748	10.8218	16.5766	19.6235	14.2878	49.7134	46.1379	49.1762	79.2636
HORVU7Hr1G054440	52.5527	63.6737	59.459	65.8879	60.6907	48.2442	49.8106	51.1264	34.2945	43.689	40.5165	49.7042	44.9238	41.421	62.6326
HORVU4Hr1G055060	42.9825	42.3958	44.4982	51.1764	41.6787	45.1172	45.3047	55.9007	44.5105	47.5468	50.5951	49.661	50.5454	50.7464	51.3297
HORVU7Hr1G082540	52.5641	55.4652	53.8747	56.2657	52.6962	48.998	49.341	58.5825	41.5449	50.8527	51.874	49.6171	46.9949	48.2491	54.3688
HORVU3Hr1G050600	14.8999	15.4586	18.6649	22.9182	13.2092	13.9439	16.5264	80.2026	48.6798	52.4044	75.5801	49.2763	43.2715	40.4642	45.0994
HORVU3Hr1G070540	12.1415	11.7758	16.2457	32.0432	9.16257	9.24978	15.8509	34.5252	33.1967	65.2313	59.211	49.1489	45.0244	40.3173	39.8436
HORVU4Hr1G075800	32.3332	28.1273	39.7133	48.2213	26.8805	30.8212	31.7271	40.4821	36.2655	28.6361	28.0645	49.1225	55.078	53.5658	61.9417
HORVU0Hr1G017260	45.8567	58.3903	54.6104	63.3419	56.3167	46.6346	39.177	44.41	25.9059	22.8269	22.3727	49.0875	51.8931	47.1031	45.0033
HORVU2Hr1G115070	25.5741	21.3063	28.9414	37.8187	18.8014	22.0867	26.5101	55.1151	52.2788	51.6981	58.5778	49.037	47.3002	46.3154	48.0769
HORVU3Hr1G092680	17.2667	13.7042	15.1477	18.4895	10.8771	11.2543	20.7962	58.6034	28.1878	28.5863	36.05	49.0324	43.0986	43.944	43.0818
HORVU7Hr1G072700	14.7924	6.48974	16.5447	31.0708	5.77177	7.75006	32.5668	29.3118	32.3743	19.5279	37.0783	48.9244	37.8254	40.9722	47.7588
HORVU0Hr1G005430	24.7119	24.0217	24.5318	26.8352	19.7618	24.3251	19.6598	64.5539	85.3774	76.4585	73.9598	48.9107	49.5706	48.2549	40.4609
HORVU3Hr1G020250	30.3919	22.3849	34.2971	35.4775	21.0986	28.0104	28.3726	52.6199	54.8032	43.3442	52.383	48.8886	60.2704	56.2307	66.0368
HORVU3Hr1G031330	46.2247	49.3909	55.6304	54.3726	60.2652	60.7029	53.1949	42.2076	36.4719	26.0551	27.2606	48.8245	46.5439	50.1543	49.8621
HORVU0Hr1G013760	45.4416	22.0051	36.0908	41.0445	24.5776	35.4797	47.5193	16.7496	32.9175	29.7138	26.7357	48.8031	40.768	62.6822	41.7608
HORVU4Hr1G056050	36.8797	35.608	34.7683	40.325	26.1411	26.9672	39.8748	106.081	59.6065	50.7956	59.2042	48.578	39.3107	38.4074	46.6139
HORVU3Hr1G038190	33.0707	34.385	37.5756	43.5649	21.7095	21.367	30.0878	88.3782	53.1782	56.8234	58.1099	48.5537	48.1225	41.1525	43.9381
HORVU5Hr1G098910	46.1785	43.9706	52.829	60.4408	45.8102	45.6241	43.2176	48.2122	35.5245	37.8624	35.3532	48.415	46.358	45.7272	56.5148
HORVU3Hr1G091200	41.8782	39.0401	40.8532	46.9519	30.3271	31.5126	39.0839	42.3069	45.0974	43.1847	41.3842	48.3879	45.1569	41.9731	51.6153
HORVU7Hr1G040460	5.47863	5.64295	10.3227	15.6156	3.06338	4.02649	3.81788	73.5831	55.474	38.4299	40.0064	48.2948	49.0538	47.5594	47.1859
HORVU5Hr1G098740	61.7299	89.5676	75.3786	63.0223	101.708	75.8996	62.8719	52.5036	38.1295	44.0371	40.399	48.2275	54.248	47.6389	60.5544
HORVU4Hr1G064710	46.3331	52.552	54.9778	64.9498	52.2472	52.9345	52.6055	33.36	31.1537	34.9947	29.3535	48.1006	39.3241	45.867	38.9004
HORVU3Hr1G028780	44.3325	45.5347	60.7335	44.3962	52.5162	59.4447	60.0067	13.4071	24.8808	37.1183	17.0511	47.8407	87.184	53.589	68.1003
HORVU2Hr1G028430	37.1759	27.1432	50.5509	110.574	16.2957	15.6786	84.6492	45.5363	20.7533	51.6738	50.1056	47.821	41.55	27.2537	51.3721
HORVU2Hr1G080630	31.4577	34.3355	37.4701	42.2374	33.6891	30.3599	30.4829	42.8545	25.7326	36.4316	32.7174	47.6771	40.9587	45.5386	59.282
HORVU4Hr1G013550	16.8564	11.5693	22.8392	33.5364	10.0939	14.697	21.8906	49.8386	48.0371	30.1599	38.6497	47.6315	43.597	47.2593	47.8081
HORVU1Hr1G023630	41.1488	42.4159	54.9582	62.2822	41.8512	43.9805	51.438	45.0592	33.774	29.3068	30.1906	47.5937	47.6133	51.8615	45.428
HORVU5Hr1G112580	38.9576	24.0255	37.6457	51.11	6.40744	17.0193	36.0218	18.5905	9.93872	4.01394	5.95423	47.5913	33.5895	39.3212	66.5304
HORVU3Hr1G097180	0	0.0855851	0.905286	1.04411	0	0	0	87.697	56.2904	36.4202	51.0467	47.5674	41.0414	37.7732	51.8357
HORVU3Hr1G017560	16.9897	18.9813	21.5107	25.0584	23.2467	19.8888	19.9128	46.3659	45.6027	38.3391	46.2468	47.566	48.5855	50.0325	45.7819
HORVU1Hr1G063100	0.406825	0.773912	3.22484	4.58664	0	0	0.130313	126.356	47.3874	62.5896	68.8503	47.4851	30.5172	27.5211	45.6897
HORVU1Hr1G080060	50.5982	48.5132	59.2476	49.5965	65.1543	64.2256	61.0248	50.1809	38.297	37.7979	38.9069	47.4398	50.5973	49.7466	43.8913
HORVU2Hr1G101790	27.4242	28.9311	29.9833	40.6408	22.0445	20.6408	25.1922	50.7614	49.1129	65.6142	62.4711	47.3675	45.5367	42.3058	42.7965
HORVU6Hr1G057640	30.7098	41.4007	39.1985	40.7089	41.2835	34.6478	26.1623	52.0316	36.1045	34.4837	35.4761	47.367	55.2796	46.9959	53.9258
HORVU6Hr1G039140	28.3195	21.8194	32.0387	43.8977	20.3561	26.5968	33.0961	34.21	41.1227	33.2748	31.7268	47.3303	43.816	49.9068	41.3803
HORVU4Hr1G089450	0.880744	0.283376	2.52057	1.67453	0.270927	0.446758	0.153087	102.872	60.5541	55.9761	104.717	47.265	41.6296	31.442	32.3012
HORVU5Hr1G065170	36.4622	36.9579	43.2441	55.3876	30.3271	30.7156	34.0328	44.551	36.7618	44.574	42.2814	47.2468	45.8544	43.2571	49.8972
HORVU0Hr1G018300	42.563	44.6425	47.9387	58.092	42.6337	43.1452	46.5847	51.5602	49.94	54.7228	65.1273	47.2466	45.9852	48.0532	45.4078
HORVU1Hr1G065560	33.0192	27.6941	28.7475	60.8062	18.6079	25.1588	32.867	36.1087	40.5657	57.6662	49.2909	47.1736	51.6713	52.8208	59.3701
HORVU2Hr1G073320	45.217	54.8768	61.5011	49.5861	70.1946	70.2452	45.0526	47.1028	34.8801	28.1421	25.3176	47.149	53.9701	52.9618	61.0866
HORVU2Hr1G088540	1.12724	0.685257	5.29427	7.45908	0	0	0.76592	143.154	80.7897	55.726	85.2394	47.0592	40.2172	42.5712	50.0675
HORVU1Hr1G028720	61.8034	73.7476	65.7624	70.6623	71.0916	67.1259	63.6961	30.6886	33.1854	36.8795	31.3006	47.0399	41.0275	43.8534	44.0584
HORVU6Hr1G024920	1.30161	0.802678	3.40623	6.66577	0.0333659	0.251521	0.484802	74.3385	69.7749	61.4413	57.5874	46.9927	47.5132	43.0431	58.1184
HORVU6Hr1G083150	42.1755	39.1031	44.9372	49.2425	37.9275	40.4602	45.4808	54.6312	51.044	49.1076	52.359	46.9857	52.83	47.8574	53.7545
HORVU5Hr1G045630	44.5803	49.8398	47.926	50.0424	55.4349	55.3978	51.7642	63.0479	43.2456	42.1224	41.7161	46.9598	43.3075	41.6246	49.5534
HORVU1Hr1G080720	25.0157	25.6534	29.368	48.9964	20.6711	22.5673	34.1511	29.023	39.5364	49.2705	44.4494	46.9422	49.6237	44.1021	36.2508
HORVU1Hr1G073940	3.01457	2.27249	4.39616	5.80974	0.408971	0.698477	1.11418	132.545	83.2214	89.5246	93.3224	46.933	75.4091	46.7147	49.0453
HORVU1Hr1G021840	27.6985	22.0231	31.5033	36.055	24.9477	28.7174	33.4577	26.9611	33.9891	33.7502	34.8833	46.8935	41.8365	47.7755	40.7997
HORVU2Hr1G118350	8.9834	8.48509	9.70228	8.80086	3.99806	5.04863	4.33433	94.9197	59.0394	27.4311	54.3542	46.7825	45.6829	41.5367	71.883
HORVU3Hr1G049780	2.24329	2.6154	5.53293	9.63858	0.666801	1.64933	4.7097	21.7259	11.6582	15.8422	20.7039	46.7147	41.1889	38.1544	56.7851
HORVU1Hr1G055520	30.1935	33.5939	31.904	38.5982	25.2704	23.9367	26.7036	61.7919	38.4379	45.4662	45.4725	46.7048	41.8752	34.0224	41.8233
HORVU4Hr1G001220	37.4815	47.4458	46.6098	38.5635	59.6713	44.4968	36.4506	54.8538	36.2957	27.9872	30.6536	46.6914	52.9518	46.7416	65.7664
HORVU4Hr1G082040	21.2853	22.4848	20.7138	26.8678	9.61552	11.6398	23.397	37.5821	46.0224	44.0914	53.5905	46.5487	54.3348	35.0316	34.4709
HORVU7Hr1G107100	56.4255	59.6681	70.4948	66.1209	77.6666	64.7207	64.4863	43.1606	32.4996	35.0854	33.267	46.5291	41.2442	42.66	45.0999
HORVU6Hr1G064720	64.6557	95.5707	81.5885	61.5434	115.497	88.1445	67.4573	67.4939	43.3153	40.2669	36.9797	46.4916	43.2919	46.6799	54.3055
HORVU5Hr1G125500	0	0.0561158	0	0	0.0536506	0	0.0519691	219.728	46.2193	36.8845	53.996	46.4565	8.58144	12.1872	26.5133
HORVU0Hr1G005160	2.11927	2.44336	4.18607	8.57881	2.73386	1.73981	2.99401	78.3207	40.4806	56.1232	74.5969	46.4535	34.1437	36.9311	30.6671
HORVU5Hr1G036250	50.7523	61.5791	52.2658	52.4508	67.981	52.7987	53.4219	59.8403	35.7795	45.5755	43.6779	46.3868	42.3898	40.5896	46.0966
HORVU1Hr1G020040	67.534	75.8413	83.0362	93.3296	91.8768	53.912	72.917	17.446	24.8553	15.1186	12.0727	46.3827	56.0909	60.1339	97.4186
HORVU3Hr1G080540	28.6453	9.68756	30.205	46.418	13.051	28.2319	50.8396	25.5951	25.9576	19.245	22.9885	46.3613	33.7735	41.4776	45.9126
HORVU7Hr1G049340	14.5172	4.94348	20.5256	38.0431	8.42297	12.8198	32.3579	25.1823	27.9269	26.6817	32.6755	46.2848	31.949	35.6641	63.1291
HORVU0Hr1G005060	51.7199	43.9372	41.3288	50.5164	21.3352	25.4906	44.7901	49.5687	46.9538	47.0755	43.7587	46.1858	47.5956	33.9369	64.1681
HORVU6Hr1G012570	38.6176	46.0756	48.9273	49.1639	53.6608	41.6248	52.2632	86.5996	34.0493	39.5809	40.0393	46.1324	37.29	41.1087	65.0755
HORVU3Hr1G076080	27.9282	40.0577	31.8267	33.1149	32.8745	36.2929	26.3794	106.815	60.7837	61.3794	75.0909	46.1257	42.8392	35.1821	45.6443
HORVU5Hr1G062510	68.905	75.2636	55.9605	63.1702	71.4489	63.5835	56.6387	42.8901	32.1372	70.5138	73.1547	46.098	44.6793	35.062	63.2968
HORVU1Hr1G090800	11.6727	10.1298	11.8332	8.84614	8.7758	5.33715	8.46687	22.5673	19.1022	17.5389	12.4283	45.99	43.5741	41.8096	81.8055
HORVU3Hr1G034820	41.2004	29.5462	43.28	43.4344	21.9902	31.9487	46.3742	89.4641	48.8784	34.6808	34.0617	45.9842	36.9009	37.5096	47.7846
HORVU2Hr1G019660	26.9914	30.6976	35.1919	39.9786	35.4131	34.0992	25.6973	63.994	44.2857	52.0268	49.4191	45.9838	44.7977	40.7335	48.0739
HORVU4Hr1G015570	44.1853	21.9318	34.0463	47.9058	15.1649	20.0629	55.565	24.5513	51.2426	61.2722	49.8824	45.9228	35.624	42.1968	58.9647
HORVU1Hr1G091010	0.858987	0.669939	1.76459	2.53187	0.389875	0.157446	0.70136	260.468	104.406	90.9537	138.706	45.9037	45.5745	30.2281	63.1616
HORVU4Hr1G027660	12.9239	13.4914	17.6505	27.4548	7.54982	9.01054	12.314	63.6916	32.2399	58.8741	53.8286	45.8041	33.5472	25.7838	39.8689
HORVU3Hr1G092610	82.2199	70.7302	61.4863	44.351	81.8581	97.0595	66.8714	42.4925	52.1405	50.6131	46.2588	45.7971	47.2569	55.4469	36.7087
HORVU6Hr1G087250	57.6165	67.0682	54.6716	85.3195	8.7117	20.4049	43.0464	53.0299	55.4517	61.1517	48.0106	45.7758	34.198	31.928	65.0947
HORVU4Hr1G052200	78.1301	71.357	81.9321	58.8637	82.0138	97.5578	86.1346	21.6446	31.8826	32.1326	24.2245	45.7737	41.5799	43.0581	44.6938
HORVU5Hr1G066230	17.4948	19.2968	30.4332	43.3794	16.0237	23.9784	20.798	69.3929	39.1567	24.0352	34.0571	45.6985	35.98	45.9816	53.9144
HORVU6Hr1G021750	58.0561	61.8145	60.0651	58.7918	59.5792	58.7003	56.7817	58.5468	47.4908	59.8179	65.6707	45.689	47.7783	46.5194	45.812
HORVU6Hr1G076340	25.5841	20.964	32.5024	62.0004	10.2366	13.5365	45.2735	63.1643	66.9855	76.2654	74.3873	45.6193	57.0114	40.5985	53.1163
HORVU6Hr1G088470	0.0101898	0	0.395392	0.833061	0	0.0211673	0	96.4424	51.6703	26.1855	42.2587	45.5239	40.3892	41.0695	32.2418
HORVU4Hr1G057210	46.6842	38.0298	46.2435	49.1784	37.3119	31.2847	37.4445	40.1086	35.003	32.5686	23.2512	45.5204	66.4122	55.2491	85.7936
HORVU2Hr1G023560	46.9424	41.4914	42.059	52.1007	33.5268	40.2753	57.1546	24.4793	38.7822	35.0496	30.1432	45.4803	42.7563	47.2191	43.292
HORVU7Hr1G112740	35.91	50.5346	44.9922	35.8051	61.7104	45.5006	34.0517	48.1559	29.6633	26.5157	25.8647	45.4704	40.3466	38.3746	52.6827
HORVU2Hr1G040800	3.4506	2.86983	5.49005	16.915	0.856517	1.28586	6.29987	42.9034	29.6125	53.6485	63.6964	45.461	34.7876	31.3658	44.108
HORVU1Hr1G017870	5.61625	20.3729	11.0861	19.6883	6.64362	2.4187	15.0647	59.3656	28.9635	74.1081	78.245	45.4193	29.0708	34.2991	31.5513
HORVU3Hr1G073180	14.7876	13.6149	18.7338	13.2814	9.18779	12.5858	10.9883	64.31	65.9007	74.0642	116.035	45.3908	45.5123	47.2953	64.9792
HORVU5Hr1G122150	58.1566	63.1215	64.3063	64.7941	65.5902	67.536	62.0773	31.0618	37.3173	40.1932	32.6721	45.2936	44.931	46.0421	43.2946
HORVU6Hr1G073540	0	0.0743381	0.0714836	0.042511	0	0	0.0688448	252.502	73.0353	49.7596	96.3372	45.2915	12.2101	12.4755	32.6296
HORVU4Hr1G056610	13.9849	12.7257	17.7597	26.5736	12.2075	12.8265	15.5901	59.2316	57.7196	58.6826	71.4331	45.2764	44.5183	41.0052	44.5549
HORVU6Hr1G077540	43.2231	38.8877	40.6974	48.6858	36.0847	40.6698	47.0594	62.7367	47.5401	44.1611	53.2715	45.2728	46.8609	44.7067	41.9995
HORVU6Hr1G055830	39.8763	46.949	43.4278	41.285	39.2641	36.5003	35.5961	54.281	43.6789	50.5591	45.0325	45.208	42.4171	42.2979	39.6568
HORVU7Hr1G091350	11.3255	10.5759	14.4309	17.8735	3.30453	5.4292	6.40192	83.9638	42.3749	44.0334	46.1464	45.1808	27.524	29.965	30.1986
HORVU1Hr1G005870	83.4967	104.168	105.554	111.988	129.15	73.1112	83.2806	11.2441	27.9426	10.8619	10.8453	45.1144	59.0237	70.3519	104.731
HORVU7Hr1G119590	44.6887	53.129	47.8689	42.8205	51.6329	43.7847	50.1885	59.2771	42.704	39.7547	46.3017	45.1056	44.4755	44.4362	40.9665
HORVU5Hr1G048010	47.3958	28.0521	41.5341	43.0349	38.5685	49.7685	49.1583	31.0469	40.6972	35.5681	32.941	45.1042	34.4592	46.9884	38.984
HORVU6Hr1G076880	142.088	162.943	107.689	96.5689	119.715	112.743	116.941	10.2621	48.2038	29.7507	21.3901	45.0822	51.5027	41.5398	58.0305
HORVU3Hr1G082740	126.182	137.056	97.4527	75.9528	92.3496	71.47	130.212	38.417	52.2383	37.1612	46.8222	45.0659	48.7812	39.5375	54.8037
HORVU3Hr1G061790	34.5289	35.3739	35.0326	38.8632	34.6128	33.6654	31.6913	52.8126	42.0007	51.301	53.3987	44.9979	44.4716	43.7692	49.1479
HORVU0Hr1G014040	3.3869	3.07942	4.86914	9.44041	1.44172	2.40241	3.76328	65.6676	48.7867	29.4107	47.2509	44.938	30.3426	27.6769	21.5733
HORVU5Hr1G097030	192.527	241.303	187.041	126.458	232.639	172.61	172.731	7.02901	17.9847	26.8505	17.5639	44.8468	40.5281	66.7976	98.6821
HORVU2Hr1G080340	34.8701	47.5646	45.8149	34.0917	61.6127	44.9534	32.7787	46.6238	28.0308	22.3042	20.9952	44.809	47.0657	42.8632	48.4716
HORVU6Hr1G041750	41.6291	49.8446	52.6497	41.5101	74.161	56.7327	41.4468	50.5164	32.3835	24.4199	25.0429	44.779	46.0235	43.8142	50.122
HORVU3Hr1G034440	32.3796	32.5824	36.7288	44.867	35.4187	37.4519	38.2692	37.752	39.8428	49.5089	48.8663	44.7742	40.0547	42.5807	41.8618
HORVU7Hr1G021800	48.2197	45.7273	55.0697	52.1768	57.6117	56.0414	50.3038	48.8758	41.1622	35.6718	38.2444	44.7032	48.4887	45.5018	42.5233
HORVU5Hr1G100770	41.9007	46.4811	45.64	55.3109	36.7033	33.9453	38.4246	45.0673	38.0213	54.9538	51.449	44.6574	43.1378	43.2881	45.5378
HORVU2Hr1G030870	173.345	112.95	171.821	259.742	43.2375	149.581	139.829	11.5268	23.1176	55.3248	23.5548	44.6145	61.6823	79.2737	145.088
HORVU1Hr1G029090	77.2547	84.6179	91.1143	85.6785	93.8202	57.5842	76.4283	23.0687	30.9956	24.3302	22.1761	44.5715	63.8562	59.9503	99.2319
HORVU3Hr1G047510	35.3357	34.9254	39.0525	46.9018	36.2313	36.2938	37.7812	47.5015	31.1771	33.2378	28.9601	44.5382	41.8819	38.2621	39.193
HORVU5Hr1G005910	0.0303692	0.0700266	0.437695	0.720818	0	0	0.0972779	281.437	81.6419	60.3438	84.8002	44.5273	25.7803	19.961	51.4669
HORVU2Hr1G041770	38.8412	26.4761	40.9183	41.3965	30.7743	42.3133	45.5805	36.3007	40.2412	34.1686	35.5138	44.4308	35.6611	47.0213	37.7797
HORVU5Hr1G000780	47.9104	39.207	41.7825	45.1431	47.6255	48.5868	60.8674	24.4632	43.9401	34.6663	35.6488	44.4001	37.6489	46.9107	41.0256
HORVU2Hr1G006030	55.3791	59.8179	54.9595	53.1693	60.0112	52.3067	58.0877	41.504	34.5924	35.6929	34.7648	44.3569	36.855	39.2305	40.1827
HORVU7Hr1G117000	62.9885	57.7634	67.0659	72.373	80.5019	81.8915	110.613	35.7624	28.8019	19.9407	20.2434	44.3318	37.1749	43.1943	45.9797
HORVU5Hr1G066330	47.9144	51.6034	53.0504	53.2445	44.7173	41.5595	43.0731	55.1894	47.3487	49.6593	48.5035	44.3197	56.5838	52.9209	59.8656
HORVU4Hr1G088390	37.9686	31.7351	40.3776	49.4841	35.9147	37.9078	49.5595	35.5745	35.4286	32.6666	36.9595	44.2378	34.8165	43.7331	41.4483
HORVU7Hr1G100850	33.381	20.4955	22.9884	23.0614	15.3818	11.5299	26.5007	67.8268	38.4043	64.6762	72.797	44.1574	35.1328	29.8352	59.9076
HORVU4Hr1G005920	15.2843	12.0026	18.2797	23.1012	18.1555	15.9575	31.4534	17.407	17.9497	16.3043	15.7749	44.0845	26.9641	35.8992	40.6688
HORVU4Hr1G057910	45.954	56.1136	54.0752	61.9376	37.7968	44.8432	51.4407	9.92528	27.2681	21.99	11.1414	44.0478	39.1109	48.679	55.1458
HORVU7Hr1G049960	24.1824	20.2756	24.3402	31.9751	13.7531	20.6383	24.7455	24.6156	28.6188	25.4162	24.9277	44.0371	30.8782	46.245	31.8521
HORVU0Hr1G030120	18.4005	16.1841	25.3787	28.984	14.0403	17.5404	16.7799	62.542	50.7689	36.2913	55.4405	43.9657	44.4581	42.6777	47.9178
HORVU4Hr1G011500	32.8502	35.9397	34.7206	44.3736	29.9892	32.9758	40.0155	35.8571	49.0461	48.1776	51.2274	43.9286	51.208	43.2303	43.9228
HORVU5Hr1G073990	49.4116	43.0024	51.2659	52.979	44.765	51.2739	63.4078	26.4605	32.5813	31.9205	34.543	43.8781	36.1655	49.2515	45.4846
HORVU5Hr1G021140	34.2548	47.5766	45.3569	51.5621	44.2944	37.2639	32.3538	46.3331	29.0074	29.7084	29.2693	43.8519	40.7609	39.4485	46.7752
HORVU7Hr1G027440	236.847	325.911	185.357	154.481	198.139	125.53	177.678	1.31513	16.2301	19.4614	2.80279	43.8329	52.4556	53.7214	129.327
HORVU3Hr1G048610	23.4995	25.3277	26.5045	28.4794	19.2605	19.4571	20.4236	47.66	30.0266	25.8632	28.681	43.7848	44.088	36.2784	49.8686
HORVU2Hr1G056360	38.1445	40.3967	45.8053	49.9158	42.4411	41.2211	41.2417	47.8417	30.6839	38.8919	33.7701	43.6126	42.6524	38.2211	43.2631
HORVU0Hr1G008700	47.183	45.5087	45.5176	56.7917	37.4116	40.6864	49.4782	45.1731	43.9706	60.3283	58.1875	43.5626	50.0366	38.8889	38.7612
HORVU4Hr1G077250	30.5233	33.4025	38.8651	41.3878	38.4573	35.4273	30.1209	30.3489	28.7943	31.5563	28.4808	43.5107	42.8081	43.9931	48.7095
HORVU1Hr1G026650	40.2405	48.8062	41.9999	47.5614	35.5071	33.4578	45.1727	31.7089	35.95	27.1223	30.0743	43.5021	35.0785	40.808	34.6855
HORVU6Hr1G061010	38.5028	40.2483	46.456	48.6085	46.5032	45.6999	49.8562	43.4935	37.1716	36.2137	38.1123	43.476	40.7554	43.5094	50.89
HORVU4Hr1G062880	40.4307	33.6522	44.182	48.1324	44.5849	50.7285	54.7869	33.6563	34.1926	32.736	30.407	43.4519	35.5761	40.2015	42.5563
HORVU7Hr1G057300	9.31449	10.3846	13.587	16.1372	10.7219	8.82654	9.11109	53.3287	37.7876	27.2921	36.615	43.4274	40.9598	35.0336	45.7404
HORVU5Hr1G110180	33.7632	25.1034	28.3468	44.4324	16.6092	23.3014	39.3848	52.2895	35.2093	63.6592	61.3027	43.4265	27.0109	23.0934	40.8608
HORVU3Hr1G066340	2.39358	3.20369	13.0242	11.7905	0.212284	1.00016	2.84945	117.313	32.2026	14.7202	24.4172	43.3443	28.4754	27.9078	43.4339
HORVU4Hr1G070240	45.4364	54.6198	64.5198	77.2042	86.4901	48.4742	49.3417	5.85599	14.7066	6.09964	6.0737	43.3053	45.8053	52.7563	89.369
HORVU4Hr1G075410	6.85225	5.78057	9.1717	7.82345	0.921106	1.86608	3.34588	96.2724	29.7373	30.5824	57.6932	43.2429	16.984	14.8606	57.883
HORVU3Hr1G069140	0	0.0749334	0.036028	0	0	0	0	130.666	26.81	18.4861	28.4576	43.2252	8.38212	9.80142	22.9472
HORVU6Hr1G037330	47.3106	40.777	35.6773	47.4148	30.5388	45.1484	41.5401	15.9273	23.617	18.1948	14.6867	43.2247	35.2847	36.9619	23.198
HORVU2Hr1G063880	37.8129	46.3587	46.6685	42.7411	58.4256	44.9092	36.5851	46.1266	25.1532	27.1963	24.5428	43.2087	34.8681	35.3501	52.3156
HORVU4Hr1G040770	38.9911	44.4583	45.9	51.0693	48.9518	46.0637	42.1194	42.8734	31.6775	34.7634	32.0302	43.2014	42.0479	39.9203	47.2211
HORVU3Hr1G064470	9.2482	9.15821	11.1039	27.1728	3.40507	4.54377	7.88735	70.3575	68.0986	72.6245	146.011	43.0993	39.091	30.2726	63.0977
HORVU2Hr1G095720	20.0647	26.094	20.5541	26.6694	11.1469	14.4215	11.9115	101.933	74.6223	73.5914	87.8054	43.0707	51.6226	46.6436	43.8541
HORVU3Hr1G109590	20.1614	19.6324	18.3419	29.7259	3.55182	4.35219	15.761	58.4472	36.1385	31.2854	35.8641	43.0597	33.3917	30.5859	49.528
HORVU5Hr1G095130	35.9817	27.7705	30.8984	46.7945	22.9113	22.3459	59.4683	25.8922	25.8769	23.8096	30.3043	43.0318	30.4148	30.3555	37.6519
HORVU7Hr1G118340	29.1884	27.8307	29.215	31.0638	17.0405	19.946	25.1836	49.5829	43.8045	60.9048	62.5681	42.9763	38.8053	30.0648	35.9823
HORVU5Hr1G066250	78.5895	53.518	57.2037	101.674	39.4428	41.9174	120.324	11.4438	12.0097	32.435	18.3562	42.9192	29.3103	30.5599	50.5534
HORVU4Hr1G064340	45.4688	28.7229	40.3677	58.3918	30.2777	30.3784	62.4818	32.7929	24.3346	49.416	39.6335	42.895	32.7376	25.8685	47.8307
HORVU5Hr1G110330	39.6877	42.4123	44.5502	45.1833	40.7101	38.0773	43.4461	42.2113	39.585	40.118	41.1978	42.8929	42.2239	39.9686	45.58
HORVU3Hr1G093970	9.0901	5.40644	9.83781	13.6988	2.8628	3.59676	5.31505	48.2884	44.2641	88.5355	53.4696	42.8639	68.8979	48.0343	73.7456
HORVU6Hr1G072910	43.5145	42.4479	46.825	58.7339	37.1691	47.9789	44.5521	34.0802	29.3226	36.721	32.4764	42.8522	38.1524	38.5107	40.9681
HORVU2Hr1G086450	30.3319	39.4327	43.4356	38.6423	49.0193	32.2428	38.7116	45.8338	30.4207	25.6089	23.6784	42.8437	40.7481	45.7374	50.3318
HORVU7Hr1G002220	38.09	39.4968	41.1919	47.6797	29.8546	29.4051	37.0692	52.811	44.3027	41.92	46.0566	42.8326	45.2663	42.0654	44.9949
HORVU1Hr1G047440	34.997	39.6715	40.6524	35.2754	44.2818	43.9775	38.7083	34.1681	23.1387	50.6906	49.5395	42.7884	25.846	42.1518	28.1337
HORVU7Hr1G061850	42.3436	39.7768	45.5005	39.5543	42.5343	46.0281	44.858	42.3739	41.3753	34.4041	35.7497	42.7637	41.8513	44.6309	36.932
HORVU6Hr1G066840	3.7926	2.27374	6.48014	11.9436	2.24271	1.43665	4.56398	28.6189	23.8888	32.3748	43.4958	42.7411	26.8634	26.9275	25.5354
HORVU2Hr1G121940	14.1008	12.0983	7.99822	19.8909	18.7961	21.1173	24.8596	8.68497	8.04802	6.52243	5.41817	42.7382	40.1503	43.8542	7.71859
HORVU3Hr1G100360	0	0	0.295016	0.994189	0	0.09213	0.0473543	46.4503	42.1988	32.1978	39.4657	42.6712	35.6218	27.4471	39.6685
HORVU2Hr1G044230	23.718	28.8913	28.5826	37.6692	24.3494	23.3489	24.6634	55.8359	44.127	45.2825	52.4926	42.6017	43.791	41.3105	43.114
HORVU3Hr1G075690	0.589006	0.419431	0.864268	0.868051	0.17186	0.251907	0.406934	199.541	112.079	78.8717	99.1998	42.599	36.8217	31.4731	26.9412
HORVU1Hr1G072200	27.3728	28.8102	27.3214	31.7928	23.6377	23.1204	26.8934	62.0283	45.478	65.2584	74.1358	42.5433	39.9408	38.1097	41.8897
HORVU6Hr1G002300	63.7722	60.0301	52.5939	57.4985	31.4528	47.0187	51.6632	33.0157	36.3761	38.0395	35.8653	42.4464	39.2765	34.3919	42.9417
HORVU5Hr1G117270	20.6593	10.586	19.632	31.1335	8.49441	12.2617	27.6607	39.8719	40.8592	31.3077	26.3168	42.424	43.63	44.554	49.3438
HORVU5Hr1G045440	33.3796	36.7048	36.0531	43.8988	30.6451	30.9945	35.8639	48.7833	39.9365	52.6882	51.155	42.4038	43.3525	38.7844	37.5861
HORVU0Hr1G002680	48.2826	52.4131	51.8472	52.5516	55.6115	53.6106	48.6153	37.4902	41.4806	36.5125	39.1675	42.3825	45.7438	45.2335	46.6359
HORVU2Hr1G029990	34.1265	42.4849	46.0835	48.8312	42.2494	39.5103	32.8546	50.6212	34.5103	31.7316	30.5198	42.3511	43.9494	45.0734	53.6441
HORVU2Hr1G043860	66.4998	89.9659	77.9418	68.9209	106.138	78.9339	65.6325	28.1818	25.6644	15.0815	16.3335	42.3278	49.5933	49.6081	56.5205
HORVU3Hr1G034060	73.2719	89.6432	99.3611	100.012	125.536	77.9363	78.6925	5.05029	11.7898	3.4135	2.81308	42.3035	47.9398	54.0542	83.916
HORVU5Hr1G104380	37.3426	37.9364	46.5727	44.5798	48.9716	50.8037	37.7414	48.5291	47.6608	43.949	44.6644	42.2289	46.0097	49.5059	49.3782
HORVU2Hr1G102200	34.9766	34.1915	40.0441	48.419	34.8983	39.7511	40.5699	43.6438	50.7787	54.0744	58.2749	42.1393	43.2534	43.3661	41.3543
HORVU5Hr1G051850	39.8545	36.2436	43.1227	49.0781	39.8621	42.8368	47.2504	33.8905	35.7118	37.796	33.7689	42.1382	36.9833	39.5283	36.3854
HORVU4Hr1G050280	37.0954	30.6757	39.4936	49.2246	31.9093	39.2321	50.0731	36.774	36.6833	39.778	38.9141	42.0456	41.6959	42.0125	41.079
HORVU2Hr1G012710	2.50436	2.44021	4.29951	10.9123	0.369515	0.621276	1.25628	49.852	73.7227	78.0252	65.8145	42.0397	60.3488	44.6906	37.8501
HORVU2Hr1G025780	38.3611	44.4898	40.6235	43.9494	42.7362	37.834	37.313	36.8898	31.6974	37.0407	30.9254	41.9757	36.7941	37.1827	47.5578
HORVU4Hr1G018650	43.0051	39.8944	48.8129	56.4295	49.196	33.7821	44.9852	24.5806	30.1327	42.5888	28.1492	41.8468	43.1165	37.7892	58.0751
HORVU5Hr1G099820	28.0218	23.0315	29.1971	37.289	20.3086	27.7207	33.5032	49.2831	41.1084	41.4156	42.9953	41.7548	37.61	34.4745	35.1247
HORVU2Hr1G010380	29.5665	25.4139	33.3252	38.8724	25.0386	28.3676	31.7361	44.4761	42.5662	40.4541	42.2339	41.7145	37.2152	40.5217	39.0285
HORVU2Hr1G059470	62.4043	57.5301	50.7887	31.5515	69.4494	61.3197	50.4545	46.6093	59.6998	57.8757	55.3427	41.7116	40.8284	39.8575	37.6006
HORVU1Hr1G087660	29.3133	30.033	30.1162	30.6932	29.458	26.7057	27.4314	52.2494	43.1706	43.2855	50.5221	41.6904	40.8219	36.0703	44.8796
HORVU4Hr1G061990	384.406	482.453	311.824	392.261	78.0455	214.615	275.995	0.174086	41.2232	23.6932	0.213331	41.5389	31.1616	64.0856	114.117
HORVU2Hr1G071890	0.736848	0.724598	1.0812	1.08593	0.0716655	0.270117	0.555354	258.966	88.2918	41.5106	104.2	41.5366	21.3692	13.9054	17.0522
HORVU3Hr1G040040	34.8496	43.4967	41.8198	49.0743	38.8699	34.4463	32.3637	46.2455	29.7829	42.9835	37.0935	41.5356	41.2386	35.9125	47.2985
HORVU7Hr1G069460	66.0257	61.8321	70.0216	61.3092	79.8812	77.1285	64.7036	44.9883	30.9338	31.8148	29.432	41.5198	42.4563	39.5972	46.1927
HORVU0Hr1G008690	40.6122	31.8221	41.063	41.2088	35.4506	44.8834	42.916	27.8176	38.8386	35.2193	34.2408	41.3877	36.5331	44.7336	34.3127
HORVU3Hr1G001000	0.841416	0.750663	6.35218	14.0538	0	0.0312122	0.299468	82.6023	89.541	86.3286	95.9924	41.3532	55.0915	47.1274	50.0849
HORVU2Hr1G069600	47.9828	57.5161	54.7467	46.5558	61.3363	57.3326	41.4149	18.771	26.7401	23.4673	16.7164	41.2055	52.6583	51.9867	48.6781
HORVU1Hr1G046870	61.359	59.436	47.0114	34.8483	67.1435	65.547	49.5566	51.7203	60.3348	57.5238	55.4587	41.1584	48.7871	48.9677	33.7124
HORVU1Hr1G052040	55.6097	53.5833	56.2796	57.2275	62.1874	57.5929	63.1058	25.9417	30.2753	34.3067	30.379	41.1045	34.9172	38.5909	35.5184
HORVU4Hr1G000930	42.3788	43.7449	39.0472	50.7632	34.4884	32.0964	53.538	36.048	31.945	36.3302	31.4525	41.0947	37.6091	33.3492	49.5527
HORVU5Hr1G067760	7.65852	7.36524	10.7686	10.3943	7.12405	4.65633	8.81543	362.67	106.568	48.299	105.992	41.0277	29.3961	19.9842	31.9072
HORVU1Hr1G064870	57.3723	55.7558	64.4605	67.4629	88.6725	67.4617	61.5825	28.3641	22.7527	34.1217	35.4182	41.0164	45.217	37.83	50.0543
HORVU1Hr1G021690	41.1355	36.7655	39.2362	40.6579	35.5602	37.9548	46.4697	37.5375	29.0708	29.6025	31.9309	40.9832	37.2378	34.1411	39.439
HORVU3Hr1G013680	48.885	63.0444	63.9934	69.2128	81.587	51.0676	57.5827	10.261	17.1561	6.23283	7.3226	40.9607	55.0446	58.9373	78.9218
HORVU6Hr1G001670	49.4676	43.2202	47.7656	46.3218	43.8595	43.5574	47.7546	44.7686	45.2215	40.7066	43.3143	40.959	45.8273	47.0923	44.6051
HORVU5Hr1G103410	27.4747	17.6749	27.2606	41.6195	17.8925	25.2272	44.2279	14.0407	34.2763	32.7644	30.6514	40.9051	33.5656	38.9167	42.5533
HORVU4Hr1G076940	51.2388	50.8206	51.4642	63.2795	47.1252	39.9188	58.5481	8.87003	31.8289	32.638	11.1829	40.7772	59.9317	48.5214	65.5627
HORVU1Hr1G093170	11.9535	6.5462	16.2039	23.4641	0.359347	1.55195	3.21978	131.016	74.2133	61.2759	64.6372	40.6655	49.7608	40.5826	65.8632
HORVU6Hr1G072320	23.8744	22.7761	29.7264	36.2673	21.2633	21.9666	28.3341	41.8189	31.8654	32.6483	38.8922	40.6548	39.4874	38.3074	40.0757
HORVU0Hr1G017370	51.3413	51.5708	50.3394	48.0957	47.3806	55.5201	50.7445	29.1344	38.3631	30.814	25.2205	40.6411	39.2854	38.4482	40.1206
HORVU2Hr1G100310	34.9024	28.1964	37.0368	45.0511	31.5948	35.9781	46.0923	33.9736	38.5266	34.0454	34.2628	40.5865	37.7676	43.4528	38.3734
HORVU2Hr1G021110	20.3184	27.9426	35.7699	39.5546	26.194	27.9776	22.6954	65.1823	37.1484	20.1907	31.8655	40.5854	36.3088	46.4946	48.8701
HORVU2Hr1G085920	33.723	37.7194	35.8525	40.6516	30.3756	28.2303	29.8266	37.5675	30.7632	36.2905	34.3046	40.5165	36.462	33.7451	32.3681
HORVU7Hr1G102170	43.5224	39.5451	35.8761	43.1762	35.4521	33.2732	41.1372	15.3253	28.2433	30.9345	23.4409	40.4497	30.9268	33.628	44.0948
HORVU3Hr1G013790	33.9969	41.6081	43.8004	51.2487	50.4041	40.8383	44.6024	19.6949	36.7484	31.5405	26.8131	40.4497	63.8777	46.7494	55.6894
HORVU3Hr1G028540	21.7896	21.4006	23.9165	31.0067	21.465	20.5078	24.9217	26.3422	29.9532	34.255	33.5449	40.4312	29.7446	33.0832	34.664
HORVU5Hr1G071560	25.4866	30.4166	30.1588	35.477	20.1548	19.3791	24.5433	43.4847	36.0688	48.0209	46.4174	40.4084	37.1598	31.7999	39.8382
HORVU7Hr1G100810	34.703	31.8408	26.6369	22.0626	25.0459	19.2516	23.6935	68.8594	32.7725	56.6607	69.1784	40.401	32.5719	26.4383	45.0514
HORVU0Hr1G040340	39.4246	44.4	44.0333	49.398	44.9612	38.8396	43.6002	49.1856	36.2664	39.4657	40.9235	40.3858	43.0727	40.4416	47.0144
HORVU6Hr1G073990	75.2006	59.3309	60.3933	93.9785	21.3728	28.712	69.6904	56.4628	55.4023	108.141	72.2373	40.3764	50.1324	30.493	51.0132
HORVU1Hr1G064490	31.4365	30.3225	34.8796	37.5689	39.3	42.1237	37.2939	47.2145	36.4676	41.1677	42.1362	40.3452	36.5134	40.3782	35.3827
HORVU7Hr1G033900	39.8943	39.2769	39.1573	38.5616	46.1097	41.1293	41.9649	26.5794	28.6396	26.553	23.2291	40.3033	39.5868	34.7315	40.4947
HORVU4Hr1G057890	32.1731	31.5724	36.2903	40.9454	22.5587	27.2669	36.3756	40.6618	28.2415	28.7061	24.1399	40.2991	34.9661	35.1786	36.9344
HORVU3Hr1G092170	35.8284	40.2613	41.8434	43.3047	38.9561	35.0068	33.4819	39.7217	32.4617	31.8679	32.1244	40.2936	43.7679	39.4651	41.7453
HORVU7Hr1G009340	29.0239	36.5847	32.7681	36.9544	37.1307	29.6156	26.6404	40.8862	25.2489	31.1491	30.1012	40.2261	34.227	34.4704	45.0834
HORVU5Hr1G018400	11.621	11.2469	13.5943	14.6431	11.3873	10.964	11.2293	49.179	50.0139	36.7284	42.2856	40.1806	40.0555	45.5458	37.3472
HORVU2Hr1G010440	39.5111	31.6656	39.4713	44.5368	39.7128	49.559	49.2418	19.4104	37.4696	30.2147	20.7512	40.1717	41.0055	54.7033	46.002
HORVU4Hr1G069280	30.2441	26.1396	30.7465	36.9479	23.8983	29.5741	37.7905	32.683	38.4835	31.0428	36.7301	40.1486	36.926	36.2058	37.6241
HORVU5Hr1G045620	35.4694	47.4037	42.3097	33.541	55.086	36.3203	32.4139	40.7454	26.4063	21.982	24.0483	40.0801	43.2726	36.6792	51.504
HORVU2Hr1G037940	17.6689	24.9876	25.9343	19.51	32.1192	21.6181	17.9235	41.7786	22.9779	14.6243	21.0394	40.0648	42.1032	40.9084	48.3436
HORVU5Hr1G104870	34.7612	41.0302	36.1244	42.4452	40.6454	35.4752	34.6732	41.7807	42.8362	51.4165	48.9173	40.0551	37.2068	38.8681	40.8048
HORVU6Hr1G056110	23.8127	25.6762	30.1211	35.781	21.7485	25.8756	27.5079	58.3437	64.928	61.3243	56.3672	40.0323	39.4479	42.4764	28.2344
HORVU7Hr1G090380	39.9117	37.9875	43.704	43.0243	44.1379	44.1937	40.7702	43.5964	37.0006	31.811	33.4255	40.0096	39.9865	41.8205	40.9829
HORVU3Hr1G085420	47.6725	45.6359	42.5932	36.7456	38.2024	43.5907	44.1432	16.513	24.8424	14.4641	11.148	40.0063	35.505	40.4528	38.1666
HORVU6Hr1G058210	43.7943	41.9863	54.8179	57.2313	49.9237	54.0147	54.0093	36.1658	33.9899	26.3031	28.7597	39.9334	46.1991	43.6541	42.2519
HORVU1Hr1G029180	34.2998	39.6297	41.7906	43.583	34.4903	28.2108	43.9122	29.0743	23.3168	34.4579	24.1278	39.9218	35.7716	37.1009	38.5063
HORVU2Hr1G116390	123.062	159.452	105.156	126.092	43.949	84.1352	100.916	36.743	52.5881	46.7849	41.3279	39.7003	28.949	30.1351	52.1697
HORVU4Hr1G037030	39.0828	35.2889	41.1373	42.8783	39.5531	43.4545	40.3761	40.009	46.1731	45.2545	42.7138	39.572	43.6232	45.9399	37.0093
HORVU2Hr1G040390	37.3157	42.2231	43.9114	42.2463	44.7165	38.592	32.2728	53.65	51.3256	49.4098	52.218	39.54	49.6914	48.6896	38.6283
HORVU4Hr1G045980	38.4318	31.293	37.1468	40.7091	38.8249	44.6211	43.6562	30.3344	35.0315	30.8111	31.7285	39.5006	35.7587	40.372	34.6336
HORVU6Hr1G071780	20.5968	21.4065	25.3803	34.1562	22.5042	22.7864	25.5545	46.3398	25.4572	30.1565	35.381	39.4758	26.3658	28.8989	25.9099
HORVU7Hr1G100500	31.6581	30.4242	35.6037	38.6453	26.3913	33.4054	31.0543	46.8247	43.6174	40.8563	45.0777	39.4709	35.2658	37.0295	39.8432
HORVU3Hr1G079620	35.9036	43.8937	40.1154	40.3934	40.6057	35.059	35.7609	63.4498	37.366	31.0035	38.2921	39.4394	43.6313	43.3151	48.6425
HORVU1Hr1G063390	56.185	63.4824	52.6731	64.8329	21.8918	32.116	52.557	35.9226	34.8972	44.9185	36.4755	39.4367	40.2586	30.2122	47.1718
HORVU2Hr1G088030	30.6713	33.7806	47.2632	47.9032	38.7646	39.9924	33.6215	15.525	16.3802	10.3861	8.87047	39.4004	44.194	47.5188	41.4349
HORVU0Hr1G020110	28.8515	32.2581	30.3682	33.5381	35.6869	30.6693	29.4183	42.982	34.5085	29.5601	34.1551	39.4003	40.5623	34.2603	36.2679
HORVU1Hr1G000310	29.198	37.5687	33.8906	33.5556	33.6068	27.604	27.6015	57.6768	41.5698	49.171	57.4951	39.3427	36.4734	34.884	36.478
HORVU2Hr1G025810	0.127958	0.105375	2.04684	5.4716	0	0	0	30.7201	45.8976	58.9366	42.8015	39.309	38.5253	32.1696	58.2694
HORVU1Hr1G093700	41.6652	26.5187	39.9992	51.4743	16.2264	28.6685	48.6971	27.8482	40.1975	45.3573	45.6048	39.298	30.6833	48.1503	17.6782
HORVU5Hr1G100900	34.4688	31.5136	34.0958	41.7847	25.3756	24.3143	35.9854	37.0108	29.3172	36.1261	38.8343	39.2355	31.1755	34.8267	36.3406
HORVU4Hr1G069100	24.0851	21.5957	20.7901	28.8395	4.52021	9.10281	22.0979	15.7358	20.6178	13.9481	17.9136	39.1342	21.4202	25.8484	21.9044
HORVU7Hr1G054550	23.8117	24.6228	28.2133	38.0117	26.774	27.3072	28.0542	38.858	32.4416	32.987	33.3707	39.0381	36.3463	35.5363	41.2868
ENSRNA049488876	3.85174	16.177	10.0656	17.7765	10.3109	5.14366	19.388	90.7505	32.2026	72.2332	55.8478	39.0204	32.338	36.7929	29.1409
HORVU5Hr1G013170	32.7906	36.7314	36.9082	38.5876	37.979	33.1513	33.7561	41.7588	33.5121	38.7571	37.2839	38.9751	39.2974	38.2048	46.1467
HORVU3Hr1G003450	39.9848	38.6785	35.3192	36.4931	35.2594	23.095	37.4864	52.4925	41.0774	53.5802	52.1769	38.9198	43.3044	37.3688	47.2213
HORVU7Hr1G051400	33.0249	30.9026	31.9017	28.9875	37.6144	38.2708	35.4422	42.4294	42.499	43.4826	46.4486	38.8202	33.8768	37.0653	31.4052
HORVU4Hr1G044040	34.3853	35.637	32.8899	44.4029	15.7868	21.7143	26.6375	35.1483	35.6855	43.3137	37.0341	38.8108	36.5654	39.0313	38.1803
HORVU3Hr1G049960	36.5439	29.6688	36.0336	36.7462	34.2986	41.6082	41.5495	34.9177	39.37	37.0488	38.3098	38.7959	35.3813	42.2324	33.8553
HORVU7Hr1G074590	24.8956	20.0625	28.8966	35.7035	20.4698	25.025	28.8541	46.5163	39.8547	37.9801	46.0619	38.7378	37.7057	36.0368	35.4175
HORVU5Hr1G055360	44.0929	50.3243	49.0761	51.3271	44.5744	42.7929	46.1835	45.4084	40.3374	46.6216	42.9683	38.6599	45.1438	41.9756	37.236
HORVU0Hr1G005250	0.021803	0.0502743	0.217547	0.172499	0	0	0	112.339	48.6112	37.7285	52.6981	38.6536	27.9051	20.2242	35.74
HORVU2Hr1G036950	42.5324	44.8241	49.5718	50.6732	41.5171	42.583	42.7618	36.3898	32.6974	27.4514	27.3704	38.6392	40.6565	42.628	41.3012
HORVU5Hr1G088860	48.0698	48.0625	43.9266	33.5172	39.8921	31.7271	38.3267	43.6124	35.1714	49.1628	63.5667	38.6058	37.5204	37.002	45.2158
HORVU4Hr1G007850	35.487	29.8937	41.8128	50.6549	31.9787	35.4884	44.2653	32.235	31.2226	27.4595	29.0117	38.6	37.2406	40.2974	42.9816
HORVU7Hr1G076150	52.7522	55.1523	61.6448	81.5148	39.8041	43.1677	70.7143	23.7973	35.3994	39.2115	31.4308	38.5755	52.337	52.3857	63.7833
HORVU4Hr1G049150	24.8994	24.2212	28.2698	33.2449	29.9854	30.9677	27.591	44.1125	39.2364	42.167	44.2189	38.5563	36.2073	34.5409	37.3869
HORVU5Hr1G077020	36.2752	36.541	42.5218	43.9228	35.8672	31.5169	37.8033	37.3571	32.4194	29.1637	28.6843	38.5334	38.7582	36.4286	34.6235
HORVU3Hr1G035380	28.4406	26.4182	29.7482	36.7146	23.4854	25.2965	27.9934	48.8027	37.0718	43.2345	43.9032	38.5287	37.6224	33.387	39.8245
HORVU5Hr1G081520	48.0141	44.3433	49.4752	64.2381	46.5163	51.4471	59.8442	28.1613	36.6148	34.0237	33.8029	38.4883	39.8951	39.2724	39.6373
HORVU4Hr1G076770	39.5174	42.9704	43.9947	47.2522	43.2546	41.5422	41.5056	38.9715	34.2251	35.619	37.032	38.4872	38.1179	38.0262	41.8107
HORVU2Hr1G120530	6.61624	4.64789	9.54352	21.545	1.33311	3.86704	5.14	0.799347	4.34259	2.1697	0.27987	38.4057	25.6281	35.6607	60.5619
HORVU7Hr1G094640	30.9601	31.7876	28.989	31.579	37.9962	31.9039	32.1033	57.4132	48.9715	78.9742	85.4671	38.3703	27.4504	24.5476	38.3403
HORVU4Hr1G073120	0.829971	0.956892	5.76862	6.0193	0	0.0994678	0.715763	162.709	52.6107	43.6195	51.9144	38.2997	34.6548	30.1554	47.3361
HORVU5Hr1G088760	26.748	34.8102	32.3227	35.4887	33.1318	25.6725	25.3791	43.6824	31.0136	40.395	38.9889	38.1462	34.137	33.3667	47.3731
HORVU6Hr1G073910	30.4727	37.2008	33.625	33.8115	28.7735	24.3695	29.975	67.0097	36.794	35.832	44.3925	38.1346	34.7993	33.2389	47.7542
HORVU4Hr1G057020	19.2121	19.8918	21.8539	23.3551	15.9402	15.7993	13.9276	39.0322	33.4374	45.1756	36.1993	38.0999	29.3226	26.2062	32.5107
HORVU7Hr1G059290	31.8634	34.4528	34.855	40.7101	37.3832	30.7076	33.7949	25.8846	22.3657	29.2614	21.87	38.0922	27.4806	32.1497	52.5005
HORVU7Hr1G095400	39.2694	38.0636	39.5302	37.0887	37.5843	41.7208	40.0979	47.6054	37.7082	34.2378	35.0023	38.0537	43.9108	42.1814	32.7797
HORVU2Hr1G068360	18.3643	17.3589	22.6154	21.6942	20.6651	22.7328	18.4016	28.0039	25.7123	22.5646	21.637	37.9994	38.9934	39.3643	44.2754
HORVU4Hr1G000850	31.9605	22.5655	30.5023	45.3966	19.8078	17.4676	41.7383	38.8873	31.6132	38.07	46.198	37.9957	34.6562	35.0692	67.3868
HORVU1Hr1G058180	32.1411	32.035	37.3715	41.2498	29.7088	32.9183	32.8166	41.4641	33.1932	29.7739	33.0128	37.9675	40.0179	38.256	40.6903
HORVU5Hr1G059250	21.4885	7.66408	23.9946	26.5006	11.9283	25.37	34.8284	10.0497	28.6014	20.6016	15.3257	37.9257	21.9565	33.4305	27.0308
HORVU2Hr1G095070	29.8163	37.6122	32.682	40.9906	27.9129	25.4983	31.8251	38.6405	41.3835	40.3452	37.5533	37.8692	30.8955	38.3691	38.0052
HORVU1Hr1G089180	42.9398	55.119	48.3329	58.6409	45.6432	41.7589	55.3095	28.9743	37.8989	26.9821	21.6909	37.8468	41.0324	39.4553	41.5684
HORVU2Hr1G071240	33.1203	31.0456	33.404	32.515	33.5057	38	33.2518	26.2891	38.1933	31.1969	29.9048	37.8288	36.0203	44.8697	32.9112
HORVU7Hr1G087340	30.4207	34.7847	32.7314	34.7081	34.9464	30.5234	25.073	42.4315	28.147	31.1681	34.0124	37.8249	36.5186	31.1628	38.9077
HORVU5Hr1G019030	30.7396	20.3521	26.7358	29.0167	4.24653	12.9838	16.3985	42.7788	33.369	32.0802	38.0563	37.8003	43.7053	49.4018	46.3739
HORVU7Hr1G041710	29.1743	27.4186	47.5232	43.5799	31.2917	29.5046	31.8919	10.9149	11.6642	7.30799	4.01264	37.6624	40.8529	34.4841	37.617
HORVU1Hr1G043920	9.35508	9.15325	10.9882	12.2691	15.7465	16.282	10.3936	34.7602	10.1193	46.1157	77.9414	37.6529	27.9851	21.4028	33.7521
HORVU7Hr1G090140	31.2965	29.8077	31.1572	48.251	24.5306	29.5496	34.9867	30.4367	31.8042	37.8965	35.8634	37.6283	31.9516	35.4526	36.921
HORVU5Hr1G087730	2.59991	1.65651	4.70285	7.48812	1.1501	0.906058	4.09093	137.427	42.0432	27.7612	52.4045	37.6019	21.0541	20.0029	32.2658
HORVU3Hr1G031200	41.7886	40.7198	39.6765	47.8604	17.4007	20.9749	36.3226	44.6576	43.9042	46.1798	45.9589	37.451	39.4725	40.3752	53.0164
HORVU2Hr1G066680	121.443	98.4614	101.186	154.213	69.2132	88.1685	150.033	20.0879	26.7218	40.3676	23.6013	37.4502	40.9396	32.2473	48.7436
HORVU5Hr1G109260	36.8066	36.3144	33.6889	54.4814	22.3484	21.1816	35.3694	38.7669	36.3446	37.5347	28.4632	37.4	34.9724	32.7675	41.2612
HORVU7Hr1G055860	29.6392	30.0958	36.5706	41.3771	28.5589	32.8811	32.8057	42.7602	33.6333	37.3175	37.8132	37.3998	35.7753	33.207	36.0366
HORVU6Hr1G087650	27.9647	25.305	35.5718	41.8272	26.2215	30.1408	36.0908	35.7225	32.095	30.5522	31.0027	37.3516	36.8885	35.0201	36.0787
HORVU4Hr1G072910	28.1421	34.2751	36.0729	38.7923	39.6851	29.2299	36.046	55.0666	30.4034	28.3682	32.7608	37.3331	42.5476	34.0693	41.0894
HORVU1Hr1G087800	3.86033	2.63973	4.91554	3.66051	0.0901194	1.42318	1.62987	57.6484	30.0945	69.976	85.2923	37.3196	27.9651	23.4513	25.9252
HORVU3Hr1G008310	38.8524	16.0287	28.4103	43.0068	17.7268	17.5623	54.4825	14.8368	38.1636	33.0334	32.2833	37.3043	26.7445	35.7093	33.7344
HORVU5Hr1G056950	55.5087	49.6658	52.6463	66.2516	47.3556	55.7388	76.8743	23.3091	29.3435	33.9293	27.4794	37.2674	31.9333	34.8035	31.0198
HORVU1Hr1G008810	21.4582	19.0835	16.1042	14.3727	15.3297	17.3915	16.5801	40.0068	46.7115	33.9407	34.6389	37.2023	33.2894	28.7378	25.3542
HORVU4Hr1G073320	49.2561	59.6289	49.3869	49.0183	60.3264	57.2128	48.3404	32.3078	47.4211	48.732	47.1658	37.2007	39.6708	37.2884	34.5433
HORVU3Hr1G037350	36.5708	43.1989	47.7285	54.4837	12.7298	14.2608	30.9641	87.7422	48.9341	64.5721	88.5921	37.1363	27.7561	23.0934	66.9863
HORVU4Hr1G060530	23.2218	22.4496	25.5287	33.3577	20.4901	23.5358	25.0272	46.3024	39.8344	39.8244	48.83	37.1001	35.0452	34.8318	35.263
HORVU7Hr1G110130	25.3984	29.5898	38.3569	40.6989	42.8391	26.7264	28.3998	21.5073	21.772	14.5851	14.476	37.052	36.4568	36.3235	49.2018
HORVU1Hr1G092440	55.1129	40.3967	47.6331	46.6855	29.4993	41.1525	50.4456	20.4844	46.7925	49.1279	50.789	37.0297	40.4806	40.7707	21.1844
HORVU4Hr1G082790	10.7746	8.47768	12.2692	13.5764	6.02171	8.55146	9.55	90.4534	56.7102	57.1228	107.145	37.0173	30.7026	34.6539	42.3549
HORVU6Hr1G076810	50.5291	56.0129	54.9242	49.9455	60.3239	51.7847	56.5138	31.77	30.6723	30.7046	28.5579	37.0075	38.7451	38.6975	33.9743
HORVU6Hr1G084640	23.9349	31.7374	24.1857	29.2775	23.3913	16.5645	20.5883	43.9988	34.8409	43.8021	39.0463	37.0061	33.6725	29.7126	55.7113
HORVU3Hr1G013970	96.3044	91.9671	108.458	179.081	29.3698	45.1504	80.5695	7.27191	33.7557	36.1401	9.50531	36.9921	55.7901	48.8356	54.3844
HORVU6Hr1G076190	19.0413	13.2439	21.0725	33.3404	12.2803	16.5246	23.856	30.1275	28.2911	23.5508	28.1083	36.9633	31.1292	33.4103	35.9194
HORVU6Hr1G033160	32.5346	33.3517	27.0213	34.2332	18.1781	17.8609	29.9466	42.0892	43.8804	44.0719	45.5	36.9606	36.0499	29.6547	36.8566
HORVU7Hr1G081910	28.7776	42.5086	40.2701	28.7176	65.0605	42.401	28.2411	40.6998	23.8017	15.4439	17.5899	36.9199	44.3013	41.5193	48.9342
HORVU3Hr1G029040	32.8121	21.9858	28.2458	51.462	11.9567	11.9081	35.2404	34.3888	31.191	46.5288	44.2823	36.9188	26.8458	25.2078	32.645
HORVU1Hr1G080320	37.3168	35.1346	41.1472	41.8489	37.5084	41.9418	42.6696	28.7087	30.8395	28.5597	23.9981	36.9146	36.87	37.4493	36.6495
HORVU7Hr1G076300	50.1771	57.4565	50.7242	50.8299	50.4683	46.1364	45.8473	40.3355	29.6311	29.1804	28.179	36.9091	39.4036	39.3375	39.5415
HORVU3Hr1G074100	68.1162	62.0435	66.6699	55.8938	75.3112	51.1041	99.2872	29.3196	29.3482	37.3621	33.2077	36.8961	34.8106	35.9764	53.1004
HORVU1Hr1G007310	18.662	16.7695	20.0783	28.7047	11.4769	14.6311	19.821	37.8204	35.2209	41.3105	42.9021	36.8873	28.7275	32.2438	27.3091
HORVU3Hr1G053400	27.1862	26.928	31.405	38.7528	29.726	30.6795	31.8666	36.8846	25.6619	35.9567	31.2181	36.8729	31.6824	31.8735	35.3478
HORVU1Hr1G035720	30.789	37.1042	30.2712	38.057	20.9178	23.7279	30.04	13.7856	21.9061	15.9262	13.5725	36.831	34.9559	29.2053	31.6991
HORVU3Hr1G069360	32.824	38.6723	33.6014	25.4324	33.9363	39.8165	27.3725	57.6861	44.5531	31.9286	45.2419	36.7361	39.3087	34.5975	22.3562
HORVU6Hr1G077340	34.3765	35.7369	38.7996	40.9268	31.9398	29.9552	32.5543	39.715	28.07	31.1777	30.1231	36.7201	32.7264	32.1813	40.6886
HORVU2Hr1G112260	31.9108	32.1898	32.271	35.3867	33.5778	34.7029	36.1089	27.7873	27.0607	32.4932	31.4536	36.6907	28.8562	34.9196	31.1189
HORVU3Hr1G035850	22.4569	20.7966	24.0357	30.3837	21.3731	22.099	22.3513	50.6686	46.338	44.6868	54.3876	36.6795	38.0277	37.2882	37.1622
HORVU3Hr1G038010	31.8826	38.4851	35.6504	41.7703	41.5306	34.4574	34.9467	38.2684	29.8122	34.4907	32.0211	36.631	35.3928	35.2277	37.3997
HORVU5Hr1G008730	23.5682	29.0457	31.2299	27.5774	30.3942	25.9163	20.9217	46.403	38.2675	33.182	35.6941	36.6301	49.5842	41.9298	47.6844
HORVU3Hr1G080830	55.2299	66.0106	57.1145	57.9058	46.0358	49.8644	61.3224	51.6892	37.6117	33.8496	34.5509	36.6181	32.205	29.8856	37.7665
HORVU1Hr1G021130	20.4401	20.0561	25.5116	25.4437	25.306	26.8806	22.8509	33.5438	22.6574	17.5278	19.0896	36.6165	36.8435	35.0282	35.417
HORVU3Hr1G111650	41.7438	45.2803	47.2749	41.3778	39.5518	35.8052	44.1182	39.3076	27.3127	26.7665	26.9951	36.5729	33.778	30.4659	32.1659
HORVU5Hr1G045040	35.934	45.7355	41.1858	43.059	42.0376	36.5471	36.0018	36.1253	25.8637	27.224	24.6861	36.5711	36.4002	37.3422	38.8712
HORVU3Hr1G108930	31.8035	33.0078	30.4698	36.938	30.9262	29.3816	32.6866	64.8454	45.332	59.8596	64.4032	36.5601	38.2826	31.0264	40.2598
HORVU5Hr1G050140	24.3485	30.8892	30.2836	27.0431	28.0893	25.7882	29.3986	24.1638	21.3357	21.524	26.1608	36.5469	29.776	38.1166	41.3029
HORVU3Hr1G019190	29.6847	32.9746	29.201	32.5569	27.8126	24.9838	28.098	58.7653	32.5569	47.9839	58.6113	36.5293	34.3066	27.2496	37.4307
HORVU1Hr1G064480	25.8479	23.387	29.3308	37.9805	22.192	26.6495	29.9766	30.3058	28.9317	28.6339	29.4922	36.5147	34.4276	36.5955	35.2368
HORVU5Hr1G047980	24.4381	27.8882	31.1231	35.7833	32.1187	26.8929	24.7535	47.9298	40.0445	50.3306	47.5049	36.4551	34.6115	33.4217	34.9422
HORVU6Hr1G056490	30.0234	26.32	31.863	34.4754	28.3552	33.4556	29.9485	43.0091	56.0352	43.8822	54.8287	36.3845	47.2585	47.3781	39.5441
HORVU7Hr1G063970	26.3266	23.0629	29.4754	35.0675	25.919	27.3594	28.2706	42.2165	41.5736	36.9978	41.4499	36.3826	33.2832	33.0934	32.7571
HORVU2Hr1G042700	31.8312	31.8942	39.1727	40.3441	37.1757	41.3107	38.8894	32.2314	28.129	22.8361	23.9734	36.3738	33.1272	34.0238	30.6487
HORVU4Hr1G090110	44.7897	49.416	45.7857	41.5541	56.4021	47.6062	43.5877	33.2128	30.6765	30.1235	27.0866	36.3205	36.8437	34.9604	39.4009
HORVU4Hr1G006520	27.0691	33.5703	30.7402	35.3322	32.9827	25.7029	24.5671	51.1263	37.3602	34.9235	39.8036	36.3165	33.6801	31.1729	39.9444
HORVU1Hr1G052260	29.7567	25.0667	30.6214	35.5847	21.3014	25.6649	32.5711	46.3031	44.1169	46.8318	49.5398	36.311	40.2112	35.8935	40.2589
ENSRNA049483482	6.44761	11.0198	9.79731	14.3963	8.92354	5.22054	17.4197	37.6936	18.4333	57.5659	26.4018	36.2829	17.1505	33.673	24.8664
HORVU1Hr1G058520	0.200449	0.462203	0.453344	0.253743	0.335843	0.516328	0.188341	124.631	63.302	45.8495	80.1485	36.2359	25.6811	16.2778	16.9177
HORVU1Hr1G055140	8.95228	7.22257	9.83534	15.7351	8.83208	7.82907	14.5429	52.499	27.4874	62.2408	77.6539	36.1556	23.5713	18.5006	53.3753
HORVU6Hr1G087720	30.3441	32.2584	24.6951	31.2775	14.8725	16.431	26.8491	34.4738	38.1195	36.6157	42.6107	36.1102	32.9938	30.0615	41.2989
HORVU6Hr1G005950	29.5673	32.0352	39.5727	49.3223	44.1618	27.9969	33.4209	11.0357	15.6024	10.2503	10.0901	36.095	36.2886	45.9166	64.0044
HORVU2Hr1G103880	92.8217	105.547	97.8271	70.2229	99.042	91.5052	95.5305	24.3306	27.0987	27.4844	22.6671	36.0709	32.3712	33.0328	32.2505
HORVU2Hr1G080070	23.03	21.8363	22.6431	23.006	15.9693	18.2866	18.855	41.9218	34.8387	23.0351	35.4263	36.0632	31.5538	34.5113	43.6206
HORVU1Hr1G078380	25.0483	28.2167	28.592	25.9312	14.4247	16.3255	20.0266	16.0707	21.6791	17.5587	10.5597	36.04	31.0491	27.8755	28.8795
HORVU2Hr1G069660	11.573	7.45119	9.33125	8.72027	2.98208	3.59051	5.93771	28.588	32.6306	42.4502	29.7999	36.008	45.3921	44.2624	40.6834
HORVU2Hr1G074220	36.5437	35.7279	37.2422	35.484	40.8367	44.9968	39.339	26.286	22.5133	23.5285	20.2757	35.9856	30.8863	29.2892	34.653
HORVU0Hr1G001340	33.1305	33.2286	35.0587	36.7617	32.489	31.5795	35.4146	42.803	32.8976	42.5316	39.708	35.975	34.0674	34.4614	32.8038
HORVU0Hr1G022810	12.6361	11.0581	13.9625	13.2336	11.2981	13.4425	13.1829	64.7047	59.8082	35.8437	78.628	35.9618	36.9708	38.6034	35.4734
HORVU1Hr1G023220	41.8341	33.0347	26.4163	40.0851	19.0412	19.1708	27.1453	26.4015	22.0838	56.7667	43.1672	35.9512	37.3655	27.9151	53.9501
HORVU4Hr1G006930	44.9409	45.1109	40.1623	42.2413	36.6969	28.0366	43.9093	46.7713	34.1534	47.0194	50.695	35.9419	36.1426	29.5985	33.2348
HORVU0Hr1G005180	2.96583	1.43393	2.82845	3.49029	0.281218	1.39118	1.63442	105.806	38.17	49.4122	76.1768	35.9395	18.3776	14.0648	12.2781
HORVU1Hr1G059970	44.4676	46.7674	45.8937	38.3221	49.6927	43.6146	43.4629	36.8637	27.3881	29.8893	26.6582	35.9383	33.1105	33.0233	37.2775
HORVU4Hr1G014040	14.9749	14.7608	15.8415	14.169	5.54415	5.58035	14.5244	25.8714	26.3283	53.6585	23.4742	35.9309	22.9535	37.0796	48.8158
HORVU0Hr1G006020	29.0359	27.817	35.6118	25.6994	36.0038	31.4704	31.1758	32.6736	26.3347	16.2238	20.3604	35.9012	34.6154	36.2512	42.1421
HORVU2Hr1G092400	43.3688	45.9294	48.5617	38.9689	50.3994	45.4957	39.4263	52.6568	51.5808	49.9078	54.9853	35.8607	50.8744	42.3967	35.6238
HORVU1Hr1G065620	33.7239	28.4745	45.4827	43.3946	27.8652	27.4768	43.6343	7.898	15.8416	10.5445	7.26821	35.8566	26.7065	32.2013	48.9063
HORVU3Hr1G035170	27.202	22.2066	26.3371	29.2446	22.8138	26.96	31.2099	29.4027	38.7591	39.2964	40.9398	35.8152	28.9616	36.7087	28.1496
HORVU0Hr1G017210	43.8398	44.1853	42.037	33.6353	49.118	42.833	37.6077	56.2092	55.9644	46.6839	50.1487	35.7956	49.5708	45.6073	35.2988
HORVU5Hr1G075200	9.636	10.6169	11.9668	16.5054	7.09621	6.78687	11.7752	52.9064	30.7875	43.5416	61.7257	35.7742	25.4977	20.9655	46.8636
HORVU5Hr1G066160	27.76	27.15	29.7103	37.4079	25.9432	26.9024	28.0866	34.2135	30.3842	33.4143	32.1945	35.7606	35.0951	35.144	32.9321
HORVU2Hr1G023350	32.1559	28.6442	32.3632	35.7818	31.0943	35.5743	37.7124	31.3791	36.2408	30.9393	32.4184	35.757	33.1369	39.5987	34.8699
HORVU3Hr1G017700	36.7263	34.0772	34.1441	37.3014	34.2296	31.2014	38.0205	40.3365	31.9495	35.1681	35.3412	35.6668	35.3425	34.8692	34.4557
HORVU7Hr1G088080	36.9211	37.7773	43.2945	39.9847	48.6666	49.4469	39.0515	28.9045	23.8462	22.9884	20.3647	35.6334	30.4699	32.2178	33.3637
HORVU3Hr1G020230	24.1346	23.2506	26.9893	40.2534	19.7418	18.2016	36.6429	27.0648	25.244	26.4629	22.6717	35.5645	37.674	31.9012	41.2957
HORVU1Hr1G015660	21.4253	25.3584	21.4132	19.2617	22.2871	17.2252	19.0845	48.1169	34.4077	36.9507	45.0755	35.5094	32.4882	35.3194	32.8672
HORVU6Hr1G031440	25.7471	25.4732	28.9635	37.2171	20.6403	24.0169	27.6253	39.5499	37.6491	45.2819	47.2207	35.4662	31.2884	31.956	30.4936
HORVU2Hr1G098670	0.410945	0.37903	1.73126	1.51727	0	0	0.702043	67.4789	38.1697	22.5594	37.6352	35.4428	16.3691	17.5393	28.8798
HORVU7Hr1G027220	28.1087	30.4392	31.0276	36.9478	24.325	20.112	27.4561	35.9467	25.5701	26.499	27.8625	35.4339	36.3877	31.4588	46.8666
HORVU4Hr1G053670	24.6033	25.371	29.0044	33.6058	21.0042	25.0861	27.7767	42.1268	29.5896	28.6987	31.2344	35.4319	35.4762	32.5902	37.2611
HORVU1Hr1G014710	28.2661	34.651	31.9929	30.5664	36.7953	30.9557	28.0022	47.6249	30.4211	29.2574	31.2655	35.4177	41.3657	35.818	41.1349
HORVU4Hr1G080140	61.7709	76.1961	66.0647	56.2376	89.6045	72.9847	70.8638	38.7461	28.5555	31.7946	32.8371	35.4141	32.6724	37.949	36.0505
HORVU4Hr1G057100	23.1283	26.4365	28.3349	32.8794	31.795	25.6557	35.5332	37.4706	32.2023	26.4741	25.6153	35.4079	35.1087	35.978	32.0843
HORVU2Hr1G029480	159.92	190.61	176.819	108.936	170.298	156.531	144.749	12.2638	21.501	15.026	12.0903	35.4025	34.8262	34.9302	45.0315
HORVU3Hr1G028060	33.7985	27.4072	27.4839	44.3508	7.62631	12.1885	27.4445	21.3723	26.5572	28.568	25.7599	35.3988	35.536	33.9788	43.8883
HORVU1Hr1G000530	38.8788	34.9763	37.3111	35.4937	37.939	43.9828	40.4771	53.0458	41.8906	31.4867	34.427	35.3698	33.7028	30.7053	27.5027
HORVU1Hr1G071670	1.23232	1.53723	3.60592	10.4957	1.5365	1.42684	2.78256	44.7976	35.9647	52.8792	53.8354	35.3507	34.0021	30.1206	30.2627
HORVU2Hr1G037990	12.4563	11.0761	14.3146	17.3469	9.57379	11.2545	13.7975	41.0333	34.4737	32.1702	40.7518	35.3436	29.6549	31.7205	29.7571
HORVU3Hr1G093050	22.0235	19.8788	27.0551	25.8127	23.0835	27.9998	24.2761	35.313	32.4385	25.1301	27.8594	35.3067	38.3774	38.1349	39.6236
HORVU7Hr1G052350	34.1371	34.8968	39.8177	40.681	44.0286	46.46	48.276	84.6016	48.4485	39.261	46.8694	35.2474	36.7999	32.4221	35.1171
HORVU5Hr1G083340	0.0710905	0.0546412	0.236444	0.765555	0.0391806	0.0984513	0.113858	97.8485	59.969	46.0017	49.6966	35.2439	44.391	33.0051	36.4142
HORVU3Hr1G032400	54.8075	39.2964	51.3197	44.9836	37.1073	38.0182	46.3673	25.056	43.1994	43.5452	38.5089	35.2351	37.4293	35.5415	49.4132
HORVU6Hr1G043010	25.9507	25.0489	27.1508	25.057	30.7153	28.553	28.7199	35.4862	31.6505	24.0542	29.6481	35.222	31.9451	34.0644	28.0762
HORVU7Hr1G048970	45.1785	39.2473	46.8529	49.6445	36.1109	29.2973	57.2672	37.445	25.416	39.6764	37.8722	35.2099	33.7877	30.651	40.265
HORVU5Hr1G032650	28.6111	26.3326	31.2853	35.2024	26.2938	30.6525	30.8587	32.0986	34.5897	35.1037	34.6456	35.208	33.9207	34.3369	32.6553
HORVU5Hr1G001920	11.5503	8.99812	10.6973	12.8078	5.83988	5.38448	10.2036	47.3549	32.0358	35.7066	39.1126	35.1985	25.5982	24.8613	23.6212
HORVU3Hr1G048620	37.4466	37.8354	36.7641	37.2225	39.5513	39.0728	36.7369	35.0577	30.4278	32.7913	31.9124	35.1627	35.9565	33.9698	33.2696
HORVU2Hr1G109380	27.639	29.3813	32.6068	37.7181	28.274	28.0507	30.7458	35.0559	29.6077	31.8227	30.7535	35.1612	29.4465	29.0591	29.4589
HORVU2Hr1G045690	27.3494	30.0022	33.8424	41.7489	28.7545	24.9485	26.5185	37.3778	28.7539	27.2243	26.0747	35.1571	32.2363	32.6847	38.5823
HORVU5Hr1G048890	24.6515	22.5722	27.2134	30.1314	23.0714	25.4371	28.2963	39.9681	34.4212	29.1432	29.4076	35.0929	38.6306	30.2363	32.4214
HORVU2Hr1G063510	40.89	48.9031	42.9547	40.2095	59.6203	38.2356	52.4696	17.1218	22.655	26.1363	26.1358	35.0738	34.3858	37.9392	40.2863
HORVU1Hr1G069360	29.5034	32.8911	31.8705	38.6395	29.6986	26.7447	23.7867	35.6052	30.0509	30.0116	30.9912	34.979	36.6511	30.6054	41.2999
HORVU2Hr1G025980	15.9955	13.5685	17.6698	22.6817	13.4233	15.6821	17.3777	29.856	24.0468	24.3644	27.1181	34.8657	28.7602	28.1879	31.3566
HORVU1Hr1G087690	20.6907	30.337	30.7207	28.6321	33.4444	22.2526	22.1373	35.3287	25.1441	21.3136	24.2773	34.8291	33.4781	32.1461	44.2985
HORVU3Hr1G006000	30.3011	26.334	35.3628	31.5322	32.3576	36.4579	32.854	32.1369	29.945	25.2002	28.6403	34.8119	29.7738	35.1195	32.6177
HORVU2Hr1G089160	49.9516	61.4376	51.0771	49.5966	63.6716	53.2796	48.3354	27.1552	25.6387	18.4198	18.6228	34.8045	41.5541	36.5815	36.3586
HORVU4Hr1G051320	64.8547	77.129	70.6607	77.6103	64.2682	43.5906	63.4008	13.0394	31.6865	24.0662	14.0157	34.771	32.2228	36.317	68.6783
HORVU2Hr1G031450	19.4165	20.2661	26.0348	28.8601	22.4362	22.9412	19.2483	34.1415	25.1891	31.8103	28.705	34.7699	33.94	33.6369	41.0842
HORVU2Hr1G075790	29.3291	37.1438	37.2015	44.8759	31.5607	27.5775	25.6084	45.0313	29.3376	27.6816	29.5607	34.757	32.9724	32.8173	42.9438
HORVU3Hr1G111740	25.1777	30.2387	29.4609	26.2593	24.4637	21.4156	19.1982	45.4804	35.2501	31.6874	38.3293	34.7558	48.9006	40.2837	52.3422
HORVU3Hr1G048890	31.8631	27.9679	32.8863	39.1713	29.2588	32.3362	31.7365	27.2894	28.5354	31.3118	27.1181	34.6189	37.8059	32.6291	35.5834
HORVU4Hr1G018330	31.5886	29.9055	35.694	40.2422	34.0621	36.8165	38.0223	34.7678	31.0954	28.4446	28.9031	34.6122	34.3815	34.6366	31.0567
HORVU1Hr1G050960	35.8802	34.2633	33.4644	31.1859	40.6849	43.8429	34.3783	39.5364	38.2805	37.3475	38.8493	34.5911	32.9986	32.9355	28.1492
HORVU5Hr1G070910	38.3526	50.5876	42.4303	49.5091	29.2948	27.5202	30.7449	36.5092	30.3018	49.171	39.7897	34.5505	31.3382	28.2859	64.8875
HORVU5Hr1G062410	39.1965	45.2074	49.4082	57.0653	57.0745	44.1245	45.4684	19.6815	27.9486	42.8065	33.4475	34.5459	28.5568	34.6401	35.5955
HORVU4Hr1G014910	33.2401	29.0073	31.1805	33.5973	20.8949	24.7651	32.7013	28.947	35.7128	41.1903	37.0068	34.5455	30.5948	34.9414	34.3462
HORVU3Hr1G006440	26.3125	19.8135	27.8265	52.9204	13.5467	16.1848	37.0843	15.6121	12.514	10.3695	14.0099	34.5154	26.1927	24.244	53.8045
HORVU7Hr1G062510	32.413	34.1649	35.9838	39.5807	32.7209	35.9711	37.2456	37.5645	30.6513	28.0697	26.7321	34.5096	34.1366	35.6341	28.0531
HORVU4Hr1G001710	32.1858	28.0863	32.9048	36.9685	20.4615	23.9809	39.1938	24.3824	31.2112	35.1087	32.7286	34.509	29.3528	31.7694	33.3727
HORVU4Hr1G084760	26.3009	28.661	30.9474	32.2979	26.2399	25.1165	23.9703	39.8334	30.0555	41.7001	40.9548	34.4715	37.141	31.3422	34.1451
HORVU1Hr1G022270	36.4688	24.983	40.7793	38.6157	35.0926	46.1147	46.4414	21.7387	30.5332	23.3459	26.4076	34.459	28.3897	39.3733	31.5477
HORVU7Hr1G077860	0	0	0.0578649	0	0	0	0	444.986	120.508	47.9619	120.856	34.4121	9.54311	10.0245	26.4132
HORVU5Hr1G073660	46.185	46.0176	36.0304	29.6508	46.2875	36.8864	36.92	42.9614	40.8156	40.5901	38.1098	34.398	29.6384	30.6105	43.9215
HORVU4Hr1G070070	8.84777	10.7988	10.9701	16.8421	7.61658	7.14648	10.3144	31.6712	23.466	31.6144	38.603	34.3467	29.7986	23.1839	44.5768
HORVU5Hr1G112280	23.1208	16.5997	23.112	40.4401	8.16167	7.4326	20.086	24.5214	20.9767	27.8584	26.0239	34.3337	27.0763	27.5245	62.3559
HORVU6Hr1G071790	23.3584	19.2817	24.7404	40.07	20.6313	24.1915	31.2159	23.828	22.144	24.2166	22.8833	34.2937	26.3962	28.2432	26.7323
HORVU6Hr1G021020	30.7079	25.2272	32.6149	36.0361	30.4766	35.2206	33.744	32.2431	31.2693	29.2179	26.9318	34.2415	30.7409	36.0914	29.8623
HORVU5Hr1G100910	16.9428	17.4306	19.5004	25.9282	15.7829	15.5434	16.5252	45.6629	30.8981	30.771	35.5796	34.2269	33.2285	32.0084	34.5116
HORVU3Hr1G031890	38.9788	37.8668	36.1034	36.5007	29.8229	38.9375	36.946	25.1589	28.5789	32.8634	28.9069	34.192	29.6521	30.5583	26.8121
HORVU2Hr1G058700	34.0321	27.811	32.1082	32.6401	32.0431	40.5341	36.9954	30.6101	36.7862	34.0209	33.1555	34.1615	31.689	37.324	30.9604
HORVU7Hr1G028370	34.6136	32.6141	29.1408	32.7708	11.2012	16.6202	24.254	37.7085	45.2675	47.3303	46.3954	34.1126	34.9226	28.2407	28.3521
HORVU1Hr1G059300	28.8149	28.1393	31.49	37.4634	23.4036	25.0707	34.792	15.6637	18.5164	24.3009	17.982	34.0787	22.0277	32.5556	27.2133
HORVU4Hr1G017030	24.55	29.0596	24.0868	29.7267	20.9827	21.6386	26.8689	32.5139	31.6022	37.5969	37.322	34.0725	31.6154	35.6362	28.3972
HORVU0Hr1G013390	30.7476	17.3032	31.8323	53.2068	16.6132	22.9201	49.4997	16.077	22.3905	30.4836	26.8687	34.0666	25.9022	30.5801	39.6664
HORVU1Hr1G070360	42.5377	54.6151	45.8317	39.6783	49.1749	36.3185	43.7288	45.0039	28.9083	30.2868	32.3576	34.0211	33.9008	31.3085	37.7899
HORVU2Hr1G082440	30.5643	13.2591	25.4831	30.4592	12.2677	19.4155	31.1388	18.411	28.9864	31.9698	23.446	33.955	22.1733	29.7716	20.7354
HORVU6Hr1G016710	16.3388	16.4939	19.6593	26.6756	6.61499	8.92754	21.8687	22.1863	15.9709	22.4866	20.6536	33.9493	26.515	30.0201	34.6301
HORVU6Hr1G060990	9.73142	8.81625	11.962	16.1488	9.24372	9.93084	10.2202	112.683	69.0289	60.3731	71.5449	33.7149	34.004	28.5594	27.1611
HORVU4Hr1G023430	29.8686	32.8127	33.921	34.6233	31.6141	29.2721	36.7295	39.6013	36.332	35.5918	37.5115	33.6905	39.5806	36.4016	36.8815
HORVU3Hr1G093850	19.4573	27.3593	22.9717	25.834	25.2687	22.0238	16.4421	50.5353	38.2547	47.2531	51.7622	33.6863	37.4235	30.0903	35.8304
HORVU1Hr1G085170	39.9476	53.622	44.1763	35.9205	61.5451	38.7267	38.689	43.344	31.9212	30.3683	30.6717	33.6759	36.037	32.5929	42.0006
HORVU6Hr1G021700	22.7396	25.4622	24.75	37.6076	18.7462	18.6594	22.4212	39.3323	32.3175	37.6379	37.8807	33.6665	30.579	27.7394	33.2375
HORVU2Hr1G064100	39.5544	32.3377	28.0526	34.2154	28.1017	22.6615	37.5435	47.5885	34.0693	45.7702	50.2029	33.6272	38.7745	29.8856	42.3809
HORVU3Hr1G078270	37.9245	24.5321	38.5595	51.1741	24.7849	30.4978	50.1892	19.4313	26.2325	33.6121	28.1932	33.6261	30.4059	32.9878	32.73
HORVU1Hr1G063310	32.8992	25.4604	28.0982	35.9045	21.7432	28.7997	29.1786	37.8393	40.1228	37.4118	41.3911	33.6258	34.6112	35.5736	31.0592
HORVU3Hr1G030150	29.9287	31.4439	35.435	34.6065	19.1187	24.5504	25.8251	30.2406	23.8471	34.1656	35.7449	33.6099	32.4161	33.2191	37.8088
HORVU6Hr1G066930	24.9863	24.4456	28.6322	34.1815	18.8226	23.0529	23.0321	32.506	24.5668	28.2692	27.9404	33.5406	34.0657	29.3689	31.8157
HORVU3Hr1G030890	24.0372	23.1768	24.0872	32.0345	19.449	27.133	28.5298	36.378	32.8739	41.4012	42.1017	33.5343	26.5935	21.7054	31.1108
HORVU5Hr1G045580	42.8475	56.0089	42.0879	38.952	40.8464	43.8051	32.6023	70.8412	35.2824	86.5615	81.6679	33.5213	31.799	28.4611	38.3054
HORVU7Hr1G093020	10.501	13.8864	13.1007	15.2149	11.4356	7.14866	10.4017	109.967	37.8815	26.9763	30.1616	33.5115	33.914	26.6753	38.2028
HORVU6Hr1G071690	26.7795	26.1568	28.2606	36.6097	24.9102	27.208	29.2547	29.7624	33.9758	35.2679	32.6784	33.4686	36.3435	33.3798	30.8587
HORVU5Hr1G094290	26.5671	31.8693	31.6781	34.6417	32.8297	27.6257	26.1776	35.7447	28.1177	27.0356	30.8712	33.4508	30.4035	30.3599	38.8415
HORVU3Hr1G051650	54.8215	58.734	41.4595	31.0699	71.7093	73.0956	42.5034	31.5419	42.2703	33.3843	38.8813	33.4456	43.351	41.4614	26.8584
HORVU6Hr1G075280	58.7014	76.982	50.2419	44.0492	44.8115	45.2531	51.6272	27.9798	37.8239	31.3899	33.1535	33.422	36.4066	31.1243	33.8628
HORVU1Hr1G055690	74.0194	65.4477	57.5872	80.7248	58.4829	68.5953	61.2056	37.5191	29.4186	47.5989	30.6514	33.422	41.793	32.4628	36.4916
HORVU2Hr1G105430	24.813	19.5237	21.1965	35.0377	9.40114	17.3278	20.3757	23.9333	38.0288	43.1115	35.4531	33.4188	33.067	37.2864	23.7579
HORVU5Hr1G122170	30.3267	41.8253	38.8152	28.8383	46.6676	35.9543	27.3643	32.9184	26.4025	21.7768	24.0749	33.4077	39.5931	38.6892	47.9648
HORVU4Hr1G008990	0.108396	0.187459	2.76399	2.07254	0	0.0562931	0.0868031	143.15	41.0809	24.4706	40.5529	33.3962	17.8283	14.9972	22.8714
HORVU6Hr1G052420	31.0463	25.5688	30.3976	35.0145	26.6019	28.4127	41.667	9.99117	14.0057	11.4734	8.27642	33.3797	21.1064	36.5999	29.272
HORVU7Hr1G024270	28.9876	26.8628	24.1553	21.4043	22.6624	25.2406	24.4944	25.9336	29.6812	29.1289	28.4123	33.3564	29.7692	25.4861	27.7991
HORVU0Hr1G010870	24.9758	26.9081	27.9205	32.6791	24.424	29.2049	27.6812	33.0132	25.9293	25.4449	28.5193	33.3379	26.4046	27.9098	25.7396
HORVU0Hr1G008740	19.7368	21.3664	24.5948	20.9945	20.0766	24.188	21.397	29.5409	28.8987	22.8583	23.5681	33.2852	35.8735	36.3481	35.2337
HORVU4Hr1G053620	13.6117	12.0856	18.5597	22.7969	9.83009	11.294	15.9535	32.7727	35.4441	28.6296	30.836	33.2849	33.0761	26.0427	29.1978
HORVU3Hr1G022800	72.7953	53.4112	73.3335	136.672	24.6122	31.4841	59.6722	6.70681	28.8613	20.7715	10.1019	33.2837	33.6046	40.0434	34.8803
HORVU2Hr1G116740	22.2342	25.6736	24.7634	29.0037	12.2165	10.4488	21.2641	94.668	42.5545	51.0744	66.6474	33.2677	28.559	18.7755	47.5868
HORVU3Hr1G069260	17.2908	16.7689	17.2082	22.4487	16.5299	16.9367	16.731	36.926	29.6103	31.6972	34.7676	33.2672	31.1151	27.0529	32.1441
HORVU5Hr1G105840	0.148734	0.140301	2.11365	3.53024	0.0149042	0.0561759	0.101059	83.9269	35.0221	27.62	37.2131	33.2489	26.0687	22.4105	27.9613
HORVU5Hr1G002010	17.0452	10.652	20.8904	25.4653	9.74178	14.9438	25.0989	26.7993	27.4176	24.3467	27.0106	33.1983	30.7952	30.9519	35.9291
HORVU5Hr1G116960	14.3855	10.7581	14.4399	19.7381	7.07128	9.89377	18.4733	22.4665	14.6799	23.5862	15.601	33.1601	22.2149	20.7426	24.1858
HORVU1Hr1G094740	30.1523	25.0608	33.1782	28.7112	31.4845	34.7578	35.5241	35.7663	31.4879	25.1948	30.6601	33.1591	31.59	34.3977	27.5231
HORVU2Hr1G035400	29.5958	27.2615	31.2619	35.6092	24.5684	30.3154	26.8789	30.2859	27.5429	24.499	24.4046	33.116	29.1411	30.3494	24.831
HORVU4Hr1G003100	29.9507	24.221	33.7065	35.3487	27.719	34.1977	36.4402	24.2773	26.0693	19.2496	20.5964	33.0714	30.4105	33.5487	30.5384
HORVU2Hr1G080710	41.922	49.5699	46.103	52.8943	50.9235	36.633	38.6731	34.6907	22.5999	22.5301	21.7439	33.0498	36.3331	33.6261	48.0616
HORVU2Hr1G096410	28.6675	25.5931	28.8799	34.5208	25.0292	27.9217	28.6917	27.609	26.2024	30.6185	29.5687	33.0495	29.9164	29.9037	27.7363
HORVU1Hr1G043820	46.6764	39.8369	43.4507	34.1457	31.175	33.6668	39.2856	28.7003	23.0685	23.4399	21.1021	32.939	32.7554	32.2393	39.0572
HORVU1Hr1G050520	15.3985	14.7527	18.9453	24.8706	11.9118	13.7954	14.5569	43.1968	34.3929	35.7445	46.8844	32.9384	33.1224	33.7916	35.0926
HORVU4Hr1G083000	5.16118	4.71719	6.09996	6.49711	3.09508	3.32613	2.59119	44.1367	46.118	37.738	51.9325	32.9048	26.7611	28.5339	27.1559
HORVU5Hr1G076100	11.256	10.0991	12.3321	16.8525	6.84286	8.75401	10.6031	77.8721	58.0356	59.5847	65.3649	32.8999	32.3688	30.2203	35.2114
HORVU7Hr1G067520	26.6056	24.5615	27.7926	34.7028	18.0619	19.0546	25.0848	34.6885	26.4738	29.1912	31.2862	32.8781	32.8966	30.9917	31.4893
HORVU1Hr1G009950	32.4935	35.4995	32.2728	26.1703	30.2264	30.52	25.0115	49.1048	43.229	39.9917	40.2725	32.8531	34.7905	32.454	33.7071
HORVU3Hr1G021150	50.0732	58.7087	50.2675	40.6458	51.4539	50.5794	37.1393	32.0466	37.1576	43.2356	35.4662	32.8453	32.6546	37.6576	26.2447
HORVU4Hr1G074810	35.0607	37.8974	32.8084	33.6866	25.3061	29.6223	32.1161	30.4663	34.7718	35.9567	38.1174	32.8273	38.5206	30.0209	28.4063
HORVU2Hr1G061780	40.0139	47.2709	40.6351	38.0951	49.6638	44.0543	35.4894	35.9673	35.5545	33.2146	31.5455	32.8237	36.8419	37.9135	29.2865
HORVU5Hr1G109120	6.27118	4.33606	10.5714	24.9951	2.61054	2.80075	7.60511	26.6102	15.4059	21.6652	21.2717	32.7939	24.776	19.8881	71.5375
HORVU6Hr1G085870	32.8652	36.6665	37.9164	42.7046	32.0185	29.7481	40.6577	30.4972	25.1617	21.8379	23.9526	32.7918	30.0017	31.1971	33.9591
HORVU2Hr1G092920	29.7382	20.262	28.4305	34.2268	22.8611	29.634	34.0325	30.14	38.421	37.9609	37.0191	32.7287	35.5389	38.7532	34.0744
HORVU5Hr1G111530	31.7511	29.1397	31.3269	35.5954	26.327	29.4156	31.4207	46.2073	37.3535	38.4995	46.2707	32.7151	30.2549	32.7303	31.174
HORVU2Hr1G086240	25.2718	22.6864	29.7028	28.7641	26.3421	30.8549	28.6342	31.9953	30.4028	26.3275	28.2594	32.6977	29.5733	32.877	27.5937
HORVU2Hr1G103130	37.5246	35.8113	30.7877	38.1563	22.9525	21.4943	40.4986	25.3411	33.6015	42.0456	43.3411	32.6735	31.4925	33.1814	38.5144
HORVU1Hr1G041970	39.359	46.3578	38.8452	43.5247	43.957	36.4907	36.2642	31.7491	23.2006	28.6935	27.642	32.6495	32.2423	31.9445	36.9368
HORVU7Hr1G080290	21.9048	12.3455	20.7545	26.5406	13.5826	21.1055	26.8356	24.5691	31.5111	28.3976	35.3078	32.6153	29.594	38.2432	28.5606
HORVU6Hr1G059510	25.3497	27.2499	25.7662	28.4657	22.0646	18.9003	24.4911	47.3189	30.8878	38.17	49.9338	32.5938	32.0343	23.5682	30.1346
HORVU4Hr1G079600	13.6195	8.96593	8.7585	18.6643	2.812	4.70108	13.1361	117.098	27.6537	172.356	142.865	32.5698	34.5933	15.0444	29.0548
HORVU2Hr1G019410	36.1448	35.7034	32.4867	28.2117	39.5116	39.7339	29.9309	38.7483	36.5582	36.3236	36.4873	32.5664	33.5203	33.2948	29.9793
HORVU2Hr1G021560	38.282	57.9828	42.4414	19.1773	79.2234	42.4906	37.0678	22.591	30.6444	19.409	23.4758	32.5496	24.8143	22.5595	37.5445
HORVU1Hr1G051280	25.5683	32.1326	36.7647	45.5242	31.8735	28.9808	27.4127	36.5396	29.0294	28.9671	28.5923	32.5278	36.723	34.8129	37.9087
HORVU5Hr1G018080	39.4259	31.5485	42.9627	44.8391	30.198	38.7175	41.5823	22.09	21.1361	24.6931	20.0657	32.525	27.9655	24.3713	35.5966
HORVU2Hr1G061040	2.91304	1.71972	6.05054	12.4492	1.23797	1.85913	2.90423	44.1525	36.5303	30.1918	37.2373	32.5123	24.5893	25.8147	23.1996
HORVU4Hr1G080780	23.1557	29.3337	26.5168	25.0528	24.2091	19.9508	22.7019	27.6241	20.3135	27.5165	25.3396	32.4308	22.9459	27.9046	36.4083
HORVU7Hr1G092940	6.23332	5.62327	5.78493	9.3379	2.15333	3.19041	4.80292	53.9664	49.5697	51.4711	59.1549	32.3795	35.5945	29.1731	29.041
HORVU7Hr1G078140	30.2056	31.7261	31.6846	29.2496	30.7618	30.1292	27.7494	40.2077	35.9754	35.7141	38.567	32.3613	35.0514	36.1432	31.1543
HORVU2Hr1G080970	24.8391	20.8221	24.5317	29.5222	18.2937	21.2432	26.7776	32.7189	32.9748	34.7676	30.6688	32.3191	33.3242	30.4898	29.1222
HORVU7Hr1G057430	32.6973	30.1166	32.9847	40.1961	23.0407	28.5681	33.8257	31.2627	30.7134	34.0779	33.8182	32.3023	33.9393	28.2626	31.4545
HORVU7Hr1G035320	24.7332	24.1846	20.8392	27.2825	14.6831	18.4032	23.7989	52.6304	39.6013	71.8185	63.7917	32.2819	38.9237	30.2189	22.6746
HORVU3Hr1G053620	26.692	26.3731	25.9136	30.6614	21.7505	22.7506	24.1506	43.1903	36.4626	42.6814	45.4613	32.2612	31.068	30.3947	32.4269
HORVU1Hr1G000600	9.42558	10.867	11.1602	13.4196	8.76963	7.68962	7.09077	68.9595	52.6733	44.3081	54.0415	32.2545	32.4881	29.0987	24.9314
HORVU6Hr1G037260	15.0804	21.6526	11.9199	13.3489	16.9305	13.1253	9.91447	18.3225	15.6847	29.0227	17.6328	32.2483	30.7732	34.1683	26.1756
HORVU4Hr1G050630	25.0217	25.1545	28.0516	28.3691	25.2773	26.5243	24.4654	34.4776	31.0485	24.7192	27.2811	32.2445	36.3617	31.8456	34.3291
HORVU4Hr1G073500	9.1763	8.12169	13.5387	22.8251	5.82368	4.6933	5.91331	74.0919	34.7347	50.2381	47.3116	32.2434	34.3865	26.5055	39.1537
HORVU0Hr1G008780	31.1098	27.9544	29.2588	37.5891	30.3919	30.2082	42.3679	29.9918	29.9709	25.1142	26.9563	32.1854	27.8512	25.4741	21.1714
HORVU1Hr1G017570	14.5874	14.7245	19.0461	32.2984	7.9658	10.52	14.633	25.4653	25.0092	28.4077	23.4379	32.1825	28.9809	24.9801	24.7116
HORVU1Hr1G059310	32.0755	33.0258	29.8562	27.2436	31.6147	33.0609	28.1	36.6272	34.0795	34.0706	33.3899	32.1399	33.6813	32.7563	27.6239
HORVU6Hr1G077890	33.15	41.7253	32.7343	26.7177	31.174	25.1935	25.2847	37.0623	25.967	24.6944	24.2474	32.115	29.4893	25.2845	32.8469
HORVU7Hr1G034140	27.4988	31.235	34.2069	31.869	35.0564	31.4663	29.8317	35.2159	25.277	20.5296	22.6025	32.0935	30.8362	28.1027	34.1508
HORVU7Hr1G066750	24.9994	22.1535	27.9897	37.8432	23.6962	28.0112	30.1149	25.7309	28.2333	25.9436	25.9836	32.09	29.7679	34.1244	29.341
HORVU7Hr1G095550	25.2937	29.8945	23.9404	33.5248	12.5032	13.8805	28.9731	37.1204	33.6288	41.3624	38.1603	32.0792	32.379	25.2497	27.0715
HORVU5Hr1G054180	32.2985	35.8721	41.3247	38.6658	38.436	38.4606	33.8768	18.6934	20.3841	13.5321	11.3877	32.0729	35.065	34.2368	36.7074
HORVU1Hr1G082820	0.605684	0.545949	3.06445	2.84616	0	0.18301	0.376265	277.978	69.6671	28.8034	48.3996	32.0607	18.553	18.1896	27.2537
HORVU7Hr1G008690	41.8747	37.8575	34.8224	31.4387	37.2207	39.7485	40.0413	29.2268	41.2238	37.7286	36.9406	32.0459	32.0901	38.5489	25.921
HORVU3Hr1G019820	8.22891	7.87141	8.69992	9.18569	7.08204	8.10019	7.89723	50.4003	40.5535	42.0498	51.1948	32.0351	35.1359	30.8274	30.9478
HORVU2Hr1G062030	8.88684	8.63538	9.265	11.4326	5.6279	6.42873	11.083	20.9328	18.0956	29.2203	18.5318	32.0341	22.1351	30.5628	30.0036
HORVU5Hr1G106380	27.1299	26.8487	32.0454	28.0662	33.3039	34.8937	28.1574	25.2472	23.8116	19.7227	19.7071	32.0231	29.7772	34.3157	31.6502
HORVU0Hr1G017540	18.7135	8.08844	16.6249	23.7119	9.03626	14.2828	26.392	39.2134	30.2479	22.246	26.0324	32.0202	25.4707	27.2429	30.6514
HORVU7Hr1G080440	29.7789	32.9045	29.8216	26.3325	27.2349	28.1645	27.3141	45.1314	33.0312	25.5512	30.5292	32.019	32.9174	29.134	27.3257
HORVU5Hr1G047530	29.5973	36.2846	33.2056	37.7825	39.2288	30.5971	29.3556	25.5924	22.9767	30.2008	23.3687	32.0157	32.4949	30.8472	39.5821
HORVU3Hr1G055730	33.7382	30.2277	37.5748	39.6851	32.2619	37.7386	39.5744	24.4924	26.5707	26.2354	25.9258	32.0127	33.465	34.4959	34.2191
HORVU3Hr1G086410	24.3099	26.4254	29.7521	28.0209	38.0438	32.0139	23.9931	30.0763	20.4561	23.0316	20.4077	32.0121	30.7267	27.4366	33.8627
HORVU7Hr1G022550	29.073	25.0608	30.7983	35.47	23.4642	27.326	30.9019	29.4838	27.0979	25.1766	25.4543	31.9998	33.665	31.791	33.8673
HORVU7Hr1G068630	36.1267	33.5682	44.0317	36.8043	48.811	59.1688	38.6635	33.3106	23.3329	23.7803	20.5148	31.9998	28.7115	30.12	32.2628
HORVU5Hr1G059160	31.5629	29.4458	27.958	26.7129	20.4486	19.837	27.5106	12.0194	13.4373	24.4708	19.4612	31.9751	19.8744	35.6482	33.3012
HORVU3Hr1G000540	28.1474	19.8572	25.367	27.042	21.3329	28.9081	28.8456	34.0725	38.1209	35.1257	39.5331	31.9696	27.9311	33.3734	30.5529
HORVU5Hr1G059600	20.2534	16.9902	16.3657	16.3927	18.9928	19.3094	21.0065	55.5113	35.834	33.4322	41.6662	31.8532	23.8827	25.0421	23.0502
HORVU5Hr1G109620	36.2631	44.1897	45.546	46.1738	39.8018	33.399	39.2133	41.1829	27.2942	24.0817	25.1319	31.8275	34.3956	34.5177	34.7845
HORVU2Hr1G092180	38.7032	37.5603	37.2287	33.9077	38.8865	40.4502	42.5686	16.1496	25.4733	21.1142	20.0753	31.7714	36.353	29.1435	26.7352
HORVU2Hr1G083940	120.295	146.982	110.64	88.7722	81.0823	136.928	116.641	22.7087	30.769	29.8123	21.1441	31.7628	32.0487	33.2884	32.3973
HORVU1Hr1G045160	25.7271	25.1475	28.8076	32.8333	24.8675	26.701	28.8305	35.5129	28.8022	29.2114	30.6943	31.7444	29.0745	29.4828	29.2907
HORVU7Hr1G096670	29.0081	31.2204	30.8684	36.3621	33.3958	34.7014	35.5096	26.8519	24.1189	25.1071	23.0561	31.7331	30.7702	32.2221	28.9924
HORVU7Hr1G072420	22.9438	30.265	26.994	27.2313	33.2903	27.0324	20.5085	36.4988	22.836	25.7085	23.1405	31.7092	32.7099	26.785	33.9822
HORVU2Hr1G019500	23.4614	27.8606	25.7829	28.8871	14.8053	16.9359	20.1968	41.0241	26.9073	39.7232	45.271	31.7011	26.0444	24.0322	37.9161
HORVU6Hr1G095090	34.774	21.5507	27.7238	30.8488	22.1887	31.4338	36.416	17.2694	32.664	35.1163	32.711	31.6859	26.4862	35.6733	26.7788
HORVU7Hr1G044070	24.1182	20.9433	28.8963	24.9963	28.4949	30.9686	25.0683	28.665	22.7512	16.9736	18.4969	31.6744	31.7022	30.885	35.8336
HORVU4Hr1G059120	23.1593	21.0695	27.6432	35.767	21.1308	25.6737	32.3246	22.0578	20.4195	23.6441	23.5678	31.6242	25.2659	27.6825	27.8485
HORVU2Hr1G002600	32.0999	39.1246	30.1913	33.9853	34.1892	31.4345	30.4643	24.0148	26.9214	31.5378	29.3814	31.6134	29.5138	24.4395	32.4077
HORVU5Hr1G091810	45.0809	57.6306	38.9545	36.3926	54.7472	36.8955	46.2178	29.2557	29.013	28.6635	29.9987	31.595	30.5142	25.7981	32.3868
HORVU7Hr1G041920	30.826	24.659	26.4801	24.3372	24.9294	31.384	26.97	26.8838	40.6545	39.4356	43.1035	31.5707	30.0705	34.0559	25.9918
HORVU6Hr1G036990	35.0817	32.0785	36.0248	38.8494	36.3161	37.6082	37.8772	34.9322	30.3575	31.1727	31.7083	31.5585	34.7715	31.4417	29.0544
HORVU2Hr1G113180	46.6564	48.4462	54.5689	45.3774	55.7093	50.8803	46.7488	43.0752	26.3497	22.317	22.7004	31.5481	37.0163	29.3294	28.2961
HORVU2Hr1G111600	16.4298	17.9977	21.021	20.16	13.1593	14.1017	15.4025	47.0609	31.5144	27.2664	31.4594	31.5175	34.6316	26.6839	29.8857
HORVU3Hr1G049480	32.6658	31.0282	29.8924	32.8641	29.4276	32.6677	30.8673	29.1734	34.658	33.8861	32.9061	31.5101	33.2647	33.7307	27.0009
HORVU2Hr1G025530	27.8899	28.2669	35.992	40.0464	29.0132	31.456	29.9593	23.8384	22.8591	19.7677	22.2613	31.507	32.9399	34.9208	36.8456
HORVU5Hr1G018840	18.6915	19.0135	18.7015	24.0565	15.0345	16.8027	16.8367	40.8416	34.0707	40.5373	41.3927	31.4572	28.5386	28.783	31.1479
HORVU5Hr1G023190	40.9347	50.8915	48.0385	54.6316	45.7349	37.4648	52.3245	38.4851	29.2852	31.0225	31.9023	31.424	30.7758	30.7798	34.2584
HORVU6Hr1G024100	23.6046	17.5839	25.4994	31.678	15.9111	23.0789	26.4449	28.5697	28.5177	22.2246	22.8982	31.4193	29.5179	30.4629	29.4195
HORVU4Hr1G067950	6.75597	6.12115	11.9103	10.9897	3.54798	4.13406	4.77453	20.7495	38.5766	33.8005	33.4943	31.416	52.7045	43.9218	63.3448
HORVU1Hr1G068420	47.0282	30.9578	49.6151	46.0092	36.9555	31.5136	55.3966	24.1069	24.6301	28.9669	23.6331	31.4017	27.7375	37.1221	36.7277
HORVU2Hr1G036110	24.2976	25.3635	20.3748	26.7833	6.85224	12.4907	25.9341	26.2591	29.2515	32.9102	32.8293	31.3872	31.2895	29.5968	25.0236
HORVU0Hr1G021850	12.9718	11.6561	12.6648	14.0427	7.78271	7.86953	8.5907	54.9525	39.2797	58.6001	59.077	31.3806	23.1676	20.4237	44.9193
HORVU2Hr1G063420	24.1989	24.1618	26.9209	32.4351	24.1143	27.5863	24.8832	32.0124	28.9868	26.0233	30.0319	31.3513	30.5683	29.1196	29.7727
HORVU7Hr1G060260	33.1895	29.2118	29.9228	33.5108	21.2285	26.9968	30.7395	24.6312	32.745	29.858	28.4242	31.2815	33.796	28.0595	29.279
HORVU2Hr1G103220	27.051	30.8406	28.5972	23.607	30.4686	29.7745	27.455	33.9453	29.043	32.0615	33.1414	31.2718	24.3961	24.0119	24.5505
HORVU3Hr1G026520	19.7754	23.8445	21.924	21.8389	10.899	11.2969	14.0765	44.4388	34.9999	47.6916	71.7662	31.2688	29.4585	27.0791	38.3733
HORVU2Hr1G020380	3.52448	2.62484	5.97035	7.88048	0.0482602	0.977709	1.58942	48.3852	56.6601	39.1438	57.2	31.2577	48.6384	38.3385	32.0938
HORVU5Hr1G107210	15.8673	14.3722	17.9861	27.4745	15.3701	13.6321	16.3905	35.1162	25.8199	39.4233	38.2091	31.2304	24.9438	26.6784	35.5992
HORVU4Hr1G029410	56.0199	59.144	42.8129	28.3817	71.1967	67.1679	39.5902	26.5751	36.7258	37.8659	35.9395	31.2036	37.5694	37.0348	23.2573
HORVU7Hr1G048570	24.5164	20.0476	25.0243	38.0345	5.13664	10.7967	22.9982	14.6931	21.0526	22.3351	18.7774	31.1448	25.8008	27.8771	36.8196
HORVU7Hr1G070700	18.6364	20.5042	22.5396	28.7304	18.3202	18.1968	18.8274	28.235	23.5685	28.1632	26.7194	31.0928	29.6358	27.2408	30.6961
HORVU7Hr1G080630	53.7901	63.8958	58.8831	37.3912	83.5916	69.3968	50.4688	44.5636	22.9483	18.407	18.1449	31.0906	30.8379	29.8874	31.7235
HORVU6Hr1G093050	21.1638	21.0529	24.218	26.6523	20.0286	21.2677	22.8864	38.5472	29.6347	30.4486	31.3793	31.031	26.4425	29.4078	32.9661
HORVU7Hr1G104300	29.894	38.5864	39.034	34.5344	50.1515	41.1745	30.2148	31.2242	21.6746	17.2633	16.9073	31.0002	32.9354	30.531	35.5217
HORVU0Hr1G008280	27.2253	24.9285	27.2265	25.7248	23.2489	26.1651	26.3482	26.9251	29.6433	22.8096	25.5366	30.9744	31.4347	32.5065	30.2846
HORVU3Hr1G108010	18.7776	18.5864	21.4751	24.0615	18.9764	18.9824	22.1371	35.1638	28.9171	22.8242	29.4673	30.9743	32.2271	32.1483	33.0939
HORVU3Hr1G059140	10.7877	8.78977	11.3577	15.56	9.11038	11.1683	11.3462	35.1766	31.2397	37.192	39.2156	30.9565	31.8757	28.073	22.6608
HORVU6Hr1G093240	19.4511	23.5446	18.4681	20.9211	16.3969	15.4505	16.4328	29.5681	32.8319	35.6151	37.7765	30.9401	30.525	27.7854	33.1685
HORVU1Hr1G034980	23.1868	23.8136	23.5366	26.8954	23.4187	24.598	22.2679	27.8243	24.6051	27.3291	25.2731	30.9239	26.9685	28.4775	27.1267
HORVU7Hr1G033470	18.3478	20.4609	23.4761	27.673	25.916	21.5269	19.1104	46.917	32.8534	34.2958	36.5143	30.9217	26.4889	27.6033	30.4447
HORVU5Hr1G120260	31.549	29.8378	28.7673	25.2797	34.7882	33.5787	27.2588	37.0956	35.7767	32.8144	34.9524	30.8834	34.3788	29.9121	31.9849
HORVU1Hr1G090810	20.7709	19.1801	24.0752	27.3251	20.7499	19.913	21.3154	31.6742	24.3173	25.2827	25.1234	30.8787	30.5597	28.8266	32.6131
HORVU3Hr1G052320	46.9416	46.5675	52.0218	62.6141	48.571	27.7049	58.8929	48.7549	24.5633	23.2517	24.6031	30.8681	19.1432	24.3807	38.3957
HORVU7Hr1G038520	29.814	34.8869	36.4612	33.6007	43.9363	38.6358	35.1271	45.7994	33.0938	30.1927	31.992	30.8654	33.4535	27.6012	36.0818
HORVU2Hr1G045480	20.1148	17.592	24.145	59.581	5.0675	13.9282	28.9519	20.7133	27.9918	38.2432	41.9798	30.8511	33.8433	23.5318	23.2085
HORVU0Hr1G039050	21.4424	24.6372	22.8819	27.4562	17.3393	18.234	22.8751	31.2835	26.3897	37.8213	31.8316	30.8486	28.5399	26.5594	31.3253
HORVU1Hr1G062900	20.9384	21.3149	27.4232	27.095	23.0651	24.1673	25.347	27.6057	27.6575	19.4707	21.1038	30.8012	41.7436	36.0721	46.3297
HORVU5Hr1G005870	30.4461	24.9205	28.346	32.1619	24.1039	28.1288	31.6999	37.4624	35.5665	41.8213	42.6816	30.7885	35.6984	32.1872	28.1391
HORVU7Hr1G019930	37.4306	32.8211	37.6545	35.037	36.9757	43.5866	39.4568	25.5118	26.8776	21.701	22.2881	30.7212	28.2834	33.1282	25.9339
HORVU4Hr1G017540	30.3195	30.3794	33.2215	34.6435	32.421	32.238	31.1333	29.7111	26.9495	29.7348	25.6037	30.687	33.3045	32.1703	32.905
HORVU6Hr1G020720	20.1109	16.382	18.7712	29.1128	16.0015	18.6804	25.4948	37.9824	30.0107	38.3687	46.6549	30.682	31.1871	24.4597	27.4475
HORVU1Hr1G061960	26.9493	35.9977	32.6739	37.673	32.3707	27.0408	25.8719	40.341	23.9826	25.0594	23.9387	30.66	31.6198	29.7872	50.2747
HORVU2Hr1G029660	31.2132	37.1518	32.777	29.4805	37.0981	36.4816	28.6249	37.8656	31.4395	32.7408	31.6682	30.6266	31.6065	29.8725	29.0508
HORVU5Hr1G122430	28.7996	28.1782	33.5957	35.3354	30.5738	34.5905	34.8486	30.5279	28.9726	26.9733	29.962	30.6191	30.5764	32.5601	27.2847
HORVU6Hr1G039890	25.1416	22.8962	25.6463	30.8679	24.0168	27.7804	28.4332	28.9807	21.9211	22.4718	20.3581	30.5354	26.3387	26.6128	26.5626
HORVU5Hr1G116710	12.6014	6.44582	15.2242	23.674	8.28151	12.3708	18.3914	21.4469	20.2794	18.467	19.9874	30.5089	25.2481	27.0079	32.2968
HORVU7Hr1G109770	33.6667	31.3244	37.2786	38.4294	36.4646	39.2032	43.9792	22.7097	20.3888	18.0598	17.1576	30.5002	23.7799	27.9251	28.5451
HORVU7Hr1G064100	16.3032	26.4783	19.8624	27.2461	13.6342	13.5651	15.7234	35.3277	24.2546	38.137	35.1771	30.4995	30.3468	21.7068	35.8414
HORVU0Hr1G013900	20.5976	22.0487	14.9051	20.0822	9.03722	9.34115	17.6972	39.4209	39.1048	42.7684	55.0685	30.4899	25.8404	22.4063	32.5433
HORVU1Hr1G084160	32.0982	33.5173	32.6284	36.4695	34.0159	32.6235	35.0468	33.8949	27.5592	32.8399	30.8935	30.4086	30.5548	27.7225	31.2704
HORVU7Hr1G093370	14.952	14.1011	18.458	18.9348	13.3377	18.3565	16.0826	25.2409	27.507	18.5747	16.7336	30.4084	33.5563	31.4294	29.5108
HORVU2Hr1G042280	29.4458	31.158	31.7379	31.7097	33.89	30.934	31.9026	31.0937	26.8731	25.4814	28.7133	30.3662	26.8416	30.2988	30.7534
HORVU6Hr1G086560	5.6255	5.71079	8.082	9.83427	3.36945	4.45494	8.03144	60.6128	33.8546	33.5991	46.2755	30.275	22.9394	20.2644	27.136
HORVU4Hr1G001350	25.3216	29.7047	28.4776	25.1906	32.0455	28.2297	25.7155	37.5887	26.0869	26.8146	28.0976	30.2616	28.6983	27.7636	25.6458
HORVU4Hr1G011020	19.8798	18.269	23.6287	25.4176	21.4603	20.9911	20.0054	32.9757	28.6835	30.0279	32.1566	30.2467	32.9794	30.3789	36.5772
HORVU4Hr1G002270	14.5432	7.44744	14.8134	29.4519	6.71291	12.5969	29.4836	11.0787	18.6215	22.0624	17.5446	30.218	21.371	24.4597	27.8639
HORVU6Hr1G084070	0.0782117	0.105854	0.101789	0.0179359	0.0112449	0.123618	0.0653546	143.443	36.6436	8.49508	19.5444	30.2148	6.65602	12.9944	8.69576
HORVU5Hr1G117910	22.9616	24.9879	25.4001	23.845	22.2915	19.6355	20.4558	34.1131	24.1632	23.8035	26.5722	30.1876	32.8984	30.647	42.6967
HORVU2Hr1G051390	13.9517	10.4142	8.42787	11.2034	3.54892	2.1365	6.49341	18.949	20.7673	36.6442	21.3209	30.1681	24.8202	34.4811	34.5833
HORVU6Hr1G085370	25.1305	24.6548	27.9484	29.2208	22.9632	26.3613	25.6397	22.5	24.9621	22.195	23.4849	30.1536	29.8035	33.9763	30.738
HORVU6Hr1G091800	21.349	23.6618	22.3228	23.5075	20.7397	22.922	19.1854	49.4986	34.8946	34.9953	42.4954	30.1235	30.3128	26.5775	22.5327
HORVU7Hr1G037080	50.8039	59.6853	55.113	42.6046	65.9017	56.8138	54.7209	28.4434	19.4674	20.0034	15.5964	30.1079	27.1009	34.2355	39.0348
HORVU6Hr1G085890	19.9628	17.8082	22.5158	23.3665	20.6531	22.9263	23.2809	26.6767	27.0951	21.9743	24.3128	30.102	27.8496	29.2113	28.0991
HORVU2Hr1G066620	35.5308	39.6126	38.62	37.5255	41.7065	35.7802	31.087	31.2038	20.7944	17.578	18.5185	30.0986	29.1701	27.3639	32.7922
HORVU1Hr1G087570	26.6869	35.8453	29.2735	33.9739	24.0226	17.8274	32.9352	32.6706	15.4554	20.5882	17.3247	30.0829	34.5949	21.9287	22.3388
HORVU7Hr1G056630	12.5395	14.7757	15.4807	14.8464	15.3272	14.426	14.1263	38.7881	28.9592	29.1578	39.0416	30.0824	27.2104	25.3385	30.0957
HORVU6Hr1G071740	27.6761	33.5209	33.3244	35.0096	26.6526	25.5821	29.2342	23.087	15.8424	18.4828	17.1777	30.0773	25.2898	28.4136	25.7065
HORVU2Hr1G103520	26.4299	22.627	31.3322	25.3111	29.3103	36.2363	27.8276	30.1793	27.0022	21.8019	22.3082	30.0654	29.105	33.1248	28.4009
HORVU7Hr1G069710	25.2731	30.0117	23.0344	25.1201	25.0187	26.102	23.6078	27.8797	26.6478	31.2149	30.6675	30.0351	34.6624	27.7754	24.2297
HORVU6Hr1G073180	36.736	39.4633	30.1241	29.187	23.9505	26.7997	29.8301	19.0871	27.3028	22.2551	17.9722	30.032	26.8876	26.008	28.9397
HORVU4Hr1G019530	24.3216	22.6639	23.7111	21.1558	25.4961	24.5068	23.7628	23.9809	29.1452	24.6563	30.5148	30.0145	29.8061	30.3412	29.9836
HORVU1Hr1G050040	23.7822	24.4293	24.4647	27.3884	19.1498	20.5335	20.416	32.5818	28.9247	29.0705	29.462	29.9942	30.1297	25.8488	25.8558
HORVU7Hr1G116420	21.762	17.9135	21.4173	30.5351	17.5543	21.089	27.3567	30.1119	31.7383	31.3526	35.783	29.9702	26.8116	29.058	27.9123
HORVU2Hr1G006250	25.1847	22.3871	32.9067	35.1766	23.186	25.8267	30.5213	31.5967	25.4169	22.6375	22.1957	29.967	31.3368	31.229	32.2962
HORVU1Hr1G075270	32.4982	25.3971	29.7961	31.4193	25.836	31.2931	36.3613	29.7759	40.8214	39.3873	42.5632	29.9225	33.9839	40.0479	32.8416
HORVU6Hr1G083650	14.9058	16.6013	19.7264	21.2299	16.122	13.7234	13.4941	28.718	20.7197	18.9281	20.0536	29.9157	27.9737	26.6368	35.7988
HORVU6Hr1G074440	16.2444	16.0045	16.0702	16.852	15.8127	15.974	15.4667	23.6274	15.8991	19.6724	20.9163	29.8839	23.8449	25.9565	26.9942
HORVU7Hr1G027000	26.2691	19.3778	25.0569	27.2937	24.9734	31.3296	28.7853	21.7138	30.7254	25.1785	25.5266	29.8701	23.4689	32.7114	24.6029
HORVU1Hr1G020390	30.9201	23.2685	29.7097	31.4968	27.446	34.4757	34.5531	25.4154	26.4935	25.2223	24.9855	29.8665	24.4274	29.6366	25.9841
HORVU4Hr1G027940	65.3112	75.8272	56.825	50.766	71.4015	65.2176	46.9791	18.9434	29.5628	32.0581	16.4075	29.8665	39.7799	37.9276	23.759
HORVU1Hr1G042920	17.8685	19.5207	21.3842	27.9149	16.0015	16.201	18.2398	36.861	23.7997	27.5693	30.3689	29.8399	29.0291	25.9442	37.7489
HORVU6Hr1G035260	35.0264	50.7061	36.7617	35.0424	49.587	37.748	35.0212	32.511	31.1416	28.7146	31.7025	29.8261	27.7108	23.1956	29.5046
HORVU4Hr1G057080	6.23872	5.6938	9.32607	12.359	6.45969	6.64112	6.42298	29.2942	25.5706	27.7702	25.9932	29.7906	26.6734	25.7299	28.922
HORVU7Hr1G046030	0.155664	0.139587	1.2368	2.46315	0	0.00898231	0.0369349	67.0043	55.0521	42.7958	53.7052	29.7683	33.3604	26.6983	21.2714
HORVU4Hr1G085960	16.5555	17.3078	15.0491	17.0643	9.96047	10.194	14.9583	37.5419	34.492	35.5789	42.7824	29.733	26.2084	22.3896	24.5517
HORVU5Hr1G000580	16.3587	9.05546	16.865	23.44	7.20476	13.8217	23.3852	19.1934	28.9912	19.86	22.0126	29.6747	26.1749	28.398	29.3246
HORVU6Hr1G017500	31.7524	38.2851	35.992	36.4984	39.2573	29.291	33.9992	34.2997	26.3072	25.8608	27.6109	29.6496	28.1533	27.6607	28.4883
HORVU7Hr1G078850	24.2311	22.559	23.4436	24.8341	17.2512	24.9291	22.5155	27.4871	31.2351	23.7477	27.2239	29.6491	27.8241	26.6966	23.7068
HORVU5Hr1G077790	14.1259	11.4559	10.5715	15.5236	2.83103	6.95274	10.1874	29.9676	24.6493	34.9154	30.2015	29.6241	27.2438	25.8752	21.5024
HORVU1Hr1G091730	19.7472	16.5012	21.088	22.5567	17.8556	21.2496	21.9973	28.78	34.422	28.9425	33.8842	29.6098	28.2299	29.5139	28.5673
HORVU5Hr1G055840	31.488	32.9766	35.0815	38.077	31.3893	31.7062	29.0942	33.5959	30.7422	35.6118	34.5247	29.5795	29.5187	28.6826	32.2165
HORVU2Hr1G076590	9.26625	4.93849	8.54067	21.7861	4.45656	7.67231	14.0474	36.4383	32.3875	53.4225	59.4766	29.5716	22.2268	16.6963	27.3367
HORVU4Hr1G084340	19.191	16.2763	22.0197	23.5298	10.9048	13.2474	18.7813	21.1365	18.4111	15.9763	18.5251	29.5662	22.1018	23.609	23.6714
HORVU2Hr1G037550	29.6195	30.1845	27.2812	38.3489	15.556	22.2123	30.9818	26.5388	24.5262	32.2111	31.0205	29.5219	25.561	27.9587	26.2295
HORVU1Hr1G094800	26.6487	28.0173	30.9126	29.6675	31.7365	30.0936	32.456	28.6987	21.4446	21.268	20.4485	29.4926	25.7389	27.3437	28.0737
HORVU4Hr1G056700	19.278	19.1207	19.2713	24.3352	12.4048	18.1841	20.2774	32.1095	32.0039	35.8141	37.1442	29.4798	30.7791	26.7524	27.3379
HORVU2Hr1G127540	26.1275	28.0529	27.8832	31.8584	31.0263	27.878	29.5604	33.0905	24.2513	31.5902	28.8876	29.327	26.0142	26.8594	24.6826
HORVU4Hr1G046380	26.875	28.3889	26.2683	34.0397	25.7421	24.8274	28.6532	27.8935	24.7873	26.9745	26.8817	29.3045	29.6192	27.4328	25.464
HORVU4Hr1G052730	26.2166	24.4822	26.3966	26.2868	27.8625	31.3764	25.1894	32.2472	29.6073	25.1716	26.5062	29.3026	24.8494	27.9555	24.8444
HORVU5Hr1G032980	18.2426	18.9844	17.1636	24.9054	9.06108	9.6238	19.3886	21.5633	27.2185	25.7964	30.7063	29.2882	30.4384	25.036	36.0993
HORVU1Hr1G067910	27.6568	33.7697	31.3216	35.6225	29.9966	25.017	31.0126	31.6649	23.7488	22.6304	28.3431	29.2769	27.585	26.5965	27.5065
HORVU3Hr1G088540	25.419	20.8361	37.4784	46.7774	14.7785	21.1582	38.7096	45.2914	21.1269	18.1771	19.924	29.2361	29.7711	34.139	38.4577
HORVU6Hr1G075720	21.8714	20.752	25.6346	32.8199	22.62	22.7994	24.8686	25.4573	26.4085	26.4805	28.4252	29.2271	26.2074	29.0116	28.4925
HORVU3Hr1G026870	23.221	21.1209	21.0696	26.4154	13.4801	17.2411	20.2694	20.5555	27.1793	28.8579	23.2542	29.1878	26.4136	29.6141	26.4972
HORVU3Hr1G058830	33.5615	37.2486	36.3552	26.3351	46.431	32.6395	37.3555	15.3311	19.6587	18.0768	19.4681	29.1861	21.2552	24.0358	28.1649
HORVU5Hr1G081590	17.6584	20.9497	24.737	23.3829	24.1391	21.7241	19.3486	27.4482	20.4296	18.5807	19.24	29.1858	30.9866	27.0746	29.174
HORVU1Hr1G000710	38.1261	50.4406	43.8118	34.8752	62.8889	47.2462	39.8305	26.6547	25.803	23.5804	19.5816	29.1323	34.9103	31.9786	31.0839
HORVU1Hr1G088760	22.7114	24.7888	29.667	26.86	28.3261	25.4649	23.508	26.6362	16.5023	15.0773	14.7074	29.0952	26.1266	27.4834	24.0545
HORVU2Hr1G004420	5.45466	6.39723	5.06724	7.51507	4.08438	2.59832	7.5914	34.7801	16.4762	35.7653	23.1306	29.0561	17.6252	20.9794	28.7454
HORVU7Hr1G028610	25.9295	32.8338	29.2776	29.1953	26.9823	23.7866	24.332	32.4528	23.186	22.6072	23.803	29.0458	29.8906	26.0089	26.6632
HORVU7Hr1G046340	0.149607	0.0862424	0.124396	1.03569	0	0.0388474	0.159739	97.1656	41.6594	25.8884	45.2884	29.0321	15.3256	19.7944	16.3493
HORVU2Hr1G113970	16.7892	14.5462	17.1667	21.6345	11.0763	16.3764	16.9767	33.179	33.1079	31.2446	41.1588	28.9763	24.6403	27.0428	24.3702
HORVU4Hr1G016410	16.6127	15.5541	20.0724	30.072	12.4978	15.8088	15.3472	54.4769	31.0779	23.6079	25.3057	28.9653	22.3521	23.9102	29.7882
HORVU1Hr1G058860	39.4392	47.9805	44.1943	44.2567	43.0269	34.9803	45.4841	42.4919	27.7527	30.3508	27.6044	28.9507	33.7176	30.1791	37.3486
HORVU2Hr1G046860	28.432	33.7348	28.6461	31.3321	26.0717	26.5131	24.9936	41.3544	28.0683	33.8119	37.4329	28.9379	28.8155	24.8609	26.5032
HORVU2Hr1G030220	26.1257	24.0933	27.9821	29.921	25.9883	30.5294	29.9263	27.7973	27.5532	25.5342	26.514	28.919	30.7488	31.6521	30.886
HORVU6Hr1G033600	15.5919	6.41063	12.686	22.5117	3.17018	4.97071	16.2221	19.2965	41.3659	29.7157	37.8164	28.9134	20.5333	23.5899	31.0752
HORVU0Hr1G005670	36.0174	35.0281	33.751	37.5585	38.3507	30.8566	32.7667	34.2155	41.3988	44.3476	35.278	28.8803	34.8989	33.638	37.8981
HORVU3Hr1G003400	20.574	25.2544	22.6203	21.9554	22.5842	18.4102	16.9036	39.2261	30.3384	24.4648	30.2406	28.8712	25.8726	27.8383	29.4562
HORVU1Hr1G019590	25.6089	24.8897	27.8455	35.7039	24.0677	25.3015	28.8813	30.9278	28.5188	36.4839	35.3984	28.8481	30.272	28.1323	26.1948
HORVU3Hr1G008420	35.6261	42.1933	32.8395	34.3692	33.304	30.7304	33.3425	23.2901	23.857	29.1335	29.7673	28.8469	27.1934	26.4728	23.0949
HORVU1Hr1G080370	32.2154	38.27	40.7813	42.6504	42.7446	36.2699	35.5898	29.1812	24.8327	25.1165	23.5528	28.8198	32.9865	29.8238	34.4374
HORVU3Hr1G003140	22.9121	22.0349	21.5261	33.8046	12.3391	12.7441	23.0132	16.7131	25.1006	27.0505	19.8252	28.7647	31.7782	26.8786	36.808
HORVU2Hr1G019790	59.3319	59.7133	57.75	60.9838	57.148	44.7838	51.3227	64.8144	41.9379	52.4648	37.6949	28.7642	32.096	32.0521	58.581
HORVU1Hr1G003520	11.1205	13.9239	10.5391	14.7426	9.22633	7.51394	9.44784	14.6829	12.9801	16.7673	10.584	28.7618	22.0582	23.7314	18.1938
HORVU6Hr1G094460	24.5943	21.2009	26.8129	30.235	22.4556	26.147	28.3107	30.3054	31.9586	31.0145	31.9766	28.7203	34.7509	32.6776	35.4354
HORVU5Hr1G055850	30.363	24.2738	27.1976	35.1936	15.4375	18.7288	32.1413	19.2781	22.5597	23.8053	21.5991	28.7136	24.2903	25.3757	35.1004
HORVU1Hr1G032060	24.7269	28.4049	29.9859	25.265	36.9815	36.7295	23.956	25.6313	20.8871	18.0247	17.3707	28.6869	30.7586	29.0722	29.4003
HORVU0Hr1G027230	31.5437	31.3237	28.9723	19.1272	28.4249	31.8064	27.1653	21.3428	34.1218	44.193	36.1403	28.6838	38.3392	32.2653	21.6777
HORVU1Hr1G093720	20.5247	23.5258	24.2489	29.9521	25.595	24.3875	21.5175	34.6122	27.3248	36.2302	35.2573	28.6826	25.0038	24.9759	27.9103
HORVU4Hr1G033300	24.2642	18.0138	23.5801	25.4629	18.6021	24.9439	26.2704	25.0992	30.9834	28.7195	30.1101	28.6697	26.9908	31.2105	26.2456
HORVU7Hr1G019830	18.7044	18.7548	19.9955	20.9268	17.9232	20.2665	22.9825	34.2704	27.647	31.4689	36.3253	28.6151	24.8281	27.4327	26.5297
HORVU7Hr1G080310	31.2929	26.9309	33.5698	30.1877	34.5899	37.4049	32.0851	26.3933	21.6563	20.0283	20.4851	28.587	28.1126	28.4568	27.9397
HORVU5Hr1G094570	19.6729	7.72995	21.8104	22.9166	11.5718	12.37	26.9395	47.5785	19.9855	40.533	33.9414	28.5747	18.0022	12.9273	26.1042
HORVU3Hr1G068500	24.0509	21.821	26.3709	21.0556	30.6559	28.3629	24.0384	21.4316	17.179	13.3155	13.4217	28.5289	22.5324	24.8925	32.9045
HORVU7Hr1G121870	24.6878	22.1281	22.8293	24.7066	17.079	17.3923	26.5054	38.6613	37.0732	40.7216	53.5993	28.4696	26.0879	24.4806	25.1631
HORVU2Hr1G001290	42.6903	57.5454	45.7431	38.2449	53.6775	38.7404	35.6407	30.4395	27.8364	23.354	22.9885	28.4521	34.0637	29.3398	34.6965
HORVU4Hr1G055730	42.5082	36.0226	53.6743	116.348	12.2402	22.4614	64.7012	21.3718	35.5849	53.5991	39.1907	28.4336	30.7425	23.8481	25.9529
HORVU1Hr1G070290	31.9221	31.7471	24.8134	25.3692	21.8797	20.3116	29.7632	27.706	26.2483	29.2283	35.4326	28.4244	25.392	25.0232	31.4338
HORVU3Hr1G079270	26.0405	30.5682	26.3297	33.8066	27.6307	26.2349	26.9149	31.5182	25.422	28.9458	27.0225	28.4243	31.0599	28.2917	30.4888
HORVU5Hr1G078810	24.106	25.0192	26.7693	31.7166	25.4142	26.6941	25.3697	28.2839	24.2596	27.4094	25.9715	28.3984	28.2238	26.1656	32.6416
HORVU2Hr1G029350	27.7247	30.096	34.4231	30.6292	26.996	29.5392	32.9574	22.3485	19.5917	24.2126	18.8922	28.3622	31.9207	32.754	33.8208
HORVU3Hr1G049060	34.0352	39.4286	35.5784	50.126	36.9896	33.7943	51.4116	31.5432	31.5895	28.6871	26.4747	28.3579	28.5022	26.8779	28.2644
HORVU1Hr1G012790	217.053	145.742	180.119	59.8563	99.4379	105.038	69.1734	25.9396	43.6615	43.1433	44.7564	28.3577	44.5561	33.7205	67.8646
HORVU2Hr1G080460	16.2403	15.6979	16.3119	29.1963	8.486	8.82227	23.7939	15.0891	27.0259	42.5524	16.1442	28.3214	37.4961	26.5671	28.6412
HORVU5Hr1G109380	25.1745	25.7029	24.6508	28.0636	25.2996	22.667	20.6273	31.9906	24.8174	29.2574	24.7287	28.3052	29.5416	25.8452	34.5162
HORVU4Hr1G006530	45.7564	43.966	45.1004	42.0256	49.7815	44.8383	49.4633	14.5714	26.6747	27.0358	20.8707	28.2968	28.6704	33.7114	34.122
HORVU7Hr1G115590	54.694	43.4849	40.4677	36.7432	45.0726	56.3454	51.7009	15.9961	28.0584	25.9859	22.5633	28.2833	26.4322	35.7786	26.3479
HORVU2Hr1G011040	21.4507	16.1904	19.675	24.3472	16.3776	22.7066	22.0993	28.2216	34.8823	31.2128	32.1305	28.2832	26.6509	31.5891	26.071
HORVU3Hr1G098720	21.2356	20.3315	23.2803	25.8776	17.4433	21.9384	23.8779	32.215	26.2973	32.6442	33.6396	28.2595	27.8295	29.6318	28.6768
HORVU1Hr1G005790	19.1428	22.3707	21.4475	20.0104	29.177	23.9135	23.3151	37.9318	21.596	20.564	26.8644	28.2524	33.2835	27.193	24.5884
HORVU5Hr1G052100	23.6996	22.0493	25.4415	32.2349	20.9263	25.1845	26.0961	28.917	26.8334	25.9251	27.1762	28.2232	27.7903	29.3719	24.7876
HORVU3Hr1G015640	30.3625	27.0447	29.5869	30.9683	26.9922	22.0218	32.3743	39.5181	23.9688	37.8793	37.9856	28.1759	23.6129	18.5183	36.3954
HORVU0Hr1G012950	40.3511	59.4101	48.4703	41.799	76.3807	58.5321	41.6124	28.9431	29.7771	23.7577	19.88	28.1759	37.6238	40.6314	31.5388
[truncated: 19,118 more rows]
