# Supplementary material for: Shedding New Light on the Hull-Pericarp Adhesion Mechanisms of Barley Grains by Transcriptomics Analysis of Isogenic NUD1 and nud1 Lines
Source: Int J Mol Sci. 2024 Dec 6;25(23):13108. doi: 10.3390/ijms252313108 (PMC11641734; doi:10.3390/ijms252313108)
Supplement: Supplementary file 1 [file ijms-25-13108-s001.zip › Table S2_DEGs_R1.xlsx]

## Sheet: Description
Supporting Information
Article title: Shedding New Light on the Hull-Pericarp Adhesion Mecha-nisms of Barley Grains by Transcriptomics Analysis of Isogenic NUD1 and nud1 Lines
Authors: Sophia V. Gerasimova, Anna M. Korotkova, Tamires de S. Rodrigues, Alexander Vikhorev, Ekaterina V. Kolosovskaya, Gennady V. Vasiliev, Michael Melzer, Christian W. Hertig, Jochen Kumlehn, Elena K. Khlestkina
BioProject ID: PRJNA1186979
Table S2: Full annotation of differentially expressed genes (DEGs) comparison between nud knockout and wild-type lines at different developmental stages and DEGs identified across multiple comparisons between developmental stages (milk stage and dough stage) and genotypes (WT and KO nud).
list name	description
DEGs_full_annotation	annotation of differentially expressed genes from all comparisons
MSwtxMSnud_up	comparison between wild-type and nud KO line at the milk stage of development, up-regulated genes
MSwtxMSnud_down	comparison between wild-type and nud KO line at the milk stage of development, down-regulated genes
DSwtxDSnud_up	comparison between wild-type and nud KO line at the dough stage of development, up-regulated genes
DSwtxDSnud_down	comparison between wild-type and nud KO line at the dough stage of development, down-regulated genes
DSwtxMSwt_up	comparison between dough and milk developmental stages in the wild-type line, up-regulated genes
DSwtxMSwt_down	comparison between dough and milk developmental stages in the wild-type line, down-regulated genes
DSnudxMSnud_up	comparison between dough and milk developmental stages in the nud KO line, up-regulated genes
DSnudxMSnud_down	comparison between dough and milk developmental stages in the nud KO line, down-regulated genes
field name	description
GeneName	gene identifier according to Morex v1 Gene Models (2016)
Name	identification of gene in the Uniprot database
Log2FC	logarythmic value of expression values change
FDR	false discovery rate
Best hit rice name	Phytozome best-hit in rice
Rice definition	annotation in rice its barley homolog
GO	Gene ontology
KO	KEGG Orthology
KOG	Clusters of Orthologous Groups
Panther	Protein Analysis Through Evolutionary Relationships
Pfam	Protein family
Degree	Number of direct interactions a protein has in a protein-protein interaction network
Cluster	Group of proteins that are highly interconnected, often sharing similar functions or roles in cellular processes

## Sheet: DEGs_full_annotation
Table S2. Full annotation of differentially expressed genes (DEGs) comparison between nud1 knockout and wild-type lines at different developmental stages. The table includes log2FC, FDR, best rice homologs, functional annotations (GO, KO, KOG, Panther, Pfam), PPI network degree of connection, and associated clusters (BioProject ID: PRJNA1186979).
GeneName	Name	Log2FC	FDR	Best hit rice name	Rice definition	GO	KO	KOG	Panther	Pfam	Degree	Cluster
HORVU0Hr1G001420	A0A287DUC9	-2.667733281	0.001914048	LOC_Os03g17084.1	Core histone H2A/H2B/H3/H4 domain containing protein, putative, expressed	GO:0003677,GO:0000786	NA	NA	PTHR23428	PF00125	27	cell cycle related
HORVU6Hr1G003750	A0A287T688	-2.659939398	0.002190699	LOC_Os01g31800.1	Core histone H2A/H2B/H3/H4 domain containing protein, putative, expressed	NA	NA	NA	PTHR23430	NA	35
HORVU7Hr1G034470	A0A287W004	-2.495072092	3.57518E-4	LOC_Os04g34240.1	histone H3, putative, expressed	GO:0003677,GO:0000786	K11253	KOG1745	PTHR11426	PF00125	41	cell cycle related
HORVU7Hr1G079790	A0A287X1J6	-2.170891193	5.01743E-4	LOC_Os04g34240.1	histone H3, putative, expressed	GO:0003677,GO:0000786	K11253	KOG1745	PTHR11426	PF00125	41	cell cycle related
HORVU7Hr1G032270	A0A287VYM2	-2.858295856	3.62205E-4	LOC_Os05g36280.1	histone H3, putative, expressed	GO:0003677,GO:0000786	K11253	KOG1745	PTHR11426	PF00125	41	cell cycle related
HORVU1Hr1G074340	A0A287G8Q8	-2.688267188	1.0486E-4	LOC_Os04g34240.1	histone H3, putative, expressed	GO:0003677,GO:0000786	K11253	KOG1745	PTHR11426	PF00125	41	cell cycle related
HORVU7Hr1G025330	A0A287VR59	-2.332262179	4.35297E-4	LOC_Os04g34240.1	histone H3, putative, expressed	GO:0003677,GO:0000786	K11253	KOG1745	PTHR11426	PF00125	41	cell cycle related
HORVU1Hr1G058490	A0A287FSM5	-2.710267868	2.47143E-4	LOC_Os04g34240.1	histone H3, putative, expressed	GO:0003677,GO:0000786	K11253	KOG1745	PTHR11426	PF00125	41	cell cycle related
HORVU1Hr1G080190	A0A287GFG1	-2.591120718	6.73E-5	LOC_Os04g34240.1	histone H3, putative, expressed	GO:0003677,GO:0000786	K11253	NA	PTHR11426	PF00125	41	cell cycle related
HORVU2Hr1G104440	A0A287JA17	4.589496328	0.006370782	LOC_Os09g27930.1	ubiquitin fusion protein, putative, expressed	GO:0006412,GO:0005840,GO:0003735	K02927	KOG0003	PTHR10666	PF11976,PF01020	61
HORVU4Hr1G058810	A0A287P7S0	-2.36853305	4.9786E-4	LOC_Os05g02300.1	Core histone H2A/H2B/H3/H4 domain containing protein, putative, expressed	GO:0003677	NA	KOG1756	PTHR23430	PF16211,PF00125	35	cell cycle related
HORVU6Hr1G021160	A0A287TJH8	-2.48811856	2.55402E-4	LOC_Os05g02300.1	Core histone H2A/H2B/H3/H4 domain containing protein, putative, expressed	GO:0003677	K11251	KOG1756	PTHR23430	PF00125,PF16211	35	cell cycle related
HORVU4Hr1G058940	A0A287P912	-2.530772546	1.75242E-4	LOC_Os05g02300.1	Core histone H2A/H2B/H3/H4 domain containing protein, putative, expressed	GO:0003677	K11251	KOG1756	PTHR23430	PF00125,PF16211	35	cell cycle related
HORVU5Hr1G069690	A0A287RNR5	-2.802717659	0.020234952	LOC_Os05g02300.1	Core histone H2A/H2B/H3/H4 domain containing protein, putative, expressed	GO:0003677	K11251	KOG1756	PTHR23430	PF00125,PF16211	35	cell cycle related
HORVU5Hr1G069680	A0A287RP61	-2.675732091	0.013884145	LOC_Os05g02300.1	Core histone H2A/H2B/H3/H4 domain containing protein, putative, expressed	GO:0003677	K11251	KOG1756	PTHR23430	PF00125,PF16211	35	cell cycle related
HORVU6Hr1G092390	A0A287V776	-2.765682886	9.34E-5	LOC_Os12g34510.1	Core histone H2A/H2B/H3/H4 domain containing protein, putative, expressed	GO:0003677	K11251	KOG1756	PTHR23430	PF00125,PF16211	35	cell cycle related
HORVU5Hr1G110680	A0A287SQ55	-2.629626499	1.0486E-4	LOC_Os05g38640.1	Core histone H2A/H2B/H3/H4 domain containing protein, putative, expressed	GO:0003677	K11251	KOG1756	PTHR23430	PF00125,PF16211	35	cell cycle related
HORVU1Hr1G005870	A0A287EJ97	-2.191600401	4.9786E-4	LOC_Os05g02300.1	Core histone H2A/H2B/H3/H4 domain containing protein, putative, expressed	GO:0003677	K11251	KOG1756	PTHR23430	PF00125,PF16211	35	cell cycle related
HORVU7Hr1G112470	A0A287XUD7	-2.241443039	0.001610016	LOC_Os12g34510.1	Core histone H2A/H2B/H3/H4 domain containing protein, putative, expressed	GO:0003677	K11251	KOG1756	PTHR23430	PF00125,PF16211	36	cell cycle related
HORVU6Hr1G011490	A0A287TBA6	-2.294657329	4.49632E-4	LOC_Os01g31800.1	Core histone H2A/H2B/H3/H4 domain containing protein, putative, expressed	NA	NA	NA	PTHR23430	NA	35
HORVU1Hr1G044000	A0A287FCD3	2.978307093	0.006413083	LOC_Os10g34920.1	secretory protein, putative, expressed	NA	NA	NA	PTHR33321,PTHR33321:SF1	PF04450	41
HORVU6Hr1G013530	A0A287TDM0	-2.945897389	5.78302E-4	LOC_Os01g61920.1	Core histone H2A/H2B/H3/H4 domain containing protein, putative, expressed	NA	K11254	KOG3467	PTHR10484	PF15511	44
HORVU1Hr1G070700	A0A287G4N4	-2.642903231	3.19229E-4	LOC_Os05g38740.1	Core histone H2A/H2B/H3/H4 domain containing protein, putative, expressed	NA	K11254	KOG3467	PTHR10484	PF15511	44
HORVU1Hr1G017830	A0A287ES82	-2.653003073	6.73E-5	LOC_Os05g38740.1	Core histone H2A/H2B/H3/H4 domain containing protein, putative, expressed	NA	K11254	KOG3467	PTHR10484	PF15511	44
HORVU1Hr1G071760	A0A287G5W2	-3.237591523	0.004639972	LOC_Os05g38740.1	Core histone H2A/H2B/H3/H4 domain containing protein, putative, expressed	NA	K11254	KOG3467	PTHR10484	PF15511	44
HORVU7Hr1G100410	A0A287XKV0	-2.43157696	6.76124E-4	LOC_Os07g36500.1	Core histone H2A/H2B/H3/H4 domain containing protein, putative, expressed	NA	K11254	KOG3467	PTHR10484	PF15511	44
HORVU6Hr1G011020	A0A287TAF4	-2.351788003	6.68407E-4	LOC_Os05g38740.1	Core histone H2A/H2B/H3/H4 domain containing protein, putative, expressed	NA	K11254	KOG3467	PTHR10484	PF15511	44
HORVU2Hr1G024680	A0A287HE91	-2.308174219	0.008389838	LOC_Os08g13640.1	ankyrin, putative, expressed	NA	NA	KOG4214	PTHR22904,PTHR22904:SF361	PF07719,PF13414,PF12796	85
HORVU0Hr1G002080	A0A287DUP9	-2.644849248	0.007551314	LOC_Os07g48360.1	helicase conserved C-terminal domain containing protein, expressed	GO:0043140,GO:0006281,GO:0006260	NA	NA	PTHR13710,PTHR13710:SF87	PF09382	19
HORVU4Hr1G023490	A0A287NJ84	-2.032282918	0.00218889	LOC_Os01g67160.1	cyclin-dependent kinase B1-1, putative, expressed	GO:0006468,GO:0004672	NA	NA	PTHR24056,PTHR24056:SF178	PF07714	49	cell cycle related
HORVU2Hr1G011990	A0A287H320	3.763447861	0.00513655	LOC_Os10g25950.1	cystathionine gamma-synthase, putative, expressed	GO:0030170	NA	NA	PTHR11808,PTHR11808:SF56	PF01053	1
HORVU4Hr1G023520	A0A287NJR0	-3.319980229	9.63E-5	LOC_Os11g03430.1	CDC45B - Putative DNA replication initiation protein, expressed	GO:0006270	NA	NA	PTHR10507,PTHR10507:SF0	PF02724	21	cell cycle related
HORVU5Hr1G045560	A0A287R150	-2.914235601	2.45E-5	LOC_Os11g03430.1	CDC45B - Putative DNA replication initiation protein, expressed	GO:0006270	K06628	NA	PTHR10507,PTHR10507:SF0	PF02724	21	cell cycle related
HORVU5Hr1G084050	A0A287S222	-2.204550557	0.001155668	LOC_Os09g36820.1	MCM10 - Putative minichromosome maintenance MCM protein 10, expressed	GO:0006260,GO:0005634	K10736	NA	PTHR13454	PF09329	19	cell cycle related
HORVU3Hr1G047230	A0A287KYN3	-2.095448259	2.95337E-4	LOC_Os01g36390.1	MCM4 - Putative minichromosome maintenance MCM complex subunit 4, expressed	GO:0006260,GO:0005524,GO:0003677	NA	NA	PTHR11630,PTHR11630:SF66	PF00493	36	cell cycle related
HORVU6Hr1G067930	A0A287UIQ7	-2.238686439	7.8566E-4	LOC_Os02g47150.1	DNA topoisomerase 2, putative, expressed	GO:0006265,GO:0005524,GO:0003918,GO:0003677	NA	NA	PTHR10169,PTHR10169:SF38	PF00204,PF01751,PF16898,PF00521	12	cell cycle related
HORVU5Hr1G060480	A0A287RF86	-2.509507615	7.06192E-4	LOC_Os09g06560.1	WD domain, G-beta repeat domain containing protein, expressed	NA	K11274	NA	PTHR19932,PTHR19932:SF10	PF08662,PF12341	21
HORVU2Hr1G088910	A0A287IUY2	-2.581383819	3.00743E-4	LOC_Os04g43300.1	BRCA1 C Terminus domain containing protein, expressed	NA	NA	NA	PTHR13763	PF13771	29
HORVU2Hr1G088840	A0A287IUW9	-2.23152708	0.005645113	LOC_Os04g43300.1	BRCA1 C Terminus domain containing protein, expressed	NA	K10683	NA	PTHR13763	PF13771,PF00533	29
HORVU3Hr1G021900	A0A287KE37	-3.424691716	0.010745747	LOC_Os05g06840.1	POLE2A - Putative DNA polymerase epsilon complex subunit, expressed	GO:0006260,GO:0003887,GO:0003677	NA	NA	PTHR12708,PTHR12708:SF0	PF04042	18	cell cycle related
HORVU0Hr1G018090	A0A287E4T6	-2.747273015	2.47143E-4	LOC_Os02g58220.1	RPA2A - Putative single-stranded DNA binding complex subunit 2, expressed	NA	NA	KOG3108	PTHR13989,PTHR13989:SF16	PF08784	19
HORVU0Hr1G018030	A0A287E4T1	-2.181713051	0.028110256	LOC_Os02g58220.1	RPA2A - Putative single-stranded DNA binding complex subunit 2, expressed	NA	NA	NA	PTHR13989,PTHR13989:SF16	NA	19
HORVU1Hr1G020660	A0A287EUQ7	-2.493162953	0.001223458	LOC_Os05g02040.1	RPA1C - Putative single-stranded DNA binding complex subunit 1, expressed	GO:0003676	NA	NA	PTHR23273,PTHR23273:SF12	PF01336,PF16900,PF08646	17	cell cycle related
HORVU0Hr1G017490	A0A287E4G0	-2.014500164	1.06012E-4	LOC_Os02g56600.1	no apical meristem protein, putative, expressed	NA	NA	NA	PTHR31744,PTHR31744:SF4	NA	20
HORVU4Hr1G067940	A0A287PHV5	-2.726585071	5.9977E-4	LOC_Os03g11540.1	RPA1B - Putative single-stranded DNA binding complex subunit 1, expressed	NA	NA	NA	NA	PF08646	17
HORVU2Hr1G105420	A0A287JB09	-2.039365267	7.57263E-4	LOC_Os04g49860.1	DNA2 - Putative DNA replication helicase 2 protein, expressed	GO:0043142,GO:0033567,GO:0017108	K10742	NA	PTHR10887,PTHR10887:SF14	PF12705,PF13086	28	cell cycle related
HORVU0Hr1G010880	A0A287DZG4	4.584618987	5.26657E-4	LOC_Os12g32850.1	cytochrome P450, putative, expressed	GO:0055114,GO:0020037,GO:0016705,GO:0005506	NA	KOG0156	PTHR24298,PTHR24298:SF144	PF00067	5
HORVU2Hr1G094680	A0A287J051	-3.572052015	0.003091172	LOC_Os02g45530.1	HOTHEAD precursor, putative, expressed	NA	NA	NA	NA	NA	18	lipid associated
HORVU3Hr1G035730	A0A287KRG5	-3.624451411	8.57E-5	LOC_Os08g31030.1	HOTHEAD precursor, putative, expressed	GO:0055114,GO:0016614,GO:0050660	K15403	NA	PTHR11552,PTHR11552:SF104	PF05199,PF00732	18	lipid associated
HORVU6Hr1G019760	A0A287TI38	2.710093034	0.026004792	LOC_Os11g08569.1	cycloartenol synthase, putative, expressed	NA	NA	NA	PTHR11764	NA	9
HORVU5Hr1G019870	A0A287QK79	-3.646022329	0.017211558	LOC_Os07g24050.1	carboxyl-terminal proteinase, putative, expressed	NA	NA	NA	PTHR31589,PTHR31589:SF21	NA	2
HORVU5Hr1G073710	A0A287RSQ1	5.513865614	0.00168048	LOC_Os11g38210.1	DUF538 domain containing protein, putative, expressed	NA	NA	NA	PTHR31676,PTHR31676:SF26	PF04398	5
HORVU5Hr1G104600	A0A287SK86	4.876760814	1.37E-5	LOC_Os03g57970.1	LTPL73 - Protease inhibitor/seed storage/LTP family protein precursor, expressed	NA	NA	NA	PTHR33044,PTHR33044:SF14	PF14368	10
HORVU2Hr1G023650	A0A287HDE3	6.038336795	6.7E-5	LOC_Os05g20100.1	glycerol-3-phosphate acyltransferase, putative, expressed	NA	NA	NA	PTHR15486,PTHR15486:SF17	NA	10
HORVU5Hr1G087340	A0A287S5C9	-2.316595573	2.67498E-4	LOC_Os09g37910.1	HMG1/2, putative, expressed	NA	NA	KOG0381	PTHR13711,PTHR13711:SF218	PF00505	9
HORVU1Hr1G055500	A0A287FPK0	-2.643032153	0.006253187	LOC_Os10g41390.1	protein kinase domain containing protein, expressed	NA	NA	NA	NA	NA	16
HORVU7Hr1G102300	A0A287XMH4	-2.551093882	6.73E-5	LOC_Os12g13950.1	POLA2 - Putative DNA polymerase alpha complex subunit, expressed	GO:0006260,GO:0003887,GO:0003677	NA	NA	PTHR23061,PTHR23061:SF12	PF04042	18	cell cycle related
HORVU4Hr1G078330	A0A287PRW7	4.180484151	5.05819E-4	LOC_Os11g43970.1	AAA-type ATPase family protein, putative, expressed	NA	NA	NA	NA	NA	6
HORVU0Hr1G018040	A0A287E4T7	-3.409429082	0.029921165	LOC_Os06g51320.1	GASR8 - Gibberellin-regulated GASA/GAST/Snakin family protein precursor, expressed	NA	NA	NA	PTHR23201,PTHR23201:SF19	PF02704	2
HORVU5Hr1G069960	A0A287RPE8	-3.171052404	0.005807924	LOC_Os09g29210.1	purine permease, putative, expressed	GO:0016021,GO:0005215	NA	NA	PTHR31376,PTHR31376:SF12	PF16913	2
HORVU0Hr1G039760	A0A287EDH7	-2.55744545	0.031390116	LOC_Os09g25420.1	ZOS9-06 - C2H2 zinc finger protein, expressed	NA	NA	NA	PTHR23067,PTHR23067:SF47	PF12874	2
HORVU4Hr1G012420	A0A287N968	-2.414866623	0.005035586	LOC_Os11g19480.1	receptor protein kinase-like protein At4g34220 precursor, putative, expressed	GO:0005515	NA	KOG0617	PTHR27008,PTHR27008:SF4	PF00560,PF08263,PF13855	2
HORVU3Hr1G034070	A0A287KQ95	-4.021491371	3.25456E-4	LOC_Os08g38289.1	expressed protein	NA	NA	NA	NA	NA	27
HORVU7Hr1G110320	A0A287XST0	-3.023343917	0.001726338	NA	NA	NA	NA	NA	NA	NA	27
HORVU7Hr1G110280	A0A287XT10	-2.686020063	6.77816E-4	LOC_Os08g38289.1	expressed protein	NA	K11253	NA	NA	NA	27
HORVU2Hr1G077630	A0A287IJH4	-2.055265307	1.61249E-4	LOC_Os03g17084.1	Core histone H2A/H2B/H3/H4 domain containing protein, putative, expressed	GO:0003677,GO:0000786	K11252	KOG1744	PTHR23428	PF00125	27	cell cycle related
HORVU1Hr1G056530	A0A287FQR5	-2.039405932	2.3E-5	LOC_Os08g38300.1	Core histone H2A/H2B/H3/H4 domain containing protein, putative, expressed	GO:0003677,GO:0000786	K11252	KOG1744	PTHR23428	PF00125	27	cell cycle related
HORVU3Hr1G013680	A0A287K5L5	-2.508901595	8.08E-5	LOC_Os03g17084.1	Core histone H2A/H2B/H3/H4 domain containing protein, putative, expressed	GO:0003677,GO:0000786	K11252	KOG1744	PTHR23428	PF00125	27	cell cycle related
HORVU1Hr1G091370	A0A287GQ60	-2.571893897	1.11928E-4	LOC_Os03g17084.1	Core histone H2A/H2B/H3/H4 domain containing protein, putative, expressed	GO:0003677,GO:0000786	K11252	KOG1744	PTHR23428	PF00125	27	cell cycle related
HORVU4Hr1G070240	A0A287PJB8	-2.811247772	1.06268E-4	LOC_Os08g38300.1	Core histone H2A/H2B/H3/H4 domain containing protein, putative, expressed	GO:0003677,GO:0000786	K11252	KOG1744	PTHR23428	PF00125	27	cell cycle related
HORVU1Hr1G078530	A0A287GDM9	-2.048255761	1.10716E-4	NA	NA	NA	NA	NA	NA	NA	27
HORVU7Hr1G110310	A0A287XTA0	-2.035664618	6.05E-5	LOC_Os01g05900.1	Core histone H2A/H2B/H3/H4 domain containing protein, putative, expressed	GO:0003677,GO:0000786	K11252	KOG1744	PTHR23428	PF00125	27	cell cycle related
HORVU7Hr1G110090	A0A287XT17	-2.704972046	0.004851388	LOC_Os08g38300.1	Core histone H2A/H2B/H3/H4 domain containing protein, putative, expressed	GO:0003677,GO:0000786	K11252	KOG1744	PTHR23428	PF00125	27	cell cycle related
	F2DQB4_HORVV										27
HORVU3Hr1G013530	A0A287K5E1	-2.917389661	1.10716E-4	LOC_Os03g17084.1	Core histone H2A/H2B/H3/H4 domain containing protein, putative, expressed	GO:0003677,GO:0000786	K11252	KOG1744	PTHR23428	PF00125	27	cell cycle related
HORVU6Hr1G008320	A0A287T8G9	-2.269274396	0.002477608	LOC_Os08g38300.1	Core histone H2A/H2B/H3/H4 domain containing protein, putative, expressed	GO:0003677,GO:0000786	K11252	KOG1744	PTHR23428	PF00125	27	cell cycle related
HORVU3Hr1G086580	A0A287M3B4	-2.802654642	4.65596E-4	LOC_Os01g05610.1	Core histone H2A/H2B/H3/H4 domain containing protein, putative, expressed	GO:0003677,GO:0000786	NA	KOG1744	PTHR23428	PF00125	27	cell cycle related
	M0V4G9_HORVV										13
HORVU6Hr1G011950	A0A287TBR7	-2.280007102	0.001744959	LOC_Os02g03030.1	ATXR, putative, expressed	NA	NA	NA	PTHR10615,PTHR10615:SF112	NA	20
HORVU1Hr1G023170	A0A287EX36	-4.976693493	0.020239225	LOC_Os02g58210.2	jmjC domain containing protein, expressed	NA	K15601	NA	PTHR12549,PTHR12549:SF15	PF10497,PF02373	7
HORVU1Hr1G039830	A0A287F819	-4.055975985	9.5E-6	LOC_Os10g33250.1	WAX2, putative, expressed	GO:0055114,GO:0016491,GO:0006633,GO:0005506	K15404	NA	PTHR11863,PTHR11863:SF47	PF04116,PF12076	1	lipid associated
HORVU3Hr1G110180	A0A287MNM4	-2.681604516	0.00905374	LOC_Os03g04650.1	cytochrome P450 protein, putative, expressed	GO:0055114,GO:0020037,GO:0016705,GO:0005506	NA	KOG0157	PTHR24296,PTHR24296:SF37	PF00067	5
HORVU5Hr1G079500	A0A287RYA3	-2.567749284	0.00113151	LOC_Os08g16610.1	Rad21 / Rec8 like protein, putative, expressed	GO:0005515,GO:0000228	K06670	KOG1213	PTHR12585,PTHR12585:SF35	PF04825,PF04824	6	cell cycle related
HORVU7Hr1G041540	A0A287W817	-2.532405136	6.98735E-4	LOC_Os06g14460.1	chromosome condensation protein like, putative, expressed	GO:0007076,GO:0000796	K06678	NA	PTHR14418,PTHR14418:SF5	PF12719	13
HORVU3Hr1G020760	A0A287KDB6	-3.552767898	0.024841361	LOC_Os01g08820.1	PHD-finger domain containing protein, putative, expressed	NA	NA	NA	NA	NA	8
HORVU1Hr1G075160	A0A287G9L0	-4.808009815	8.57E-5	LOC_Os01g01660.1	isoflavone reductase, putative, expressed	GO:0050662,GO:0003824	NA	NA	PTHR10366,PTHR10366:SF413	PF01370	3
HORVU4Hr1G004020	A0A287MZ70	-3.093223753	0.01034285	LOC_Os06g07210.1	ribonucleoside-diphosphate reductase large subunit, putative, expressed	GO:0055114,GO:0006260	NA	NA	PTHR11573,PTHR11573:SF16	PF02867	10	cell cycle related
HORVU5Hr1G057410	A0A287RC98	2.649142466	0.02160699	LOC_Os06g07210.1	ribonucleoside-diphosphate reductase large subunit, putative, expressed	NA	NA	NA	NA	NA	10
HORVU1Hr1G087380	A0A287GLR4	2.008551021	0.012622123	LOC_Os05g48840.1	expressed protein	NA	NA	NA	PTHR31621,PTHR31621:SF0	PF05078	5
HORVU4Hr1G086110	A0A287PZ54	-2.727051613	0.044028631	LOC_Os03g02550.1	OsFBX76 - F-box domain containing protein, expressed	NA	NA	NA	PTHR31960,PTHR31960:SF6	NA	4
HORVU2Hr1G007070	A0A287GZY6	-2.221538593	0.041719843	LOC_Os12g16650.1	Cyclopropane-fatty-acyl-phospholipid synthase, putative, expressed	GO:0008168,GO:0008152,GO:0055114,GO:0016491	NA	NA	PTHR10108,PTHR10108:SF916	PF08241,PF01593	5
HORVU2Hr1G010800	A0A287H243	-3.032732708	0.030299018	LOC_Os04g15840.1	expansin precursor, putative, expressed	NA	NA	NA	PTHR31867,PTHR31867:SF4	PF03330,PF01357	1	cell wall associated
HORVU2Hr1G023390	A0A287HD42	3.610180711	0.005521633	LOC_Os06g09630.1	3-oxoacyl-synthase, putative, expressed	NA	NA	NA	PTHR11712,PTHR11712:SF267	PF02801,PF00109	9
HORVU2Hr1G087370	A0A287IT96	-2.881116713	0.001148408	LOC_Os04g42620.1	uncharacterized protein At4g06744 precursor, putative, expressed	NA	NA	NA	PTHR27000,PTHR27000:SF203	NA	3
HORVU3Hr1G041070	A0A287KV69	-3.296191431	0.016384417	LOC_Os10g22570.1	cellulase, putative, expressed	GO:0051015,GO:0030674,GO:0005975,GO:0004553,GO:0007015	NA	NA	PTHR10551,PTHR10551:SF12	PF06268,PF00150	8	cell wall associated
HORVU2Hr1G060670	A0A287I5D9	-3.205043614	0.014920079	LOC_Os10g22570.1	cellulase, putative, expressed	GO:0005975,GO:0004553,GO:0051015,GO:0007015	NA	NA	PTHR10551,PTHR10551:SF12	PF00150	7	cell wall associated
HORVU2Hr1G119050	A0A287JN07	-2.977965641	0.007711118	LOC_Os10g35370.1	oxidoreductase, short chain dehydrogenase/reductase family domain containing family, expressed	GO:0016491,GO:0008152	NA	NA	PTHR24322,PTHR24322:SF393	PF00106	7
HORVU2Hr1G119090	A0A287JMV6	-3.137963809	0.002327799	LOC_Os04g58200.1	protochlorophyllide reductase A, chloroplast precursor, putative, expressed	NA	NA	NA	NA	NA	7
HORVU5Hr1G073700	A0A287RSS5	3.454636455	0.020543683	LOC_Os11g38220.1	DUF538 domain containing protein, putative, expressed	NA	NA	NA	PTHR31676,PTHR31676:SF26	PF04398	4
HORVU7Hr1G025440	A0A287VR88	2.807769373	0.008469164	NA	NA	NA	NA	NA	NA	NA	8
	F2DH04_HORVV										10
	M0W9G5_HORVV										7
HORVU5Hr1G022550	A0A287QML0	-3.037713825	1.0486E-4	LOC_Os12g37650.1	DUF538 domain containing protein, putative, expressed	NA	NA	NA	PTHR31676,PTHR31676:SF10	PF04398	8
HORVU4Hr1G011110	A0A287N7I5	-2.111124995	0.026449622	LOC_Os03g52570.1	glycerol-3-phosphate acyltransferase, putative, expressed	GO:0016746,GO:0008152	NA	NA	PTHR15486,PTHR15486:SF23	PF01553,PF12710	7	lipid associated
HORVU5Hr1G022500	A0A287QMG2	-2.277664285	0.040733432	LOC_Os12g37600.1	glycerol-3-phosphate acyltransferase, putative, expressed	NA	NA	NA	PTHR15486,PTHR15486:SF18	NA	7	lipid associated
HORVU6Hr1G002290	A0A287T521	3.779980003	5.07E-5	LOC_Os02g40180.1	receptor-like protein kinase 5 precursor, putative, expressed	GO:0005515	NA	KOG0472	PTHR27000,PTHR27000:SF82	PF00560,PF08263,PF13855	2
HORVU3Hr1G018430	A0A287KB17	4.179070666	0.012209064	LOC_Os01g06730.1	verticillium wilt disease resistance protein, putative, expressed	GO:0005515	NA	KOG0472	PTHR27004,PTHR27004:SF20	PF08263,PF13855	2
HORVU2Hr1G120010	A0A287JNI5	2.044500939	0.004474642	LOC_Os04g57880.1	heat shock protein DnaJ, putative, expressed	NA	NA	KOG0716	PTHR24078	PF13370,PF00226	1
HORVU7Hr1G079600	A0A287X1E3	2.797303554	0.022953937	NA	NA	NA	NA	NA	NA	NA	3
HORVU6Hr1G017140	A0A287TFQ5	-2.236144724	0.011633501	LOC_Os02g49950.1	spotted leaf 11, putative, expressed	NA	NA	NA	PTHR23315,PTHR23315:SF52	NA	1
	M0X4S5_HORVV										2
HORVU6Hr1G084860	A0A287V077	-5.583752652	0.048734287	LOC_Os12g44020.1	Ser/Thr protein phosphatase family protein, putative, expressed	GO:0016787	NA	KOG1378	PTHR22953,PTHR22953:SF29	PF14008,PF00149,PF16656	1
	F2EJ50_HORVV										10
HORVU6Hr1G019290	A0A287THW5	-2.444321975	4.8363E-4	LOC_Os06g49100.1	retrotransposon protein, putative, unclassified, expressed	GO:0005515	NA	KOG0617	PTHR32093,PTHR32093:SF36	PF13855	1
HORVU2Hr1G103280	A0A287J971	-2.157484626	5.07E-5	LOC_Os02g58720.2	peroxidase precursor, putative, expressed	GO:0055114,GO:0020037,GO:0006979,GO:0004601	NA	NA	PTHR31235,PTHR31235:SF29	PF00141	3
	M0Z810_HORVV										1
HORVU3Hr1G001920	A0A287JWD0	-4.748920924	0.024120154	LOC_Os03g01270.1	expansin precursor, putative, expressed	NA	NA	NA	PTHR31692,PTHR31692:SF23	PF03330,PF01357	1	cell wall associated
HORVU7Hr1G019590	A0A287VLH4	-2.357073836	0.004426748	LOC_Os08g29200.1	BURP domain containing protein, expressed	NA	NA	NA	NA	NA	1
HORVU7Hr1G027440	A0A287VTJ3	-2.798701515	0.006961089	LOC_Os06g07220.1	LTPL128 - Protease inhibitor/seed storage/LTP family protein precursor, expressed	NA	NA	NA	PTHR31731,PTHR31731:SF9	PF00234	1	lipid associated
	M0Z1J5_HORVV										2
HORVU5Hr1G104570	A0A287SK19	4.03547301	6.98735E-4	LOC_Os03g57970.1	LTPL73 - Protease inhibitor/seed storage/LTP family protein precursor, expressed	NA	NA	NA	NA	NA	2
HORVU3Hr1G016990	A0A287K990	2.217454462	0.032962913	LOC_Os01g54620.1	CESA4 - cellulose synthase, expressed	GO:0030244,GO:0016760,GO:0016020	NA	NA	PTHR13301,PTHR13301:SF41	PF03552	2
HORVU2Hr1G035810	A0A287HPL8	2.928979049	3.66906E-4	LOC_Os11g31090.1	transferase family protein, putative, expressed	GO:0016747	NA	NA	PTHR31642,PTHR31642:SF10	PF02458	4
HORVU7Hr1G107070	A0A287XPX3	-4.258674972	0.005444834	LOC_Os06g45990.2	patellin-5, putative, expressed	NA	NA	KOG1471	PTHR23324,PTHR23324:SF48	PF03765,PF00650	4	lipid associated
	M0WH61_HORVV										5
HORVU5Hr1G094080	A0A287SB16	-3.450318504	4.6E-5	LOC_Os09g10340.1	cytochrome P450, putative, expressed	GO:0055114,GO:0020037,GO:0016705,GO:0005506	NA	KOG0156	PTHR24298,PTHR24298:SF77	PF00067	5
	M0UUV0_HORVV										4
HORVU5Hr1G084980	A0A287S2W1	-2.034131627	0.005471893	LOC_Os09g37200.1	transferase family protein, putative, expressed	GO:0016747	NA	NA	PTHR31642,PTHR31642:SF39	PF02458	4	lipid associated
HORVU3Hr1G014380	A0A287K6N5	-2.450260874	0.01264692	LOC_Os05g23530.4	expressed protein	NA	NA	NA	PTHR31169,PTHR31169:SF1	PF02791	4
HORVU7Hr1G044210	A0A287WA72	-2.29614238	0.002133628	LOC_Os06g19370.1	cadmium tolerance factor, putative, expressed	NA	NA	NA	PTHR24177,PTHR24177:SF62	PF13962	3
	F2DX93_HORVV										2
HORVU2Hr1G094660	A0A287J086	-2.943881207	3.67761E-4	LOC_Os04g48416.1	OsSub45 - Putative Subtilisin homologue, expressed	NA	NA	NA	PTHR10795,PTHR10795:SF322	NA	2
HORVU2Hr1G094670	A0A287J089	-3.209471629	0.010758795	LOC_Os04g48416.1	OsSub45 - Putative Subtilisin homologue, expressed	GO:0006508,GO:0004252	NA	NA	PTHR10795,PTHR10795:SF322	PF02225,PF00082	2
	M0XHM5_HORVV										4
	M0XPC5_HORVV										2
HORVU5Hr1G099670	A0A287SHC1	2.134606329	0.00255866	LOC_Os02g17350.1	VHS and GAT domain containing protein, expressed	GO:0006886,GO:0005622	NA	NA	PTHR13856,PTHR13856:SF88	PF03127	2
HORVU7Hr1G040250	A0A287W6M6	-2.534149621	7.1E-5	LOC_Os02g20950.1	expressed protein	NA	NA	NA	PTHR31169,PTHR31169:SF1	PF02791,PF10497	1
HORVU5Hr1G109760	A0A287SPK2	-2.443684111	0.003694802	LOC_Os03g59280.1	plastocyanin-like domain containing protein, putative, expressed	GO:0009055	NA	NA	PTHR33021,PTHR33021:SF67	PF02298	4
HORVU6Hr1G062180	A0A287UE43	3.076802785	1.92083E-4	LOC_Os02g43660.1	plastocyanin-like domain containing protein, putative, expressed	GO:0009055	NA	NA	PTHR33021,PTHR33021:SF62	PF02298	2
	F2DZ64_HORVV										4
	F2EDM8_HORVV										4
HORVU7Hr1G091910	A0A287XBP0	3.427384354	0.008077517	LOC_Os08g15180.1	60S acidic ribosomal protein, putative, expressed	NA	K02943	NA	PTHR21141,PTHR21141:SF38	PF00428	2
HORVU5Hr1G068600	A0A287RMM3	-3.548617254	0.016120067	LOC_Os09g28550.1	expressed protein	NA	K14499	NA	PTHR33312,PTHR33312:SF1	NA	2
HORVU3Hr1G077630	A0A287LSQ2	-4.721958167	0.014529457	LOC_Os01g57854.1	pectinesterase, putative, expressed	GO:0042545,GO:0030599,GO:0005618	K01051	NA	PTHR31707,PTHR31707:SF32	PF01095	2	cell wall associated
HORVU3Hr1G077640	A0A287LST9	-5.481850177	0.026000384	LOC_Os01g57854.1	pectinesterase, putative, expressed	NA	NA	NA	PTHR31707,PTHR31707:SF32	NA	2	cell wall associated
HORVU3Hr1G095480	A0A287MDR9	-2.003505551	0.002636077	LOC_Os11g08230.1	DEFL46 - Defensin and Defensin-like DEFL family, expressed	NA	NA	NA	PTHR19446,PTHR19446:SF394	NA	1
HORVU4Hr1G028720	A0A287NP77	-3.82673185	6.73E-5	LOC_Os11g33270.1	glycosyl hydrolases family 16, putative, expressed	GO:0048046,GO:0016762,GO:0006073,GO:0005618,GO:0005975,GO:0004553	K08235	NA	PTHR31062,PTHR31062:SF15	PF06955,PF00722	1	cell wall associated
HORVU4Hr1G072960	A0A287PMK5	-3.165917808	4.23341E-4	LOC_Os06g15250.1	3-ketoacyl-CoA synthase, putative, expressed	GO:0016747,GO:0008610,GO:0016020,GO:0006633	NA	NA	PTHR31561,PTHR31561:SF17	PF08541	3	lipid associated
HORVU6Hr1G019610	A0A2R9J7J0	3.023897464	0.001863077	LOC_Os07g01620.1	dirigent, putative, expressed	NA	NA	NA	PTHR21495,PTHR21495:SF47	PF03018	2

## Sheet: MSwtxMSnud_up
Table S2. Differentially expressed genes (DEGs) identified across multiple comparisons between developmental stages (MS and DS) and genotypes (WT and KO nud).
transcript ID	logFC	FDR
HORVU7Hr1G061990	3.66232	1.90818e-06
HORVU7Hr1G025800	4.84622	0.000332235
HORVU7Hr1G040880	3.97846	0.000338002
HORVU7Hr1G020920	4.42725	0.00096608
HORVU3Hr1G011190	3.53058	0.00109093
HORVU7Hr1G011050	4.72802	0.00149477
HORVU7Hr1G031260	4.24906	0.00184088
HORVU6Hr1G000480	2.95893	0.00301255
HORVU5Hr1G059170	5.97142	0.00301255
HORVU0Hr1G021610	4.68369	0.0032685
HORVU1Hr1G063790	4.17263	0.00346292
HORVU4Hr1G085820	2.4592	0.00377927
HORVU1Hr1G073940	2.37163	0.00490857
HORVU7Hr1G076680	2.05926	0.00524508
HORVU6Hr1G069440	2.35745	0.00621959
HORVU2Hr1G082340	2.65986	0.0064382
HORVU1Hr1G012090	6.65028	0.00680567
HORVU4Hr1G083070	2.16589	0.00680567
HORVU4Hr1G026910	2.49174	0.00680567
HORVU1Hr1G012130	7.90934	0.00712936
HORVU3Hr1G032820	3.51442	0.00713981
HORVU4Hr1G089510	7.04334	0.00785818
HORVU5Hr1G089430	2.04081	0.00825811
HORVU6Hr1G066330	3.32949	0.00928644
HORVU6Hr1G056710	2.78427	0.00940932
HORVU7Hr1G107400	2.22974	0.00940932
HORVU2Hr1G087500	6.68967	0.00953943
HORVU2Hr1G013330	3.27026	0.00953943
HORVU5Hr1G122040	3.27484	0.0102101
HORVU2Hr1G036930	3.24321	0.0116191
HORVU1Hr1G093170	3.0784	0.012205
HORVU2Hr1G017460	2.05039	0.0124129
HORVU7Hr1G082020	3.18729	0.0124129
HORVU1Hr1G064130	4.70423	0.0126768
HORVU2Hr1G124200	4.7172	0.0126768
HORVU2Hr1G106210	2.54205	0.0126768
HORVU2Hr1G067960	7.04306	0.0128143
HORVU5Hr1G011730	4.69935	0.0138559
HORVU4Hr1G019740	3.23585	0.0138559
HORVU4Hr1G090070	3.91716	0.0142108
HORVU4Hr1G039660	4.34786	0.0143141
HORVU7Hr1G006680	4.2838	0.0148422
HORVU2Hr1G012710	2.7441	0.0168587
HORVU4Hr1G089500	2.61978	0.0177805
HORVU5Hr1G073410	2.20082	0.0177805
HORVU6Hr1G027260	2.53482	0.0177805
HORVU1Hr1G040150	4.69448	0.0188039
HORVU1Hr1G065600	3.15351	0.0189963
HORVU7Hr1G035870	2.01527	0.019646
HORVU7Hr1G122680	2.93153	0.0197652
HORVU1Hr1G077530	2.36791	0.0197652
HORVU3Hr1G001000	5.6082	0.0198364
HORVU7Hr1G034070	2.73496	0.0199029
HORVU6Hr1G024920	3.53391	0.0199029
HORVU6Hr1G077270	2.22532	0.0199271
HORVU5Hr1G081610	2.1236	0.0199271
HORVU7Hr1G024240	5.87362	0.0199271
HORVU4Hr1G013480	6.49612	0.020234
HORVU1Hr1G063100	5.55939	0.0210038
HORVU4Hr1G082390	5.76376	0.0210786
HORVU1Hr1G005140	2.28108	0.0211572
HORVU1Hr1G064080	4.80911	0.0212329
HORVU7Hr1G116300	4.27531	0.0212329
HORVU5Hr1G109100	2.58878	0.0212329
HORVU2Hr1G043280	2.48518	0.0212329
HORVU2Hr1G000420	2.03666	0.0212626
HORVU1Hr1G058400	2.71438	0.0219767
HORVU3Hr1G105760	3.08831	0.0220154
HORVU2Hr1G080590	2.34168	0.0220225
HORVU7Hr1G032880	2.97423	0.0223772
HORVU6Hr1G001150	4.18528	0.0223772
HORVU7Hr1G046030	5.85988	0.0240625
HORVU7Hr1G041810	2.77186	0.0248126
HORVU2Hr1G027750	3.50775	0.0250633
HORVU7Hr1G116330	4.15299	0.0250633
HORVU2Hr1G088760	2.51815	0.0250633
HORVU2Hr1G116500	3.86844	0.027604
HORVU7Hr1G044930	2.05495	0.0279982
HORVU1Hr1G064110	2.91248	0.0279982
HORVU7Hr1G116630	5.35163	0.0280031
HORVU2Hr1G116510	4.67677	0.0280031
HORVU1Hr1G040140	3.46592	0.0280031
HORVU1Hr1G086580	2.59189	0.028421
HORVU3Hr1G093860	3.03449	0.028421
HORVU6Hr1G092740	5.73046	0.0285697
HORVU5Hr1G069730	2.85658	0.0288358
HORVU7Hr1G013470	5.5289	0.028901
HORVU3Hr1G112020	3.15665	0.0291139
HORVU2Hr1G013390	4.03989	0.0291236
HORVU1Hr1G049310	2.26458	0.0291308
HORVU5Hr1G000710	5.10619	0.0297303
HORVU3Hr1G014100	5.07378	0.0297755
HORVU5Hr1G111920	9.86655	0.031732
HORVU1Hr1G012170	8.48244	0.031734
HORVU2Hr1G035870	2.37855	0.032227
HORVU2Hr1G038940	3.05195	0.032227
HORVU4Hr1G001740	2.39825	0.032688
HORVU4Hr1G022280	5.17126	0.0333474
HORVU7Hr1G037140	2.56075	0.0355126
HORVU3Hr1G094480	4.07659	0.0356119
HORVU2Hr1G020380	2.50288	0.0358565
HORVU5Hr1G087780	2.36574	0.0359771
HORVU7Hr1G110900	2.29023	0.0360644
HORVU1Hr1G001420	6.06286	0.0367378
HORVU4Hr1G083450	2.53439	0.0367378
HORVU6Hr1G093260	5.44697	0.0378959
HORVU7Hr1G045620	7.58987	0.038398
HORVU6Hr1G072660	3.2315	0.038873
HORVU7Hr1G024370	6.01769	0.0394603
HORVU5Hr1G125320	2.46121	0.0396155
HORVU1Hr1G043890	2.62147	0.0401427
HORVU1Hr1G013690	4.063	0.0408134
HORVU1Hr1G055710	2.11893	0.0424047
HORVU1Hr1G090210	3.32078	0.0430723
HORVU7Hr1G006570	4.93023	0.0439362
HORVU3Hr1G038070	2.7251	0.0439704
HORVU7Hr1G008050	3.14309	0.0452515
HORVU3Hr1G091210	2.02037	0.0453522
HORVU7Hr1G101710	2.73017	0.0454809
HORVU7Hr1G054090	3.80873	0.0461644
HORVU5Hr1G109940	2.05254	0.047747
HORVU5Hr1G120110	4.36753	0.047747
HORVU6Hr1G072140	2.97035	0.047747
HORVU7Hr1G030630	2.62417	0.0478798
HORVU7Hr1G048100	5.14123	0.0478798
HORVU2Hr1G070360	3.28505	0.0491993

## Sheet: MSwtxMSnud_down
transcript ID	logFC	FDR
HORVU7Hr1G009970	-6.92593	1.54823e-06
HORVU6Hr1G050370	-11.2159	1.54823e-06
HORVU5Hr1G036670	-5.0154	1.54823e-06
HORVU4Hr1G052030	-3.84317	3.38965e-06
HORVU3Hr1G113650	-5.88579	4.31283e-06
HORVU2Hr1G045590	-4.42593	4.4019e-06
HORVU2Hr1G061570	-4.10336	7.41059e-06
HORVU1Hr1G043470	-3.95046	4.46977e-05
HORVU1Hr1G023870	-3.96512	0.00011156
HORVU1Hr1G073720	-3.34001	0.000148887
HORVU4Hr1G021790	-8.03357	0.000150432
HORVU2Hr1G063550	-6.55524	0.000173627
HORVU6Hr1G055990	-6.22993	0.00032471
HORVU4Hr1G035150	-8.86848	0.00032471
HORVU1Hr1G043500	-4.66777	0.000332235
HORVU1Hr1G025160	-2.34878	0.000332235
HORVU2Hr1G084150	-3.37468	0.000380802
HORVU7Hr1G047340	-6.81184	0.000391507
HORVU3Hr1G080650	-3.96143	0.000394351
HORVU3Hr1G050660	-7.13092	0.000394351
HORVU6Hr1G018030	-3.34489	0.000700345
HORVU1Hr1G043450	-4.54037	0.00110058
HORVU5Hr1G039590	-7.62141	0.00136281
HORVU6Hr1G034180	-2.43947	0.00157489
HORVU4Hr1G021780	-2.14333	0.00184088
HORVU7Hr1G083530	-2.50274	0.00197123
HORVU2Hr1G023580	-5.8538	0.0020084
HORVU2Hr1G020920	-2.93813	0.00202649
HORVU1Hr1G047100	-3.69097	0.00216681
HORVU1Hr1G000810	-4.53285	0.00216681
HORVU2Hr1G117700	-3.23087	0.00249791
HORVU6Hr1G076730	-3.31354	0.00260668
HORVU3Hr1G098950	-4.17083	0.00314446
HORVU3Hr1G099440	-3.16866	0.00314446
HORVU5Hr1G062460	-2.9841	0.00475221
HORVU3Hr1G050680	-5.44066	0.00622802
HORVU2Hr1G010030	-2.44264	0.00680567
HORVU5Hr1G096720	-3.08351	0.00754021
HORVU7Hr1G031680	-6.75522	0.00754021
HORVU7Hr1G000750	-2.98923	0.00758836
HORVU4Hr1G036900	-5.12206	0.00758836
HORVU5Hr1G002720	-7.66113	0.00825811
HORVU6Hr1G026820	-4.2939	0.00860651
HORVU2Hr1G070290	-2.77049	0.00953059
HORVU4Hr1G009730	-5.43303	0.00983565
HORVU2Hr1G046930	-4.88387	0.0109503
HORVU1Hr1G089380	-3.11633	0.0109503
HORVU3Hr1G027700	-2.40262	0.0119539
HORVU3Hr1G002130	-2.05829	0.0119539
HORVU5Hr1G029260	-3.57151	0.0145367
HORVU7Hr1G002820	-3.21402	0.014802
HORVU1Hr1G029920	-5.07753	0.0148463
HORVU5Hr1G078490	-2.45747	0.0154278
HORVU0Hr1G015930	-2.55292	0.0171849
HORVU3Hr1G022840	-2.63103	0.0182729
HORVU3Hr1G020870	-2.43727	0.0189963
HORVU4Hr1G008480	-2.56502	0.0189963
HORVU2Hr1G099350	-2.59778	0.0197652
HORVU2Hr1G105750	-2.34784	0.0250633
HORVU5Hr1G081060	-2.54246	0.0267523
HORVU3Hr1G026690	-2.26668	0.028901
HORVU4Hr1G088530	-2.16155	0.032688
ENSRNA049486952	-2.12431	0.0359771
HORVU2Hr1G099360	-2.22194	0.0401427
HORVU1Hr1G012660	-2.98385	0.04282
HORVU1Hr1G068220	-3.00934	0.0470017
HORVU3Hr1G092720	-2.88898	0.047747
HORVU5Hr1G056870	-3.71141	0.0478798

## Sheet: DSwtxDSnud_up
transcript ID	logFC	FDR
HORVU7Hr1G061990	3.07657	8.15171e-06
HORVU3Hr1G096910	2.5002	8.95268e-05
HORVU4Hr1G090460	2.1061	0.00010379
HORVU2Hr1G043900	4.1285	0.000122649
HORVU3Hr1G070750	2.1681	0.000167671
HORVU6Hr1G002290	3.78954	0.000228689
HORVU2Hr1G094730	2.16201	0.000276379
HORVU2Hr1G029560	2.24255	0.000290731
HORVU5Hr1G104600	4.87863	0.000295044
HORVU5Hr1G116500	2.87423	0.000321919
HORVU6Hr1G062180	3.05888	0.00039116
HORVU2Hr1G023650	6.04439	0.000470081
HORVU7Hr1G076680	2.12616	0.000528722
HORVU7Hr1G047070	2.41317	0.000574539
HORVU6Hr1G024850	2.56204	0.000639357
HORVU2Hr1G035810	2.9225	0.00070938
HORVU7Hr1G049580	2.87677	0.000712614
HORVU2Hr1G010060	2.71725	0.000731627
HORVU2Hr1G035830	3.74985	0.000732617
HORVU3Hr1G099990	3.63771	0.000765699
HORVU7Hr1G100540	2.02087	0.000803944
HORVU7Hr1G034630	5.02455	0.000815609
HORVU3Hr1G094340	2.37933	0.00083646
HORVU2Hr1G113460	2.28363	0.000872253
HORVU2Hr1G033850	3.60655	0.000908631
HORVU3Hr1G077790	4.89417	0.000908631
HORVU7Hr1G121850	2.14259	0.000973313
HORVU5Hr1G104580	3.02702	0.000978398
HORVU3Hr1G033740	2.10224	0.000990761
HORVU6Hr1G074690	5.81586	0.00106339
HORVU2Hr1G033420	2.24516	0.00106664
HORVU1Hr1G045510	2.21246	0.00109186
HORVU2Hr1G103490	2.01894	0.00129729
HORVU4Hr1G054390	3.47611	0.00146168
HORVU2Hr1G033860	3.6109	0.00155156
HORVU4Hr1G071360	2.0112	0.00160343
HORVU7Hr1G098250	3.11067	0.00168814
HORVU1Hr1G069020	2.37828	0.00168814
HORVU5Hr1G104840	2.74578	0.00170751
HORVU4Hr1G078330	4.16949	0.00173685
HORVU6Hr1G061450	2.6496	0.00181247
HORVU5Hr1G056420	4.98163	0.00183768
HORVU7Hr1G079270	2.31502	0.00199356
HORVU0Hr1G010880	4.5877	0.00205434
HORVU7Hr1G039180	3.9622	0.0021006
HORVU4Hr1G065560	2.48436	0.00215787
HORVU4Hr1G031700	2.06917	0.00216515
HORVU3Hr1G095730	2.23646	0.00219657
HORVU7Hr1G098170	2.3363	0.00219729
HORVU4Hr1G006300	2.94599	0.00221709
HORVU3Hr1G068140	2.55736	0.00222926
HORVU4Hr1G066800	3.48881	0.0023618
HORVU2Hr1G107100	3.06891	0.00242233
HORVU6Hr1G069380	2.38426	0.00253476
HORVU2Hr1G122590	3.88481	0.00254961
HORVU2Hr1G099570	4.86285	0.00258888
HORVU3Hr1G073580	4.08935	0.00263096
HORVU3Hr1G069030	2.05693	0.00270579
HORVU3Hr1G068560	2.35352	0.00272012
HORVU7Hr1G007690	2.04771	0.00272012
HORVU6Hr1G063800	4.13345	0.00283465
HORVU7Hr1G098810	2.3012	0.002911
HORVU7Hr1G107680	3.0206	0.00292744
HORVU6Hr1G073530	4.29702	0.00301138
HORVU4Hr1G063650	2.63044	0.00305486
HORVU2Hr1G017950	2.14641	0.00305494
HORVU7Hr1G038400	3.31411	0.00307889
HORVU3Hr1G108100	2.13235	0.00325658
HORVU5Hr1G104570	4.02685	0.00327145
HORVU0Hr1G029600	2.52515	0.00339688
HORVU3Hr1G069660	5.10911	0.00364291
HORVU5Hr1G099670	2.13759	0.0036459
HORVU2Hr1G108290	4.06158	0.00369017
HORVU1Hr1G081300	2.94419	0.00370145
HORVU1Hr1G064110	2.08445	0.00372937
HORVU7Hr1G081320	2.84292	0.00372937
HORVU5Hr1G067760	2.35053	0.00387879
HORVU2Hr1G082320	2.06072	0.00391571
HORVU5Hr1G083330	2.53694	0.00397099
HORVU6Hr1G083490	2.01796	0.00398484
HORVU1Hr1G089730	3.8995	0.00403766
HORVU4Hr1G072360	2.36162	0.00408367
HORVU2Hr1G119500	3.38887	0.00409466
HORVU6Hr1G057240	2.62188	0.0041159
HORVU4Hr1G086740	2.04132	0.00432521
HORVU2Hr1G071890	2.39462	0.00444543
HORVU5Hr1G099170	3.69575	0.00445637
HORVU6Hr1G069180	3.27065	0.00445809
HORVU7Hr1G033760	3.76571	0.0044639
HORVU2Hr1G020430	3.32796	0.00454078
HORVU7Hr1G042790	2.50199	0.00454193
HORVU5Hr1G000940	2.81677	0.00456767
HORVU7Hr1G077860	3.19657	0.00456767
HORVU1Hr1G056890	2.70144	0.00470966
HORVU6Hr1G035730	2.4416	0.00475453
HORVU2Hr1G023370	2.37341	0.00481413
HORVU1Hr1G090820	2.03349	0.00486298
HORVU2Hr1G090280	2.03076	0.00486298
HORVU2Hr1G076480	2.24429	0.00489692
HORVU1Hr1G052450	2.59646	0.00489692
HORVU4Hr1G001570	2.47619	0.00496017
HORVU7Hr1G089270	3.6258	0.00508241
HORVU3Hr1G086690	2.58376	0.00515246
HORVU2Hr1G101150	3.21415	0.00546965
HORVU7Hr1G027410	4.23648	0.005473
HORVU3Hr1G070760	2.30407	0.00548398
HORVU2Hr1G022640	3.79831	0.00548398
HORVU1Hr1G075040	2.57927	0.00556719
HORVU2Hr1G031670	2.04634	0.00562976
HORVU5Hr1G072520	3.10381	0.00564785
HORVU7Hr1G050660	2.62471	0.00577707
HORVU5Hr1G112610	2.80622	0.00581972
HORVU3Hr1G095360	2.24866	0.00596059
HORVU2Hr1G100500	3.02598	0.00603745
HORVU4Hr1G063780	4.06703	0.00615997
HORVU7Hr1G025480	3.50615	0.00623236
HORVU5Hr1G067360	2.68743	0.00646184
HORVU5Hr1G082840	2.58793	0.00654574
HORVU2Hr1G120010	2.04166	0.0067389
HORVU7Hr1G078380	2.34133	0.00677812
HORVU3Hr1G010240	2.44296	0.00685478
HORVU3Hr1G057690	2.60656	0.0068588
HORVU4Hr1G076600	2.37745	0.00690011
HORVU0Hr1G015760	2.309	0.00699811
HORVU4Hr1G002650	3.34905	0.00705028
HORVU7Hr1G003490	3.16388	0.00714404
HORVU1Hr1G044000	2.97782	0.00727147
HORVU0Hr1G022570	2.80667	0.00731861
HORVU4Hr1G075070	4.27745	0.00758879
HORVU2Hr1G014890	2.61817	0.00760446
HORVU6Hr1G019460	2.26879	0.00760446
HORVU2Hr1G046600	3.6434	0.00777019
HORVU6Hr1G073540	2.20311	0.00779372
HORVU5Hr1G106640	3.0578	0.00779372
HORVU6Hr1G075380	5.71295	0.0078018
HORVU7Hr1G121860	2.30421	0.00789257
HORVU4Hr1G067450	2.7378	0.00795022
HORVU2Hr1G098500	3.25264	0.00795022
HORVU5Hr1G046550	2.12929	0.00821692
HORVU1Hr1G076710	6.0825	0.0082697
HORVU5Hr1G005030	3.48765	0.0082877
HORVU3Hr1G026120	2.09799	0.00841649
HORVU2Hr1G103040	2.4679	0.00857983
HORVU7Hr1G057650	2.08928	0.00863304
HORVU5Hr1G073710	5.52236	0.0087397
HORVU2Hr1G104440	4.57559	0.00876034
HORVU6Hr1G019610	3.03226	0.00878297
HORVU2Hr1G117940	2.15907	0.00898681
HORVU7Hr1G091910	3.42448	0.00913197
HORVU6Hr1G054890	2.34474	0.00921056
HORVU3Hr1G016890	3.2639	0.00921714
HORVU2Hr1G011990	3.78942	0.00953597
HORVU2Hr1G090750	2.03814	0.00959277
HORVU7Hr1G050680	2.51224	0.00963094
HORVU5Hr1G047510	2.55548	0.00968075
HORVU7Hr1G035010	2.03711	0.00994518
HORVU5Hr1G079040	2.9659	0.0102365
HORVU2Hr1G001150	2.73477	0.0104468
HORVU2Hr1G076320	3.48864	0.0104638
HORVU0Hr1G016130	2.63254	0.0106037
HORVU2Hr1G097270	3.23761	0.0106833
HORVU1Hr1G054200	2.51207	0.0107915
HORVU7Hr1G032880	3.35719	0.0119061
HORVU3Hr1G100190	2.08629	0.0120028
HORVU7Hr1G025440	2.79284	0.0127587
HORVU2Hr1G107140	2.15152	0.0127666
HORVU4Hr1G041660	2.65002	0.0127666
HORVU2Hr1G023390	3.60047	0.0127936
HORVU3Hr1G031680	2.61183	0.0132407
HORVU3Hr1G054160	2.15141	0.0138269
HORVU0Hr1G004640	3.15174	0.0139057
HORVU2Hr1G012460	3.56718	0.0139634
HORVU4Hr1G079600	2.04869	0.0140127
HORVU1Hr1G087380	2.00831	0.0140616
HORVU5Hr1G125450	2.19777	0.014352
HORVU3Hr1G113120	2.93066	0.0148182
HORVU7Hr1G081980	2.30728	0.0150289
HORVU7Hr1G036970	2.11871	0.0150965
HORVU5Hr1G083320	2.17873	0.0151267
HORVU7Hr1G087840	2.4456	0.015162
HORVU2Hr1G120420	2.98203	0.0153124
HORVU5Hr1G124750	3.24269	0.0159309
HORVU4Hr1G041650	3.04721	0.0163667
HORVU4Hr1G010940	2.79618	0.0167828
HORVU3Hr1G011850	3.24178	0.0170341
HORVU3Hr1G018740	2.3602	0.0171337
HORVU3Hr1G071370	7.6745	0.0179009
HORVU3Hr1G018430	4.18638	0.0182995
HORVU3Hr1G013380	3.49787	0.0183363
HORVU2Hr1G080430	2.55555	0.0187836
HORVU5Hr1G012120	2.39949	0.0192754
HORVU7Hr1G100230	2.20235	0.0193219
HORVU3Hr1G088150	2.28644	0.0197699
HORVU7Hr1G113020	2.01575	0.0197843
HORVU7Hr1G118570	2.21859	0.0197968
HORVU3Hr1G096890	3.3674	0.0198823
HORVU5Hr1G112540	2.56929	0.019969
HORVU6Hr1G076520	2.04194	0.0210884
HORVU5Hr1G104670	2.25562	0.0212162
HORVU3Hr1G113020	2.58017	0.0214963
HORVU2Hr1G018670	2.05154	0.0216421
HORVU5Hr1G115160	2.52352	0.0216859
HORVU7Hr1G079600	2.80465	0.021689
HORVU5Hr1G047150	3.76036	0.0217167
HORVU2Hr1G013950	2.24105	0.0217701
HORVU1Hr1G056570	3.82723	0.0221311
HORVU0Hr1G017220	2.80901	0.0223023
HORVU5Hr1G000400	2.06212	0.0226382
HORVU4Hr1G011060	2.2042	0.0226772
HORVU2Hr1G015720	2.4964	0.0232837
HORVU7Hr1G025490	2.54359	0.0233092
HORVU3Hr1G025720	2.79026	0.0233121
HORVU2Hr1G000090	2.68578	0.0238705
HORVU5Hr1G096210	2.7168	0.0240822
HORVU4Hr1G012030	3.77051	0.0241
HORVU7Hr1G055330	3.1231	0.0242676
HORVU3Hr1G113620	2.51533	0.0252118
HORVU4Hr1G077680	2.27455	0.0253265
HORVU7Hr1G054020	2.00589	0.0258178
HORVU5Hr1G004990	3.75889	0.0258822
HORVU1Hr1G079290	2.11255	0.026536
HORVU2Hr1G030480	3.77308	0.026613
HORVU7Hr1G050670	2.22536	0.0266727
HORVU2Hr1G081300	2.45408	0.0269416
HORVU2Hr1G103930	2.19916	0.0275616
HORVU5Hr1G072160	2.54077	0.0282897
HORVU1Hr1G089770	2.44237	0.0283216
HORVU1Hr1G009140	2.00926	0.0288857
HORVU7Hr1G082040	2.16573	0.0299658
HORVU3Hr1G088040	2.7304	0.0300279
HORVU7Hr1G096690	2.37958	0.030533
HORVU2Hr1G098140	3.14978	0.0306146
HORVU5Hr1G081310	2.62434	0.0310164
HORVU3Hr1G081230	2.06806	0.0315419
HORVU6Hr1G054910	2.58088	0.0316962
HORVU6Hr1G019760	2.70496	0.0341173
HORVU6Hr1G088220	2.48838	0.0342456
HORVU5Hr1G057410	2.65816	0.0348285
HORVU1Hr1G010210	2.01784	0.0370222
HORVU1Hr1G031490	2.91492	0.0370248
HORVU0Hr1G011480	2.27064	0.0370842
HORVU2Hr1G003600	2.21471	0.0376444
HORVU6Hr1G076530	2.38582	0.0397856
HORVU3Hr1G056110	2.22567	0.0404491
HORVU6Hr1G011860	2.70112	0.0407724
HORVU5Hr1G113790	2.16828	0.040993
HORVU6Hr1G031550	2.29992	0.0412517
HORVU6Hr1G077790	2.55569	0.0430122
HORVU4Hr1G074710	2.35209	0.0445366
HORVU3Hr1G050810	2.12128	0.0460044
HORVU1Hr1G071430	2.03893	0.0480286
HORVU1Hr1G082820	2.14505	0.0481381
HORVU6Hr1G090560	2.63699	0.0490961
HORVU3Hr1G078390	2.4259	0.0497605

## Sheet: DSwtxDSnud_down
transcript ID	logFC	FDR
HORVU4Hr1G052030	-4.43834	1.52654e-06
HORVU6Hr1G061270	-3.85619	3.48915e-06
HORVU6Hr1G050370	-8.83037	6.40774e-06
HORVU7Hr1G114610	-6.17467	8.15171e-06
HORVU5Hr1G036670	-4.02539	8.15171e-06
HORVU1Hr1G039830	-4.04963	1.21425e-05
HORVU7Hr1G098320	-3.38728	1.40045e-05
HORVU2Hr1G061570	-3.58464	1.64445e-05
HORVU1Hr1G002100	-5.58326	1.64445e-05
HORVU7Hr1G113270	-3.81243	1.64445e-05
HORVU7Hr1G011340	-5.67394	2.21068e-05
HORVU1Hr1G058440	-2.1232	2.21068e-05
HORVU6Hr1G064070	-4.81276	2.34569e-05
HORVU1Hr1G022020	-8.25447	2.76023e-05
HORVU5Hr1G045560	-2.91341	2.92356e-05
HORVU1Hr1G056530	-2.03941	3.85757e-05
HORVU1Hr1G072250	-3.41237	3.92469e-05
HORVU1Hr1G073720	-4.152	3.92469e-05
HORVU6Hr1G062820	-4.20575	4.02031e-05
HORVU7Hr1G009970	-3.94337	4.04948e-05
HORVU4Hr1G089060	-3.9644	4.91124e-05
HORVU4Hr1G005320	-4.22999	4.91726e-05
HORVU7Hr1G083530	-5.73999	5.57563e-05
HORVU2Hr1G014240	-2.37365	5.57563e-05
HORVU3Hr1G105720	-2.46913	6.36218e-05
HORVU5Hr1G094080	-3.45052	7.26636e-05
HORVU2Hr1G103280	-2.15874	7.26636e-05
HORVU7Hr1G040040	-2.50478	7.26636e-05
HORVU6Hr1G066400	-3.12743	7.26636e-05
HORVU6Hr1G015760	-3.10998	7.26636e-05
HORVU7Hr1G098330	-3.214	7.26636e-05
HORVU2Hr1G065170	-3.54948	7.42656e-05
HORVU5Hr1G021430	-2.08133	7.42656e-05
HORVU4Hr1G032550	-2.26363	7.56823e-05
HORVU7Hr1G098110	-4.28966	8.01532e-05
HORVU7Hr1G110310	-2.03489	8.68452e-05
HORVU4Hr1G028720	-3.82116	8.68452e-05
HORVU3Hr1G050660	-4.30636	8.95268e-05
HORVU6Hr1G089980	-3.29004	8.95268e-05
HORVU6Hr1G087000	-2.18011	8.95268e-05
HORVU7Hr1G121190	-4.55492	9.63779e-05
HORVU1Hr1G071210	-2.35876	0.000100136
HORVU4Hr1G008870	-2.11651	0.000100136
HORVU1Hr1G080190	-2.59007	0.000100136
HORVU1Hr1G082790	-3.30766	0.000100136
HORVU1Hr1G017830	-2.65598	0.000100136
HORVU6Hr1G006130	-2.50441	0.000100136
HORVU4Hr1G023510	-3.79808	0.000100136
HORVU3Hr1G034060	-3.28551	0.000100136
HORVU7Hr1G111310	-2.32665	0.000100136
HORVU7Hr1G040250	-2.53384	0.000100136
HORVU2Hr1G045590	-2.47565	0.000103036
HORVU7Hr1G102300	-2.55414	0.000103036
HORVU6Hr1G006120	-2.62496	0.000107705
HORVU2Hr1G101090	-2.65664	0.000107705
HORVU3Hr1G013680	-2.50793	0.000108625
HORVU3Hr1G003860	-4.08039	0.000110501
HORVU6Hr1G088120	-2.82194	0.000111316
HORVU1Hr1G075160	-4.80749	0.000111316
HORVU3Hr1G020740	-2.59788	0.000111316
HORVU7Hr1G027430	-2.49035	0.000111316
HORVU3Hr1G023460	-2.14094	0.000111316
HORVU3Hr1G063270	-3.02404	0.000114556
HORVU6Hr1G011520	-2.58913	0.000114556
HORVU6Hr1G046160	-2.98685	0.000115474
HORVU4Hr1G061070	-3.62203	0.000120295
HORVU6Hr1G092390	-2.76619	0.000122649
HORVU3Hr1G035730	-3.62494	0.000122649
HORVU5Hr1G125600	-6.64917	0.000132371
HORVU5Hr1G094180	-3.12585	0.00013307
HORVU5Hr1G093460	-3.22131	0.00013307
HORVU1Hr1G091370	-2.57462	0.000137984
HORVU3Hr1G000980	-3.49738	0.000139202
HORVU5Hr1G110680	-2.62948	0.000143893
HORVU6Hr1G055990	-6.31723	0.000143893
HORVU1Hr1G074340	-2.68784	0.000143893
HORVU4Hr1G023520	-3.32073	0.000143893
HORVU3Hr1G001020	-3.84779	0.000143893
HORVU5Hr1G022550	-3.03714	0.000144554
HORVU4Hr1G070240	-2.80932	0.000144554
HORVU0Hr1G017490	-2.01535	0.000144554
HORVU7Hr1G000710	-6.28463	0.000144554
HORVU7Hr1G041710	-2.14872	0.000145156
HORVU3Hr1G013530	-2.91532	0.000145156
HORVU2Hr1G098340	-2.58013	0.000145543
HORVU3Hr1G050680	-4.38308	0.000145732
HORVU1Hr1G078530	-2.04733	0.000147074
HORVU7Hr1G098280	-2.99435	0.000147074
HORVU4Hr1G035150	-8.6945	0.000147074
HORVU6Hr1G081750	-2.53263	0.000147074
HORVU1Hr1G025160	-2.12116	0.000147074
HORVU6Hr1G046140	-3.56404	0.000172464
HORVU1Hr1G035130	-2.42615	0.000177224
HORVU5Hr1G026650	-2.01793	0.000182076
HORVU6Hr1G063180	-4.03604	0.000182237
HORVU2Hr1G126740	-5.147	0.000186124
HORVU4Hr1G067780	-3.94842	0.000190711
HORVU2Hr1G097990	-2.61358	0.000194133
HORVU2Hr1G077630	-2.05562	0.000211691
HORVU1Hr1G073670	-2.41906	0.000225671
HORVU3Hr1G116470	-3.29648	0.000228689
HORVU6Hr1G029200	-2.72388	0.000228689
HORVU4Hr1G070250	-3.03996	0.000228689
HORVU3Hr1G002130	-3.14123	0.000233382
HORVU1Hr1G022400	-2.30016	0.000233382
HORVU4Hr1G073150	-2.78957	0.000233382
HORVU6Hr1G021260	-2.79533	0.000233382
HORVU1Hr1G020050	-2.21883	0.000233382
HORVU2Hr1G023580	-3.68205	0.000233382
HORVU4Hr1G058940	-2.53357	0.000233382
HORVU1Hr1G079440	-2.21973	0.00024226
HORVU1Hr1G071190	-2.46116	0.000246145
HORVU6Hr1G089750	-3.12978	0.000246145
HORVU0Hr1G013190	-2.52805	0.000247645
HORVU4Hr1G021790	-5.62712	0.000253379
HORVU3Hr1G014850	-2.22704	0.000256486
HORVU3Hr1G113650	-2.99548	0.000258263
HORVU3Hr1G094250	-3.90009	0.000258263
HORVU1Hr1G043470	-2.20341	0.000260804
HORVU4Hr1G018270	-2.05486	0.000260804
HORVU7Hr1G072610	-2.66275	0.000265459
HORVU3Hr1G081170	-4.30046	0.000269456
HORVU4Hr1G004040	-4.87038	0.00027896
HORVU6Hr1G029210	-2.3945	0.000287039
HORVU7Hr1G078760	-3.08038	0.000291759
HORVU2Hr1G063550	-8.20269	0.000291759
HORVU6Hr1G021160	-2.48922	0.000307222
HORVU1Hr1G058490	-2.71054	0.000320194
HORVU1Hr1G043500	-4.37291	0.000321919
HORVU5Hr1G087340	-2.31671	0.000346359
HORVU5Hr1G093580	-4.5728	0.000346359
HORVU4Hr1G013320	-2.31837	0.000346581
HORVU7Hr1G110170	-3.08605	0.00035388
HORVU0Hr1G000850	-2.26568	0.00035388
HORVU2Hr1G037700	-2.59427	0.000356124
HORVU5Hr1G037200	-3.38198	0.000356124
HORVU4Hr1G028110	-3.33289	0.000362428
HORVU7Hr1G025200	-2.42017	0.000365291
HORVU5Hr1G079130	-2.50391	0.000370079
HORVU6Hr1G011510	-2.09418	0.000370079
HORVU3Hr1G047230	-2.09495	0.000374421
HORVU1Hr1G047100	-5.93621	0.000374421
HORVU7Hr1G030710	-5.5848	0.000376696
HORVU1Hr1G002600	-2.17724	0.000376696
HORVU6Hr1G089250	-2.60565	0.000376696
HORVU3Hr1G095200	-2.21003	0.000381553
HORVU6Hr1G015790	-3.439	0.000381553
HORVU1Hr1G046400	-5.2193	0.000394979
HORVU4Hr1G072960	-3.18283	0.000395029
HORVU3Hr1G116550	-2.21579	0.000397154
HORVU5Hr1G042180	-2.09056	0.000404306
HORVU1Hr1G022390	-2.39776	0.000408381
HORVU2Hr1G088910	-2.58191	0.000419172
HORVU3Hr1G012800	-3.96478	0.000436761
HORVU1Hr1G070700	-2.64648	0.000446079
HORVU7Hr1G047340	-7.88752	0.000447329
HORVU5Hr1G096720	-5.80698	0.000449116
HORVU2Hr1G094660	-2.94119	0.00045093
HORVU1Hr1G003890	-2.04797	0.00045093
HORVU7Hr1G079790	-2.17195	0.000453676
HORVU7Hr1G032270	-2.86651	0.000462729
HORVU0Hr1G020750	-6.00333	0.000465704
HORVU7Hr1G034470	-2.49957	0.000473673
HORVU0Hr1G018090	-2.75162	0.00048074
HORVU6Hr1G031580	-2.02585	0.00048074
HORVU1Hr1G023870	-2.75767	0.000505518
HORVU3Hr1G088160	-2.52177	0.000505518
HORVU6Hr1G011490	-2.29749	0.000528722
HORVU2Hr1G085270	-2.42598	0.000530515
HORVU7Hr1G008170	-2.93122	0.000532655
HORVU3Hr1G034070	-4.02482	0.000548179
HORVU7Hr1G100450	-2.35718	0.000564244
HORVU4Hr1G087430	-3.29096	0.000569267
HORVU6Hr1G014300	-3.19995	0.000569267
HORVU6Hr1G019290	-2.44127	0.000574539
HORVU6Hr1G034180	-2.24495	0.000574539
HORVU7Hr1G025330	-2.33279	0.000582149
HORVU3Hr1G086580	-2.80281	0.00058698
HORVU5Hr1G039590	-7.55468	0.000587599
HORVU7Hr1G044280	-2.25228	0.000614178
HORVU1Hr1G029770	-2.02016	0.000618767
HORVU1Hr1G005870	-2.19013	0.000622566
HORVU4Hr1G058810	-2.37157	0.000626119
HORVU3Hr1G071220	-2.77722	0.00063204
HORVU1Hr1G063700	-2.25667	0.000639357
HORVU2Hr1G011640	-2.28305	0.000639357
HORVU5Hr1G109040	-2.02637	0.000643788
HORVU7Hr1G110280	-2.68803	0.00064671
HORVU4Hr1G067940	-2.72614	0.000657622
HORVU4Hr1G090810	-3.48419	0.000659173
HORVU6Hr1G011020	-2.35942	0.000667264
HORVU6Hr1G011710	-2.03842	0.000668029
HORVU1Hr1G058450	-2.56218	0.000668029
HORVU2Hr1G016630	-2.62175	0.000674042
HORVU1Hr1G069470	-2.75992	0.000677839
HORVU1Hr1G089380	-4.67457	0.000679525
HORVU3Hr1G084750	-2.04137	0.000682242
HORVU7Hr1G089540	-3.62961	0.000687218
HORVU4Hr1G003550	-2.12669	0.000687218
HORVU7Hr1G108790	-2.21622	0.000698719
HORVU6Hr1G013530	-2.94273	0.000710575
HORVU2Hr1G071070	-3.1698	0.000736825
HORVU5Hr1G077390	-3.69448	0.000736825
HORVU1Hr1G010250	-3.3002	0.000741327
HORVU3Hr1G078370	-4.9408	0.000745264
HORVU1Hr1G066470	-3.51655	0.000759341
HORVU2Hr1G120530	-4.35495	0.000765699
HORVU7Hr1G041540	-2.52914	0.000766137
HORVU1Hr1G017170	-4.0454	0.000782132
HORVU3Hr1G097810	-2.39542	0.000782132
HORVU4Hr1G052220	-2.88673	0.000803944
HORVU4Hr1G056240	-2.50716	0.000810065
HORVU4Hr1G015040	-3.09425	0.000812706
HORVU1Hr1G084120	-2.22828	0.000815179
HORVU0Hr1G005860	-3.11309	0.000832332
HORVU7Hr1G100410	-2.43857	0.00083646
HORVU5Hr1G060480	-2.5091	0.000871587
HORVU4Hr1G077630	-2.1048	0.000875055
HORVU7Hr1G098260	-3.29375	0.000876836
HORVU5Hr1G088390	-3.55965	0.000880401
HORVU5Hr1G057590	-2.95256	0.000944915
HORVU1Hr1G073680	-2.95957	0.000947116
HORVU6Hr1G067930	-2.2376	0.00100066
HORVU1Hr1G088900	-2.69628	0.00101583
HORVU3Hr1G035650	-2.27924	0.001016
HORVU3Hr1G071210	-2.48296	0.001016
HORVU3Hr1G068320	-2.78197	0.00103132
HORVU5Hr1G071950	-2.95088	0.00103132
HORVU7Hr1G081250	-2.32206	0.00106664
HORVU2Hr1G105420	-2.04158	0.0011073
HORVU1Hr1G065630	-2.10438	0.00114038
HORVU3Hr1G017570	-2.32337	0.00114189
HORVU1Hr1G085230	-2.46764	0.00115758
HORVU4Hr1G067140	-3.14142	0.00119448
HORVU1Hr1G090730	-2.49742	0.00120259
HORVU6Hr1G026650	-2.43887	0.00121926
HORVU3Hr1G026690	-6.16452	0.00123834
HORVU7Hr1G110320	-3.03433	0.00124464
HORVU1Hr1G029920	-9.03959	0.00125781
HORVU1Hr1G070110	-2.42314	0.00126085
HORVU2Hr1G045020	-3.21021	0.00127432
HORVU4Hr1G009730	-8.00182	0.00129158
HORVU6Hr1G060250	-2.11017	0.00129729
HORVU5Hr1G010860	-2.28486	0.00129729
HORVU6Hr1G018160	-3.24216	0.00130852
HORVU2Hr1G105700	-2.59073	0.00131884
HORVU1Hr1G055510	-2.0084	0.00141011
HORVU7Hr1G008700	-2.69726	0.00146915
HORVU7Hr1G040380	-2.43564	0.00150128
HORVU2Hr1G022820	-3.75093	0.00151913
HORVU4Hr1G009880	-2.86727	0.00152442
HORVU2Hr1G087370	-2.90038	0.00158138
HORVU1Hr1G020660	-2.49186	0.00160108
HORVU3Hr1G099440	-2.88736	0.00160207
HORVU3Hr1G009490	-3.59707	0.00160207
HORVU3Hr1G034310	-4.47358	0.00166082
HORVU7Hr1G044210	-2.30113	0.00173685
HORVU5Hr1G079500	-2.57121	0.00173685
HORVU6Hr1G053810	-3.25863	0.00174268
HORVU6Hr1G057590	-3.92963	0.00175898
HORVU3Hr1G090180	-4.63094	0.00176916
HORVU0Hr1G016410	-4.26497	0.00177875
HORVU7Hr1G112470	-2.24174	0.00199356
HORVU5Hr1G020060	-2.54954	0.0020109
HORVU0Hr1G001420	-2.66498	0.00202681
HORVU7Hr1G108530	-4.37261	0.00202767
HORVU1Hr1G063150	-2.81425	0.0020417
HORVU2Hr1G099470	-6.10415	0.00209958
HORVU2Hr1G114680	-2.24562	0.0021006
HORVU0Hr1G025800	-2.95358	0.0021006
HORVU6Hr1G003750	-2.67654	0.00210282
HORVU2Hr1G014550	-3.98921	0.00210622
HORVU5Hr1G025850	-2.11422	0.00210622
HORVU5Hr1G084050	-2.21277	0.00212197
HORVU2Hr1G112080	-2.69273	0.00216515
HORVU1Hr1G081210	-4.48499	0.00216515
HORVU4Hr1G023490	-2.03203	0.00217666
HORVU7Hr1G075760	-2.84112	0.00218885
HORVU2Hr1G093380	-4.72282	0.00221709
HORVU3Hr1G110170	-2.53296	0.00221709
HORVU3Hr1G078260	-2.92267	0.00232223
HORVU1Hr1G077590	-2.08331	0.00232553
HORVU7Hr1G095080	-2.19286	0.00232553
HORVU1Hr1G035380	-3.57845	0.00238424
HORVU3Hr1G095480	-2.00594	0.00241056
HORVU3Hr1G000110	-2.70905	0.00244825
HORVU2Hr1G093540	-2.02761	0.00246555
HORVU6Hr1G093860	-3.7461	0.00251219
HORVU6Hr1G064430	-2.00364	0.00251298
HORVU5Hr1G096540	-2.89989	0.0025409
HORVU5Hr1G056600	-2.55991	0.00254119
HORVU4Hr1G062010	-4.38628	0.00261745
HORVU5Hr1G010350	-3.56061	0.0026366
HORVU5Hr1G018050	-2.17415	0.00271011
HORVU3Hr1G072850	-3.35485	0.00274735
HORVU2Hr1G119090	-3.1358	0.00277202
HORVU3Hr1G000120	-3.80197	0.00277855
HORVU7Hr1G099650	-2.74323	0.00278708
HORVU2Hr1G117610	-3.56597	0.00278895
HORVU3Hr1G004140	-2.47496	0.00284653
HORVU1Hr1G066960	-2.07202	0.00285916
HORVU6Hr1G011950	-2.28468	0.00296937
HORVU6Hr1G037690	-2.40841	0.00317732
HORVU5Hr1G067200	-2.53268	0.00320823
HORVU7Hr1G000750	-4.39453	0.00321439
HORVU4Hr1G017600	-2.02779	0.00321439
HORVU5Hr1G105090	-2.90049	0.00323167
HORVU2Hr1G094680	-3.56576	0.00325076
HORVU4Hr1G004280	-2.76946	0.00325658
HORVU3Hr1G086110	-3.05776	0.00326353
HORVU6Hr1G008320	-2.27941	0.00330076
HORVU5Hr1G085160	-5.89281	0.00333711
HORVU1Hr1G017800	-2.88036	0.00337138
HORVU2Hr1G105580	-4.16172	0.00350549
HORVU6Hr1G026600	-2.36656	0.00354417
HORVU5Hr1G004570	-2.92542	0.00354417
HORVU1Hr1G094010	-3.02552	0.00354417
HORVU7Hr1G031680	-6.55151	0.00364246
HORVU5Hr1G047970	-3.35591	0.00369017
HORVU2Hr1G126510	-2.45924	0.00370692
HORVU3Hr1G018810	-3.21811	0.0037478
HORVU5Hr1G084980	-2.04268	0.00376964
HORVU7Hr1G115810	-4.50885	0.00376964
HORVU4Hr1G036900	-6.12509	0.0037928
HORVU3Hr1G098950	-4.35074	0.00409542
HORVU5Hr1G045700	-2.3302	0.00411143
HORVU5Hr1G072620	-4.32666	0.0041159
HORVU4Hr1G078010	-2.72725	0.00411714
HORVU6Hr1G037140	-2.33033	0.00438086
HORVU3Hr1G066860	-3.70116	0.00441458
HORVU4Hr1G087340	-2.96472	0.004559
HORVU1Hr1G046680	-2.05572	0.00473233
HORVU2Hr1G107480	-3.71291	0.00476606
HORVU2Hr1G121940	-2.21975	0.00476775
HORVU4Hr1G022780	-2.51113	0.00476811
HORVU1Hr1G023860	-3.18877	0.00482819
HORVU6Hr1G073300	-6.09358	0.00486702
HORVU1Hr1G061380	-2.4424	0.00492273
HORVU5Hr1G109760	-2.45463	0.00492273
HORVU4Hr1G087760	-3.82513	0.00506789
HORVU7Hr1G019590	-2.35514	0.00508241
HORVU7Hr1G000970	-3.50881	0.00508241
HORVU7Hr1G107070	-4.25746	0.0052419
HORVU4Hr1G016500	-3.06988	0.00526423
HORVU3Hr1G108170	-5.83673	0.00531151
HORVU3Hr1G030110	-2.96189	0.0053695
HORVU2Hr1G046290	-2.08578	0.00540618
HORVU2Hr1G121780	-2.10247	0.00545827
HORVU4Hr1G065310	-3.26966	0.00546965
HORVU7Hr1G115830	-5.8237	0.00547391
HORVU2Hr1G088840	-2.22495	0.00548835
HORVU4Hr1G075180	-2.4942	0.00550462
HORVU1Hr1G071760	-3.24114	0.00571073
HORVU5Hr1G083940	-5.52087	0.00573256
HORVU1Hr1G013020	-2.47415	0.00579246
HORVU7Hr1G110090	-2.71074	0.0059676
HORVU2Hr1G004070	-3.02959	0.00599454
HORVU6Hr1G026670	-2.64135	0.00603537
HORVU2Hr1G001180	-3.36665	0.00604028
HORVU6Hr1G084770	-3.12436	0.00621124
HORVU2Hr1G121800	-2.55622	0.00622544
HORVU5Hr1G069960	-3.17109	0.00626236
HORVU2Hr1G070290	-2.37126	0.00627546
HORVU2Hr1G070400	-2.43112	0.00631673
HORVU7Hr1G043590	-2.78199	0.00646184
HORVU0Hr1G018320	-2.46057	0.00653821
HORVU4Hr1G012420	-2.41994	0.00667628
HORVU2Hr1G024680	-2.30234	0.00669186
HORVU5Hr1G076820	-5.15353	0.00671741
HORVU5Hr1G014510	-2.37208	0.00672167
HORVU5Hr1G112580	-2.28476	0.0067389
HORVU5Hr1G058910	-2.98831	0.00677372
HORVU4Hr1G056250	-2.24627	0.00698242
HORVU7Hr1G073580	-3.25568	0.0070598
HORVU2Hr1G107460	-3.32878	0.00706849
HORVU1Hr1G055500	-2.63648	0.00726121
HORVU3Hr1G066600	-2.94411	0.00731861
HORVU2Hr1G100340	-2.20295	0.00734835
HORVU3Hr1G079800	-2.08554	0.00746548
HORVU4Hr1G088670	-2.40593	0.00768389
HORVU7Hr1G027440	-2.79762	0.00777372
HORVU3Hr1G014320	-2.60076	0.0078018
HORVU5Hr1G086610	-2.7875	0.00780898
HORVU1Hr1G048160	-2.86973	0.00790159
HORVU6Hr1G090370	-3.90464	0.00790159
HORVU6Hr1G076730	-3.20531	0.00790923
HORVU4Hr1G078270	-6.51397	0.00795022
HORVU3Hr1G081970	-5.93918	0.00797797
HORVU2Hr1G024300	-2.46975	0.00840683
HORVU3Hr1G014380	-2.44284	0.0084445
HORVU5Hr1G122080	-2.59542	0.00848067
HORVU1Hr1G038730	-3.38632	0.00849952
HORVU2Hr1G119050	-2.98254	0.00850569
HORVU6Hr1G006080	-2.58662	0.0086168
HORVU7Hr1G082120	-3.64836	0.0086168
HORVU7Hr1G002260	-3.49657	0.0086168
HORVU7Hr1G073390	-3.85599	0.00863304
HORVU7Hr1G050110	-2.29353	0.00871386
HORVU6Hr1G041090	-6.80056	0.00878894
HORVU4Hr1G073840	-4.2029	0.00878894
HORVU3Hr1G087970	-2.8808	0.00880662
HORVU6Hr1G026820	-3.20704	0.00888975
HORVU1Hr1G011930	-2.34087	0.00895051
HORVU6Hr1G089730	-3.17966	0.00921714
HORVU3Hr1G114320	-2.87085	0.00939478
HORVU3Hr1G110180	-2.69947	0.00940715
HORVU7Hr1G068230	-2.3521	0.00980174
HORVU5Hr1G068600	-3.53087	0.00984893
HORVU6Hr1G084080	-2.24471	0.0101165
HORVU3Hr1G021900	-3.42412	0.0107996
HORVU4Hr1G080760	-8.28752	0.0109996
HORVU5Hr1G004160	-2.67641	0.0109996
HORVU2Hr1G060670	-3.21062	0.0112308
HORVU4Hr1G004020	-3.08773	0.0114912
HORVU2Hr1G094670	-3.20423	0.0117031
HORVU3Hr1G115170	-2.01531	0.0117155
HORVU4Hr1G067410	-2.68772	0.0117666
HORVU7Hr1G014410	-2.15366	0.0118452
HORVU6Hr1G017140	-2.24638	0.0121784
HORVU5Hr1G069010	-2.40772	0.0122759
HORVU4Hr1G063790	-2.10918	0.0124907
HORVU0Hr1G022520	-2.82985	0.0125185
HORVU0Hr1G002080	-2.63512	0.0126794
HORVU4Hr1G070580	-3.20682	0.0127666
HORVU1Hr1G061910	-3.89682	0.0127666
HORVU5Hr1G069680	-2.6794	0.012846
HORVU3Hr1G041070	-3.29426	0.0128491
HORVU7Hr1G006720	-4.4991	0.0130074
HORVU6Hr1G046790	-4.28685	0.0132407
HORVU3Hr1G001040	-5.72123	0.0133118
HORVU7Hr1G091100	-2.19965	0.0135042
HORVU2Hr1G126380	-2.27389	0.0135577
HORVU7Hr1G090970	-2.26066	0.0135669
HORVU6Hr1G011620	-2.05479	0.0136384
HORVU5Hr1G121940	-2.08014	0.0139634
HORVU3Hr1G086040	-2.19241	0.0139634
HORVU6Hr1G016850	-2.68876	0.0140293
HORVU6Hr1G077670	-2.0182	0.0140734
HORVU7Hr1G091640	-3.02298	0.0146281
HORVU7Hr1G036130	-2.05607	0.0146516
HORVU1Hr1G023170	-4.98811	0.0147394
HORVU3Hr1G020760	-3.53665	0.0149681
HORVU5Hr1G000980	-2.04401	0.0151605
HORVU2Hr1G082000	-3.27336	0.015162
HORVU4Hr1G082600	-2.22447	0.0152582
HORVU5Hr1G093290	-2.84784	0.0154765
HORVU4Hr1G057130	-3.16764	0.0157309
HORVU4Hr1G087400	-4.25662	0.0157371
HORVU5Hr1G124360	-3.8002	0.0160412
HORVU7Hr1G115850	-6.41781	0.0161879
HORVU4Hr1G077060	-2.56572	0.0163869
HORVU3Hr1G077630	-4.7306	0.0165935
HORVU0Hr1G018040	-3.40379	0.0166754
HORVU5Hr1G021150	-2.58533	0.0170759
HORVU5Hr1G076760	-4.40357	0.0172179
HORVU1Hr1G020140	-2.49502	0.0180049
HORVU1Hr1G028430	-2.55463	0.0180324
HORVU6Hr1G091170	-4.46009	0.0181334
HORVU3Hr1G076740	-2.69032	0.0181813
HORVU2Hr1G111690	-2.86897	0.0184206
HORVU6Hr1G029710	-6.04664	0.0187848
HORVU3Hr1G108330	-3.61741	0.0189652
HORVU4Hr1G078210	-2.89552	0.019277
HORVU3Hr1G063620	-2.3354	0.019969
HORVU3Hr1G028050	-4.46579	0.0200715
HORVU6Hr1G084860	-5.59627	0.0206551
HORVU4Hr1G032120	-4.46341	0.0208686
HORVU5Hr1G087670	-2.1513	0.0208903
HORVU7Hr1G099950	-2.12907	0.0212595
HORVU5Hr1G002720	-5.75931	0.0212615
HORVU7Hr1G116470	-2.00321	0.0213534
HORVU4Hr1G010810	-2.03586	0.021392
HORVU1Hr1G064890	-3.01698	0.0216125
HORVU5Hr1G019870	-3.64368	0.0216421
HORVU1Hr1G066020	-2.16984	0.0216421
HORVU1Hr1G090530	-2.0708	0.0221981
HORVU4Hr1G011180	-3.7072	0.0225311
HORVU7Hr1G003040	-3.52668	0.0228389
HORVU2Hr1G124030	-2.19659	0.0228389
HORVU7Hr1G003020	-4.16941	0.0233121
HORVU2Hr1G120190	-2.73805	0.0233402
HORVU5Hr1G069690	-2.80334	0.023365
HORVU4Hr1G011110	-2.12948	0.0234038
HORVU4Hr1G001770	-2.34068	0.0234094
HORVU2Hr1G096280	-2.7645	0.023679
HORVU4Hr1G079860	-3.08123	0.0241
HORVU4Hr1G002050	-2.21872	0.0245419
HORVU6Hr1G065910	-2.08222	0.0246636
HORVU4Hr1G004540	-2.61172	0.0246919
HORVU4Hr1G053250	-2.08472	0.024942
HORVU6Hr1G080270	-2.55421	0.0255223
HORVU6Hr1G021090	-4.84497	0.0261086
HORVU5Hr1G046390	-2.97344	0.026586
HORVU3Hr1G000930	-7.53424	0.0266177
HORVU7Hr1G024250	-3.13444	0.0267651
HORVU3Hr1G093080	-2.1295	0.0267717
HORVU1Hr1G055560	-2.21297	0.0269752
HORVU2Hr1G045330	-2.02487	0.0271272
HORVU4Hr1G073480	-2.37574	0.027614
HORVU6Hr1G091180	-2.09305	0.0278767
HORVU3Hr1G077640	-5.49586	0.0281099
HORVU3Hr1G001920	-4.74957	0.0282365
HORVU4Hr1G080740	-4.77846	0.0286876
HORVU6Hr1G011540	-2.42838	0.0286876
HORVU7Hr1G075980	-2.48339	0.0286988
HORVU3Hr1G020800	-2.35931	0.0288159
HORVU2Hr1G007070	-2.22797	0.0291774
HORVU3Hr1G020870	-2.29926	0.029232
HORVU2Hr1G098950	-2.29691	0.029599
HORVU2Hr1G010800	-3.05293	0.0299073
HORVU3Hr1G068900	-2.70453	0.03004
HORVU1Hr1G090170	-2.33351	0.0302647
HORVU5Hr1G017100	-2.11467	0.0303773
HORVU2Hr1G071430	-2.41278	0.0304628
HORVU5Hr1G124470	-3.11978	0.0306146
HORVU3Hr1G105600	-2.15724	0.030812
HORVU3Hr1G001680	-2.22044	0.0310359
HORVU0Hr1G039760	-2.56298	0.031255
HORVU6Hr1G090390	-3.96556	0.0315453
HORVU2Hr1G044340	-2.35826	0.0316753
ENSRNA049486952	-4.10469	0.0316753
HORVU1Hr1G056280	-2.14289	0.0317087
HORVU7Hr1G006740	-4.85008	0.0321888
HORVU0Hr1G018030	-2.18934	0.0326505
HORVU6Hr1G062140	-3.75865	0.0329916
HORVU6Hr1G019450	-2.06635	0.0331199
HORVU2Hr1G111750	-3.44296	0.0331744
HORVU3Hr1G020280	-2.85321	0.0331744
HORVU3Hr1G115180	-2.12856	0.0332343
HORVU4Hr1G086110	-2.74101	0.0333295
HORVU3Hr1G034510	-7.00708	0.0335414
HORVU1Hr1G090190	-3.06721	0.033593
HORVU7Hr1G102070	-6.41164	0.0339882
HORVU2Hr1G029070	-2.35875	0.0340698
HORVU1Hr1G065460	-2.25028	0.034712
HORVU6Hr1G079410	-4.10265	0.0349252
HORVU5Hr1G114100	-5.00341	0.0350152
ENSRNA049486929	-3.17045	0.0352314
HORVU5Hr1G022500	-2.28589	0.0353042
HORVU7Hr1G106130	-3.59672	0.0354407
HORVU6Hr1G011720	-2.23875	0.0356864
HORVU2Hr1G087830	-3.34058	0.0360382
HORVU3Hr1G013890	-4.87625	0.0361322
HORVU2Hr1G037650	-4.74913	0.0367995
HORVU2Hr1G124200	-2.10063	0.0372754
HORVU4Hr1G024120	-6.52571	0.0379095
HORVU0Hr1G009370	-2.01416	0.0379564
HORVU2Hr1G073040	-5.18987	0.0386256
HORVU2Hr1G085690	-4.0548	0.0399021
HORVU1Hr1G011990	-6.45104	0.0400625
HORVU5Hr1G071510	-2.08967	0.0403472
HORVU7Hr1G106040	-4.90074	0.0405689
HORVU1Hr1G004150	-5.69309	0.0412147
HORVU6Hr1G051010	-2.41263	0.0417768
HORVU3Hr1G011690	-4.556	0.0419327
HORVU3Hr1G100500	-2.04675	0.0420135
HORVU1Hr1G009610	-2.5844	0.0422287
HORVU4Hr1G028510	-2.86216	0.0423844
HORVU4Hr1G085050	-2.10508	0.0425066
HORVU1Hr1G004580	-3.48443	0.0425902
HORVU3Hr1G089620	-4.97515	0.0429902
HORVU1Hr1G012880	-4.31816	0.0430008
HORVU0Hr1G018910	-5.32066	0.0430021
HORVU0Hr1G040240	-7.23407	0.0433532
HORVU3Hr1G060930	-3.20974	0.0434067
HORVU3Hr1G032350	-3.77695	0.0441607
HORVU1Hr1G012890	-3.66581	0.0442831
HORVU2Hr1G077830	-2.5936	0.0458502
HORVU2Hr1G034840	-4.48239	0.0459792
HORVU1Hr1G021100	-5.54422	0.0461753
HORVU3Hr1G034530	-5.04614	0.0467335
HORVU7Hr1G119200	-2.55225	0.046956
HORVU7Hr1G063430	-3.39478	0.0469937
HORVU2Hr1G017100	-6.08084	0.047199
HORVU4Hr1G008660	-3.56796	0.0474395
HORVU7Hr1G098290	-2.7248	0.047445
HORVU3Hr1G034520	-5.2659	0.0477473
HORVU7Hr1G046640	-2.07178	0.0483381
HORVU1Hr1G010230	-2.53647	0.0498025

## Sheet: DSwtxMSwt_up
transcript ID	logFC	FDR
HORVU5Hr1G083330	17.1065	4.36e-10
HORVU7Hr1G007690	17.0632	6.8e-09
HORVU5Hr1G046550	16.7389	6.8e-09
HORVU5Hr1G083320	15.7192	1.63e-09
HORVU3Hr1G071370	14.7458	0.00171081
HORVU7Hr1G121860	14.2457	3.41e-08
HORVU7Hr1G121850	13.269	1.77e-11
HORVU1Hr1G070310	13.141	5.23e-08
HORVU7Hr1G077860	12.9005	1.6e-06
HORVU6Hr1G075380	12.629	0.000186447
HORVU5Hr1G125500	11.9585	8.03e-08
HORVU5Hr1G058060	11.6876	1.45e-05
HORVU7Hr1G042790	11.6756	1.6e-09
HORVU1Hr1G059900	11.6307	1.29e-07
HORVU3Hr1G057690	11.5607	9.51e-06
HORVU2Hr1G098140	11.4612	0.00028138
HORVU5Hr1G058190	11.3699	1.67e-11
HORVU4Hr1G004820	11.3231	1.39e-05
HORVU6Hr1G073540	11.1607	2.03e-09
HORVU2Hr1G020430	10.9919	7.53e-07
HORVU2Hr1G018420	10.9846	0.0046353
HORVU1Hr1G009140	10.9081	3.75e-06
HORVU5Hr1G005030	10.814	3.96e-05
HORVU0Hr1G013470	10.747	8.63e-09
HORVU5Hr1G125450	10.6313	1.22e-08
HORVU3Hr1G069140	10.5779	3.07e-07
HORVU5Hr1G047510	10.5416	5.28e-06
HORVU4Hr1G002650	10.5193	2.12e-06
HORVU2Hr1G116220	10.4839	1.6e-09
HORVU2Hr1G022640	10.4583	8.15e-06
HORVU4Hr1G059260	10.4203	3.07e-08
HORVU5Hr1G109980	10.4092	0.00152554
HORVU2Hr1G115090	10.3839	9.67e-09
HORVU1Hr1G056570	10.2816	4.82e-05
HORVU5Hr1G068350	10.1264	0.00847627
HORVU2Hr1G018670	10.0387	1.19e-06
HORVU7Hr1G036970	10.0292	1.94e-07
HORVU5Hr1G125460	10.0008	2.23e-07
HORVU5Hr1G094680	9.99496	7.27e-09
HORVU3Hr1G077790	9.9816	1.43e-05
HORVU0Hr1G007340	9.97293	2.76e-08
HORVU6Hr1G011050	9.97267	7.63e-07
HORVU5Hr1G113790	9.9474	7.58e-06
HORVU7Hr1G100150	9.93304	6.8e-09
HORVU2Hr1G018570	9.83188	0.000618423
HORVU6Hr1G083980	9.82564	0.000900621
HORVU2Hr1G077710	9.82441	2.46e-05
HORVU2Hr1G098500	9.78846	5.45e-05
HORVU1Hr1G052180	9.59497	3.08e-07
HORVU3Hr1G094720	9.57176	0.000131922
HORVU5Hr1G079970	9.53226	9.8e-07
HORVU1Hr1G076710	9.44912	7.24e-05
HORVU3Hr1G113120	9.42515	2.83e-06
HORVU6Hr1G084070	9.38636	4.36e-06
HORVU4Hr1G090460	9.36299	4.09e-13
HORVU2Hr1G043890	9.32265	6.08e-07
HORVU3Hr1G059030	9.31894	6.8e-09
HORVU2Hr1G010060	9.30598	1.24e-08
HORVU0Hr1G017220	9.23473	2.41e-06
HORVU2Hr1G032490	9.23218	8.34e-08
HORVU2Hr1G006160	9.18794	4.98e-11
HORVU2Hr1G033850	9.18664	9.46e-09
HORVU4Hr1G085490	9.17985	0.000967072
HORVU1Hr1G010210	9.17762	8.71e-07
HORVU2Hr1G117140	9.13871	8.42e-05
HORVU0Hr1G005250	9.0826	7.09e-08
HORVU1Hr1G079290	9.07723	9.16e-07
HORVU7Hr1G027410	9.00671	5.04e-05
HORVU4Hr1G089690	8.97887	0.000269549
HORVU1Hr1G059870	8.93984	0.000803538
HORVU4Hr1G017350	8.93162	5.25e-08
HORVU2Hr1G046600	8.91403	2.65e-06
HORVU0Hr1G012930	8.87739	6.8e-09
HORVU4Hr1G050210	8.84758	4.35e-07
HORVU1Hr1G081940	8.8385	6.08e-07
HORVU7Hr1G003490	8.83633	9.05e-06
HORVU2Hr1G070700	8.82612	5.25e-08
HORVU2Hr1G018430	8.80512	0.000324143
HORVU5Hr1G104630	8.71527	3.99e-05
HORVU5Hr1G005910	8.70568	9.3e-08
HORVU1Hr1G092680	8.66271	0.000220406
HORVU3Hr1G018430	8.64888	0.000458892
HORVU5Hr1G111350	8.61066	1.94e-05
HORVU1Hr1G025830	8.58994	0.00177614
HORVU2Hr1G073730	8.58645	4.48e-05
HORVU2Hr1G023650	8.54116	9.21e-07
HORVU6Hr1G038320	8.48784	0.0138716
HORVU7Hr1G038400	8.48591	2.68e-07
HORVU3Hr1G039050	8.41824	8e-08
HORVU2Hr1G076320	8.38518	6.11e-05
HORVU6Hr1G090280	8.35982	0.000962571
HORVU2Hr1G033860	8.30585	5.23e-08
HORVU5Hr1G072520	8.28948	1.92e-06
HORVU3Hr1G026120	8.25555	3.41e-08
HORVU4Hr1G018180	8.24775	1.42e-06
HORVU7Hr1G055330	8.20402	2.32e-05
HORVU3Hr1G095730	8.19268	4.19e-09
HORVU4Hr1G063780	8.0898	1.34e-06
HORVU4Hr1G018150	8.0769	8.04e-07
HORVU2Hr1G011990	8.05962	9.27e-05
HORVU3Hr1G032260	8.03792	0.00134582
HORVU4Hr1G082390	7.99833	3.78e-07
HORVU3Hr1G113020	7.97225	5.72e-05
HORVU5Hr1G072160	7.95096	4.32e-05
HORVU2Hr1G023370	7.91542	1.57e-07
HORVU5Hr1G083340	7.86708	1.31e-07
HORVU1Hr1G058520	7.83558	2.25e-08
HORVU1Hr1G012710	7.83108	2.19e-06
HORVU2Hr1G021890	7.8175	1.13e-05
HORVU2Hr1G019680	7.79442	0.0106896
HORVU5Hr1G079040	7.79179	2.32e-07
HORVU6Hr1G019610	7.76691	4.51e-06
HORVU3Hr1G099990	7.76341	3.29e-06
HORVU5Hr1G087880	7.74107	2.25e-08
HORVU2Hr1G023390	7.73804	8.79e-05
HORVU5Hr1G104570	7.70585	5.11e-06
HORVU5Hr1G092120	7.70381	0.000740241
HORVU1Hr1G057680	7.70289	2.12e-06
HORVU6Hr1G088480	7.70285	3.56e-06
HORVU5Hr1G073710	7.69299	4.8e-05
HORVU5Hr1G004990	7.6731	0.0003053
HORVU3Hr1G007940	7.66363	5.21e-05
HORVU3Hr1G099550	7.65098	0.000911297
HORVU7Hr1G007790	7.64436	0.000519234
HORVU1Hr1G031490	7.63947	0.000552326
HORVU1Hr1G021750	7.63729	5.49e-07
HORVU2Hr1G033520	7.63261	1.29e-09
HORVU6Hr1G062430	7.62034	5.91e-08
HORVU5Hr1G096210	7.61172	5.7e-06
HORVU3Hr1G069660	7.61022	2.21e-05
HORVU1Hr1G014690	7.60958	1.56e-06
HORVU2Hr1G001150	7.60478	4.41e-05
HORVU5Hr1G062990	7.59452	4.1e-07
HORVU4Hr1G065560	7.58602	2.25e-08
HORVU3Hr1G025720	7.55308	1.3e-05
HORVU3Hr1G092520	7.55198	0.00163985
HORVU4Hr1G060670	7.55161	6.8e-09
HORVU6Hr1G088530	7.5238	0.000315342
HORVU6Hr1G088470	7.50085	5.29e-07
HORVU2Hr1G012790	7.49813	4.02e-07
HORVU3Hr1G075690	7.48096	3.87e-09
HORVU1Hr1G090890	7.47862	5.44e-05
HORVU5Hr1G056420	7.47137	1.89e-06
HORVU3Hr1G073580	7.44199	3.24e-06
HORVU6Hr1G074690	7.41914	4.96e-06
HORVU4Hr1G072830	7.41482	2.25e-08
HORVU3Hr1G007970	7.40498	2.76e-05
HORVU3Hr1G052420	7.40444	3.09e-08
HORVU4Hr1G070970	7.39264	6.3e-06
HORVU6Hr1G088540	7.38047	4.96e-06
HORVU5Hr1G106640	7.37102	2.84e-05
HORVU6Hr1G044010	7.35843	5.71e-05
HORVU3Hr1G084210	7.35747	7.84e-06
HORVU2Hr1G125850	7.34608	5.06e-05
HORVU2Hr1G035830	7.34299	1.3e-07
HORVU4Hr1G006300	7.33704	5.04e-06
HORVU6Hr1G085070	7.32787	0.000839931
HORVU6Hr1G069180	7.31266	2.36e-07
HORVU7Hr1G046340	7.30236	1.78e-07
HORVU4Hr1G054390	7.30153	1.26e-06
HORVU3Hr1G093270	7.28557	0.000182036
HORVU0Hr1G009230	7.26	2.4e-07
HORVU3Hr1G028080	7.25423	1.11e-06
HORVU5Hr1G092150	7.20774	0.000941654
HORVU6Hr1G064500	7.18988	3.9e-07
HORVU6Hr1G070450	7.1888	6.35e-06
HORVU4Hr1G002800	7.18088	0.000584017
HORVU4Hr1G012030	7.15331	0.000396958
HORVU2Hr1G109120	7.15152	4.97e-06
HORVU2Hr1G105760	7.15137	1.42e-05
HORVU5Hr1G111920	7.14292	5.72e-05
HORVU5Hr1G111860	7.14029	1.47e-05
HORVU3Hr1G007960	7.13591	2.33e-06
HORVU2Hr1G002320	7.13579	1.19e-08
HORVU3Hr1G100190	7.10865	1.94e-06
HORVU5Hr1G104600	7.09649	6.27e-08
HORVU1Hr1G012170	7.08711	0.000146
HORVU2Hr1G071890	7.0855	5.67e-07
HORVU1Hr1G054060	7.07068	7.13e-08
HORVU3Hr1G100360	7.04364	2.5e-08
HORVU5Hr1G051970	7.04134	9.3e-08
HORVU3Hr1G010240	7.04134	1.06e-05
HORVU5Hr1G007220	7.03632	1.22e-08
HORVU2Hr1G076480	7.00879	3.31e-06
HORVU0Hr1G017670	7.00078	0.000301115
HORVU1Hr1G065150	7.0003	2.99e-07
HORVU2Hr1G117150	6.99268	0.000616357
HORVU5Hr1G112610	6.99162	2.49e-06
HORVU5Hr1G095160	6.97109	3.75e-06
HORVU3Hr1G111970	6.96883	2.15e-08
HORVU3Hr1G078390	6.96631	6.42e-06
HORVU2Hr1G012460	6.94659	9.58e-05
HORVU7Hr1G011360	6.94254	0.00420594
HORVU2Hr1G016720	6.9412	2.03e-07
HORVU2Hr1G015720	6.93933	3.13e-06
HORVU6Hr1G077790	6.92216	2.11e-05
HORVU2Hr1G121090	6.91988	1.77e-06
HORVU5Hr1G101670	6.91967	0.000128585
HORVU5Hr1G124750	6.9113	8.25e-05
HORVU5Hr1G113500	6.87547	6.01e-08
HORVU3Hr1G097180	6.8678	3.31e-06
HORVU7Hr1G045470	6.86551	1.1e-08
HORVU4Hr1G003660	6.86366	4.39e-08
HORVU3Hr1G011850	6.85861	7.67e-05
HORVU4Hr1G089510	6.85608	6.97e-05
HORVU3Hr1G100350	6.78226	7.88e-07
HORVU2Hr1G119500	6.77843	7.2e-07
HORVU5Hr1G005930	6.77102	4.25e-07
HORVU7Hr1G107680	6.7608	1.7e-07
HORVU3Hr1G031620	6.73849	4.16e-07
HORVU2Hr1G104080	6.72277	0.00128983
HORVU2Hr1G012200	6.71008	9.44e-05
HORVU3Hr1G006530	6.70927	0.000415844
HORVU5Hr1G058310	6.69311	4.54e-08
HORVU3Hr1G112350	6.69101	1.92e-05
HORVU6Hr1G019760	6.68997	0.00028951
HORVU1Hr1G091010	6.6851	1.64e-07
HORVU2Hr1G100500	6.67322	3.02e-07
HORVU5Hr1G079910	6.66894	1.21e-06
HORVU0Hr1G017760	6.63139	1.57e-07
HORVU7Hr1G034630	6.62216	5.45e-07
HORVU1Hr1G012130	6.62068	4.55e-05
HORVU7Hr1G030670	6.61458	1.12e-07
HORVU5Hr1G063820	6.59184	4.26e-09
HORVU3Hr1G096570	6.58827	8.46e-06
HORVU3Hr1G070850	6.54938	3.48e-06
HORVU1Hr1G058400	6.53715	2.31e-07
HORVU7Hr1G017640	6.5026	1.48e-06
HORVU3Hr1G056980	6.49902	0.000865864
HORVU6Hr1G079650	6.48489	1.44e-07
HORVU4Hr1G067430	6.48064	1.19e-06
HORVU7Hr1G118090	6.46304	9.78e-08
HORVU1Hr1G059560	6.45523	0.000122166
HORVU1Hr1G082220	6.4484	0.000932677
HORVU5Hr1G092160	6.44708	5.81e-07
HORVU3Hr1G068560	6.43775	7.45e-08
HORVU7Hr1G098250	6.4355	1.27e-07
HORVU7Hr1G122470	6.4165	8.25e-06
HORVU2Hr1G001460	6.40359	2.05e-06
HORVU2Hr1G003210	6.36833	2.77e-05
HORVU7Hr1G039180	6.35248	2.25e-06
HORVU1Hr1G059950	6.34015	2.32e-07
HORVU7Hr1G091380	6.3219	1.03e-06
HORVU3Hr1G056100	6.28302	7.75e-07
HORVU2Hr1G101150	6.28264	6.84e-06
HORVU6Hr1G001150	6.27956	1.85e-05
HORVU3Hr1G112030	6.27129	6.4e-05
HORVU4Hr1G056950	6.24516	7.45e-08
HORVU4Hr1G074710	6.23626	6.86e-05
HORVU2Hr1G001450	6.23252	0.0228785
HORVU4Hr1G013480	6.2141	0.000252825
HORVU5Hr1G062290	6.21268	2.46e-06
HORVU6Hr1G025500	6.19658	8.01e-05
HORVU5Hr1G073700	6.19297	0.000448228
HORVU2Hr1G037480	6.19234	5.51e-06
HORVU4Hr1G066800	6.14934	3.52e-06
HORVU7Hr1G050680	6.12716	6.84e-06
HORVU5Hr1G001750	6.12628	2.48e-07
HORVU3Hr1G094340	6.11101	6.8e-09
HORVU2Hr1G036680	6.10813	1.85e-05
HORVU6Hr1G012110	6.10358	0.000275337
HORVU1Hr1G012090	6.09555	3.4e-05
HORVU2Hr1G097980	6.07955	1.82e-07
HORVU5Hr1G075660	6.07616	0.0016004
HORVU2Hr1G094230	6.07414	5.69e-05
HORVU2Hr1G105740	6.06789	9.93e-05
HORVU7Hr1G040170	6.04061	3.07e-07
HORVU2Hr1G023590	6.02439	5.67e-07
HORVU4Hr1G020790	6.01219	1.03e-06
HORVU4Hr1G060760	6.0092	6.64e-05
HORVU4Hr1G059280	6.00846	1.71e-06
HORVU1Hr1G000650	5.99501	9.3e-08
HORVU1Hr1G043890	5.96495	1.52e-06
HORVU2Hr1G045340	5.95726	0.000106449
HORVU6Hr1G090560	5.95555	0.000204131
HORVU3Hr1G026040	5.94219	5.53e-07
HORVU2Hr1G095600	5.92733	0.000274726
HORVU4Hr1G089450	5.91882	3.37e-07
HORVU7Hr1G075960	5.91833	2.32e-07
HORVU6Hr1G057240	5.91654	1.88e-07
HORVU1Hr1G082820	5.91594	4.55e-05
HORVU6Hr1G093260	5.88382	0.000191464
HORVU5Hr1G000400	5.87563	6.9e-06
HORVU5Hr1G104580	5.87393	1.41e-06
HORVU5Hr1G112540	5.87253	2.88e-05
HORVU2Hr1G025800	5.86882	4.18e-06
HORVU5Hr1G050950	5.86774	7.18e-06
HORVU5Hr1G119270	5.86519	7.45e-08
HORVU7Hr1G050670	5.85807	1.54e-05
HORVU2Hr1G015590	5.82416	1.82e-05
HORVU2Hr1G112170	5.81275	0.000523109
HORVU5Hr1G082620	5.79519	2.6e-07
HORVU7Hr1G046030	5.79179	3.68e-06
HORVU0Hr1G012940	5.78265	2.46e-06
HORVU7Hr1G036780	5.77443	3.72e-05
HORVU5Hr1G103460	5.77257	3.28e-06
HORVU1Hr1G004120	5.76418	0.00100655
HORVU6Hr1G061450	5.74819	4.4e-07
HORVU2Hr1G051170	5.74635	4.55e-06
HORVU7Hr1G082040	5.74514	2.15e-05
HORVU7Hr1G114050	5.74048	6.36e-05
HORVU3Hr1G090170	5.73858	3.58e-07
HORVU5Hr1G009150	5.73363	4.69e-05
HORVU2Hr1G082320	5.73074	9.34e-08
HORVU5Hr1G056030	5.7222	0.000147448
HORVU2Hr1G043900	5.72159	8.73e-07
HORVU1Hr1G068120	5.70383	0.00156283
HORVU7Hr1G033760	5.70334	2.39e-06
HORVU1Hr1G001350	5.70066	0.000433879
HORVU3Hr1G111580	5.69971	1.09e-07
HORVU2Hr1G082740	5.69765	1.47e-05
HORVU7Hr1G081320	5.67099	5.2e-06
HORVU7Hr1G050660	5.66001	6.17e-06
HORVU5Hr1G079660	5.64658	3.41e-08
HORVU7Hr1G074020	5.64227	5.65e-05
HORVU2Hr1G098250	5.63797	1.5e-06
HORVU1Hr1G000930	5.62949	0.00063598
HORVU4Hr1G008990	5.61618	1.73e-05
HORVU6Hr1G020080	5.61594	3e-06
HORVU2Hr1G085500	5.61426	0.000155538
HORVU1Hr1G064130	5.60846	2.92e-06
HORVU4Hr1G081390	5.60296	6.18e-05
HORVU7Hr1G054090	5.58909	3.08e-05
HORVU4Hr1G063190	5.5845	1.14e-06
HORVU5Hr1G103420	5.58312	4.09e-05
HORVU2Hr1G090510	5.57127	2.02e-05
HORVU1Hr1G079280	5.56747	0.000790056
HORVU7Hr1G097870	5.56057	1.29e-07
HORVU2Hr1G090270	5.54172	4.55e-05
HORVU5Hr1G104840	5.53615	1.7e-07
HORVU7Hr1G045630	5.52273	2.04e-08
HORVU7Hr1G045620	5.5171	4.13e-05
HORVU0Hr1G000840	5.51378	2.06e-05
HORVU1Hr1G053160	5.50988	5.44e-07
HORVU2Hr1G090750	5.49693	2.06e-06
HORVU2Hr1G118550	5.49587	7.44e-06
HORVU5Hr1G120110	5.47909	1.92e-05
HORVU5Hr1G040440	5.47537	1.21e-06
HORVU1Hr1G001420	5.46308	0.00174748
HORVU0Hr1G018890	5.45883	8.11e-07
HORVU6Hr1G063800	5.45631	3.6e-06
HORVU7Hr1G080510	5.45518	7.91e-07
HORVU5Hr1G104910	5.45413	1.7e-07
HORVU4Hr1G078460	5.45124	2.73e-09
HORVU4Hr1G051780	5.43776	1.41e-05
HORVU1Hr1G005460	5.4367	0.000223264
HORVU1Hr1G011930	5.43657	0.00116814
HORVU4Hr1G059270	5.42708	1.79e-05
HORVU0Hr1G012820	5.4176	9.04e-08
HORVU5Hr1G014130	5.39327	1.57e-05
HORVU3Hr1G018740	5.38398	1.91e-06
HORVU4Hr1G054360	5.37465	4.95e-05
HORVU2Hr1G098670	5.36622	2.06e-06
HORVU2Hr1G081300	5.354	1.8e-05
HORVU7Hr1G116630	5.35251	0.000180844
HORVU1Hr1G000990	5.34582	0.0111784
HORVU3Hr1G080570	5.34549	1.01e-05
HORVU3Hr1G050660	5.34061	0.00140381
HORVU4Hr1G052450	5.33414	0.000184057
HORVU2Hr1G084130	5.33068	2.93e-06
HORVU4Hr1G015490	5.31936	3.3e-06
HORVU6Hr1G032830	5.31869	6.75e-08
HORVU2Hr1G000090	5.31772	7.71e-05
HORVU3Hr1G068140	5.30651	1.32e-06
HORVU1Hr1G057910	5.2999	6.42e-08
HORVU4Hr1G090090	5.28732	8.86e-07
HORVU1Hr1G089730	5.28089	9.45e-05
HORVU2Hr1G014890	5.27988	3.88e-06
HORVU4Hr1G087840	5.27529	1.01e-05
HORVU3Hr1G070750	5.26112	2.16e-08
HORVU1Hr1G018140	5.25859	3.58e-05
HORVU7Hr1G116060	5.25739	1.18e-06
HORVU7Hr1G006240	5.25231	3.05e-05
HORVU5Hr1G010330	5.2506	0.000252575
HORVU1Hr1G092960	5.24895	0.000125119
HORVU4Hr1G081330	5.24639	6.08e-07
HORVU6Hr1G090660	5.2437	1.5e-05
HORVU4Hr1G076200	5.24263	8.95e-07
HORVU5Hr1G010560	5.23396	3.22e-06
HORVU1Hr1G021710	5.23006	8.97e-07
HORVU3Hr1G113620	5.22704	8.56e-05
HORVU2Hr1G118570	5.20947	1.49e-06
HORVU2Hr1G104240	5.18983	0.000467772
HORVU1Hr1G032020	5.18508	1.54e-05
HORVU6Hr1G054890	5.17575	1.29e-05
HORVU7Hr1G113290	5.16555	5.73e-07
HORVU3Hr1G080200	5.15711	1.71e-05
HORVU1Hr1G056820	5.15607	7.04e-08
HORVU1Hr1G085090	5.15544	3.12e-05
HORVU5Hr1G012120	5.14798	2.46e-06
HORVU7Hr1G109340	5.13719	4.19e-07
HORVU4Hr1G010580	5.13206	2.61e-06
HORVU2Hr1G112830	5.12857	1.54e-05
HORVU2Hr1G098660	5.12725	4.35e-07
HORVU4Hr1G056500	5.12191	1.06e-05
HORVU1Hr1G082020	5.11926	3.58e-05
HORVU7Hr1G079270	5.11338	4.41e-07
HORVU5Hr1G119550	5.11056	0.00236137
HORVU1Hr1G063100	5.09837	7.55e-06
HORVU1Hr1G020450	5.09087	1.34e-06
HORVU6Hr1G091440	5.08684	1.28e-06
HORVU2Hr1G122590	5.08164	2.12e-06
HORVU4Hr1G071040	5.07802	2.32e-07
HORVU1Hr1G052450	5.06761	1.76e-06
HORVU3Hr1G077930	5.06575	1.46e-06
HORVU1Hr1G064080	5.06476	8.98e-05
HORVU2Hr1G014560	5.06169	6.01e-06
HORVU2Hr1G112090	5.05968	2.6e-06
HORVU2Hr1G092390	5.05572	2.5e-06
HORVU2Hr1G088640	5.04973	1.54e-07
HORVU2Hr1G007570	5.03223	4.33e-05
HORVU4Hr1G063650	5.02619	3.19e-06
HORVU0Hr1G022690	5.01954	4.93e-06
HORVU6Hr1G024850	5.00195	1.74e-07
HORVU7Hr1G048100	5.00114	1.95e-05
HORVU2Hr1G002440	4.99046	0.000233462
HORVU1Hr1G055340	4.98122	1.09e-07
HORVU5Hr1G014090	4.97666	8.33e-06
HORVU5Hr1G105840	4.9707	7.18e-05
HORVU5Hr1G096260	4.96711	2.43e-05
HORVU7Hr1G113300	4.9666	8.11e-07
HORVU4Hr1G022280	4.96636	0.000192511
HORVU6Hr1G002290	4.96184	3.38e-07
HORVU6Hr1G071860	4.96111	2.07e-06
HORVU3Hr1G034590	4.95696	1.52e-07
HORVU5Hr1G094450	4.95617	2.43e-05
HORVU5Hr1G105900	4.95192	2.17e-06
HORVU2Hr1G028660	4.95089	8.37e-06
HORVU2Hr1G111510	4.94789	3.53e-07
HORVU6Hr1G032810	4.94617	1.06e-07
HORVU5Hr1G080950	4.94057	5e-07
HORVU5Hr1G079670	4.93567	8.09e-07
HORVU4Hr1G075070	4.92615	0.000616357
HORVU2Hr1G075230	4.92443	0.000992634
HORVU4Hr1G069260	4.91451	2.23e-07
HORVU1Hr1G066650	4.91279	0.000466456
HORVU3Hr1G020520	4.9009	0.0022421
HORVU1Hr1G005030	4.89192	0.000156156
HORVU1Hr1G000680	4.88578	0.000444817
HORVU5Hr1G092230	4.88217	1.61e-06
HORVU3Hr1G035680	4.88078	0.000304957
HORVU7Hr1G009140	4.87343	9.11e-07
HORVU0Hr1G019590	4.87042	2.76e-08
HORVU1Hr1G000540	4.86526	0.000213841
HORVU2Hr1G070310	4.85438	1.73e-06
HORVU2Hr1G039640	4.84251	1.12e-05
HORVU6Hr1G076530	4.8365	0.000214736
HORVU2Hr1G075270	4.83649	0.0006222
HORVU7Hr1G093790	4.83456	0.00468228
HORVU2Hr1G033880	4.82804	7.59e-07
HORVU6Hr1G063090	4.82522	6.6e-07
HORVU5Hr1G082840	4.8195	1.24e-05
HORVU2Hr1G015570	4.81868	1.64e-05
HORVU7Hr1G081980	4.81187	5.76e-06
HORVU5Hr1G115100	4.80987	1.66e-06
HORVU5Hr1G011730	4.8075	8.76e-07
HORVU1Hr1G005140	4.80321	1.21e-06
HORVU7Hr1G067860	4.80136	1.3e-06
HORVU2Hr1G026710	4.79193	9.18e-07
HORVU2Hr1G119250	4.78845	0.000928936
HORVU5Hr1G080090	4.78046	8.71e-05
HORVU6Hr1G065740	4.77674	0.0137234
HORVU2Hr1G020370	4.77217	1.12e-06
HORVU2Hr1G112580	4.76244	2.1e-05
HORVU5Hr1G104670	4.76236	7.38e-06
HORVU7Hr1G098170	4.75817	1.77e-06
HORVU3Hr1G095700	4.75411	0.00526741
HORVU1Hr1G000690	4.75342	0.000584162
HORVU5Hr1G006350	4.7468	4.79e-06
HORVU3Hr1G030390	4.74126	9.69e-07
HORVU5Hr1G066130	4.73961	0.000135779
HORVU3Hr1G014090	4.7392	3.23e-06
HORVU6Hr1G076520	4.73867	1.46e-05
HORVU4Hr1G083820	4.73751	0.00214752
HORVU1Hr1G020600	4.73225	3.68e-06
HORVU6Hr1G092740	4.72408	2.16e-05
HORVU7Hr1G078330	4.72057	8.99e-09
HORVU4Hr1G011740	4.71522	3.67e-06
HORVU2Hr1G051030	4.71076	3.81e-08
HORVU3Hr1G087100	4.70649	0.00311226
HORVU3Hr1G065630	4.70375	0.000202993
HORVU5Hr1G000940	4.70318	3.29e-06
HORVU1Hr1G073940	4.68813	6.76e-08
HORVU1Hr1G039410	4.68675	3.07e-05
HORVU3Hr1G074910	4.68031	0.0167895
HORVU5Hr1G001180	4.67847	0.000810543
HORVU6Hr1G005030	4.66954	1.06e-07
HORVU2Hr1G088540	4.65524	0.000117003
HORVU2Hr1G088560	4.65137	0.000313175
HORVU0Hr1G005180	4.65045	2.69e-06
HORVU3Hr1G099080	4.64274	0.00010713
HORVU7Hr1G045600	4.64255	1.24e-06
HORVU2Hr1G121820	4.62692	1.84e-05
HORVU7Hr1G088260	4.60276	1.42e-07
HORVU4Hr1G082680	4.59162	3.98e-05
HORVU3Hr1G078300	4.59098	1.33e-06
HORVU3Hr1G065620	4.58803	4.52e-05
HORVU7Hr1G091910	4.58502	0.000330179
HORVU2Hr1G035810	4.5839	1.81e-06
HORVU2Hr1G015140	4.56996	5.63e-08
HORVU6Hr1G031550	4.56606	2.86e-05
HORVU7Hr1G041230	4.56244	0.00151738
HORVU6Hr1G062070	4.56101	3.35e-06
HORVU2Hr1G025810	4.54922	0.000537533
HORVU1Hr1G063710	4.54694	0.00015316
HORVU5Hr1G072780	4.54422	7.98e-06
HORVU7Hr1G096760	4.54067	2.17e-06
HORVU3Hr1G016990	4.54029	0.000262359
HORVU1Hr1G021680	4.53773	8.77e-07
HORVU5Hr1G086520	4.53715	0.00104797
HORVU4Hr1G073120	4.52663	7.6e-05
HORVU2Hr1G075930	4.52147	3.14e-05
HORVU7Hr1G034070	4.51389	3.52e-06
HORVU3Hr1G070760	4.51219	1.32e-06
HORVU1Hr1G069570	4.50936	7.32e-05
HORVU6Hr1G066330	4.50811	4.84e-06
HORVU7Hr1G116330	4.49363	0.000109552
HORVU7Hr1G030660	4.48436	0.000460966
HORVU4Hr1G050510	4.4765	4.49e-06
HORVU2Hr1G023580	4.47333	0.00180536
HORVU4Hr1G080150	4.45082	1.36e-05
HORVU5Hr1G060580	4.44461	3.46e-07
HORVU6Hr1G024920	4.44227	1.12e-05
HORVU0Hr1G018270	4.44091	0.000177539
HORVU3Hr1G047220	4.44002	2.72e-06
HORVU7Hr1G041260	4.43945	0.00104133
HORVU5Hr1G094380	4.43495	2.5e-06
HORVU7Hr1G081610	4.43379	5.48e-05
HORVU5Hr1G115310	4.4296	0.000105748
HORVU2Hr1G012760	4.41945	1.45e-06
HORVU7Hr1G046660	4.41812	1.2e-05
HORVU7Hr1G114700	4.41682	7.22e-06
HORVU3Hr1G069030	4.41255	1.63e-06
HORVU7Hr1G116300	4.40595	2.82e-05
HORVU2Hr1G074940	4.39692	1.39e-05
HORVU7Hr1G025480	4.3884	1.97e-05
HORVU2Hr1G082700	4.38797	2.01e-05
HORVU3Hr1G003980	4.38694	1.31e-06
HORVU1Hr1G082100	4.38387	1.28e-06
HORVU2Hr1G018680	4.37363	6.9e-05
HORVU7Hr1G113080	4.36549	4.01e-06
HORVU2Hr1G070360	4.35729	9.66e-05
HORVU0Hr1G021480	4.35049	8.44e-07
HORVU1Hr1G008540	4.34894	0.00144304
HORVU3Hr1G016430	4.34135	3.8e-06
HORVU5Hr1G120190	4.33897	1.69e-07
HORVU0Hr1G012850	4.33669	3.08e-07
HORVU4Hr1G064440	4.33471	0.000427173
HORVU1Hr1G090870	4.33212	1.93e-06
HORVU0Hr1G006830	4.33042	1.17e-05
HORVU7Hr1G122680	4.32614	5.96e-06
HORVU1Hr1G020410	4.32114	0.000105748
HORVU2Hr1G126720	4.31855	7.63e-07
HORVU6Hr1G025430	4.31648	4.47e-06
HORVU0Hr1G008950	4.30854	1.3e-05
HORVU5Hr1G071980	4.29783	0.00112448
HORVU2Hr1G103930	4.29681	1.6e-05
HORVU3Hr1G013380	4.29414	0.000186464
HORVU2Hr1G020140	4.28822	0.000651085
HORVU1Hr1G064110	4.28792	2.19e-06
HORVU3Hr1G029470	4.28675	2.18e-05
HORVU0Hr1G022000	4.28634	2.79e-07
HORVU5Hr1G039950	4.28587	1.3e-06
HORVU2Hr1G075370	4.28538	2.5e-06
HORVU1Hr1G000700	4.28467	0.0022709
HORVU7Hr1G110900	4.28445	3.08e-07
HORVU5Hr1G063480	4.2798	2.6e-06
HORVU1Hr1G085120	4.27569	1.16e-05
HORVU1Hr1G025570	4.27553	4e-07
HORVU2Hr1G088760	4.27332	5.08e-06
HORVU2Hr1G111690	4.26415	0.0259901
HORVU1Hr1G013680	4.25305	0.00130054
HORVU4Hr1G001450	4.2513	0.00338107
HORVU2Hr1G088660	4.25114	1.21e-06
HORVU7Hr1G039220	4.24425	1.2e-06
HORVU2Hr1G104440	4.24014	0.001376
HORVU2Hr1G105690	4.23478	1.85e-05
HORVU7Hr1G118570	4.23039	8.75e-05
HORVU2Hr1G099870	4.22437	0.000221452
HORVU6Hr1G019460	4.21704	1.25e-05
HORVU1Hr1G090930	4.21038	1.19e-07
HORVU4Hr1G081640	4.20896	0.000439489
HORVU6Hr1G028200	4.19368	1.2e-06
HORVU7Hr1G117870	4.18163	0.000177778
HORVU3Hr1G093830	4.18061	0.000203421
HORVU3Hr1G000590	4.17671	4.21e-07
HORVU3Hr1G016800	4.16784	1.94e-05
HORVU2Hr1G033610	4.16776	7.89e-06
HORVU3Hr1G070790	4.16473	3.41e-08
HORVU3Hr1G018690	4.16203	3.65e-05
HORVU2Hr1G062060	4.16125	3.62e-05
HORVU3Hr1G093860	4.16083	7.18e-06
HORVU4Hr1G054070	4.1585	1.06e-05
HORVU4Hr1G051010	4.14163	2.88e-07
HORVU5Hr1G097310	4.1358	2.73e-05
HORVU3Hr1G111980	4.13067	0.000201449
HORVU0Hr1G022570	4.12967	2.49e-05
HORVU5Hr1G069360	4.12793	1.52e-07
HORVU4Hr1G074400	4.12704	0.00190235
HORVU7Hr1G011050	4.12416	1.57e-06
HORVU4Hr1G063760	4.11967	6.04e-05
HORVU4Hr1G045830	4.11696	0.000206449
HORVU5Hr1G012020	4.11115	1.27e-05
HORVU1Hr1G014640	4.10782	0.00114641
HORVU5Hr1G067760	4.10623	1.02e-05
HORVU5Hr1G106370	4.10453	1.2e-06
HORVU6Hr1G024770	4.10197	3.33e-05
HORVU6Hr1G054770	4.10192	5.6e-06
HORVU2Hr1G104050	4.09806	2.76e-05
HORVU3Hr1G078840	4.09649	1.1e-06
HORVU4Hr1G090070	4.09379	7.31e-05
HORVU3Hr1G065240	4.09165	9.61e-08
HORVU5Hr1G014120	4.09161	2.27e-05
HORVU1Hr1G075040	4.09002	4.52e-05
HORVU2Hr1G118660	4.08847	6.23e-05
HORVU3Hr1G107250	4.08027	1.93e-07
HORVU4Hr1G076820	4.08011	3.23e-05
HORVU7Hr1G013470	4.07271	0.00135396
HORVU2Hr1G090280	4.06169	4.42e-06
HORVU3Hr1G016890	4.05764	0.000494997
HORVU3Hr1G095360	4.05496	1.39e-05
HORVU5Hr1G097320	4.05341	4.31e-06
HORVU3Hr1G105360	4.04458	4.96e-06
HORVU5Hr1G105710	4.04395	6.61e-06
HORVU3Hr1G056110	4.03929	0.000183895
HORVU5Hr1G068320	4.03917	2.78e-08
HORVU2Hr1G026810	4.03695	0.00434227
HORVU2Hr1G023450	4.02691	3.05e-06
HORVU5Hr1G068500	4.02465	0.00128983
HORVU7Hr1G031260	4.02325	4.05e-06
HORVU1Hr1G089770	4.02027	0.000124121
HORVU3Hr1G050680	4.01588	0.00600801
HORVU3Hr1G001000	4.01502	0.000542319
HORVU2Hr1G074960	4.01301	6.22e-07
HORVU1Hr1G087800	4.01067	0.000238101
HORVU5Hr1G018780	4.01014	5.21e-07
HORVU3Hr1G071490	4.00608	0.000254667
HORVU2Hr1G096890	3.99149	2.46e-06
HORVU2Hr1G069710	3.98976	2.3e-05
HORVU4Hr1G089500	3.98705	7.43e-06
HORVU5Hr1G087730	3.9842	7.42e-05
HORVU7Hr1G020370	3.98384	7.69e-07
HORVU5Hr1G071780	3.98362	3.12e-06
HORVU7Hr1G038590	3.97974	9.86e-05
HORVU3Hr1G105630	3.97362	0.000135352
HORVU7Hr1G035930	3.97002	5.09e-06
ENSRNA049486863	3.96643	0.0014305
HORVU7Hr1G068080	3.96326	3.24e-05
HORVU6Hr1G088610	3.95887	2.13e-05
HORVU3Hr1G063680	3.94443	5.15e-07
HORVU1Hr1G040140	3.94165	1.92e-05
HORVU7Hr1G019700	3.94014	5.95e-05
HORVU2Hr1G036930	3.93192	4.85e-06
HORVU7Hr1G115670	3.92267	0.000417067
HORVU3Hr1G081400	3.92198	5.65e-07
HORVU3Hr1G089980	3.91231	5.67e-08
HORVU2Hr1G036590	3.90787	2.98e-05
HORVU2Hr1G107750	3.90352	3.15e-05
HORVU2Hr1G065000	3.89723	2.72e-06
HORVU3Hr1G091230	3.89547	9.02e-08
HORVU4Hr1G015370	3.89492	0.00444251
HORVU3Hr1G004050	3.89471	0.000177588
ENSRNA049487275	3.89264	0.000629647
HORVU2Hr1G025720	3.89234	0.000148604
HORVU7Hr1G013170	3.88762	4.75e-05
HORVU6Hr1G072140	3.88745	5.88e-05
HORVU1Hr1G072590	3.88734	2.91e-05
HORVU4Hr1G067450	3.88723	0.000182796
HORVU5Hr1G119820	3.88548	0.016243
HORVU5Hr1G109290	3.87936	6.08e-07
HORVU3Hr1G064200	3.8734	3.58e-07
HORVU2Hr1G039190	3.86889	0.000101894
HORVU3Hr1G086690	3.86701	2.03e-05
HORVU1Hr1G073820	3.86051	3.66e-06
HORVU3Hr1G013060	3.86028	0.0012687
HORVU5Hr1G031520	3.85622	1.05e-05
HORVU6Hr1G000130	3.85282	0.0352101
HORVU0Hr1G005160	3.85116	2.16e-06
HORVU3Hr1G096910	3.84955	1.38e-07
HORVU2Hr1G031460	3.84641	2.09e-05
HORVU1Hr1G082310	3.8443	0.00830575
HORVU3Hr1G074290	3.84118	1.24e-08
HORVU2Hr1G103040	3.84095	9.32e-05
HORVU6Hr1G010980	3.83682	0.00119117
HORVU4Hr1G010750	3.83101	0.000214756
HORVU7Hr1G081700	3.82978	8.97e-07
HORVU0Hr1G011480	3.82888	0.00044141
HORVU7Hr1G006580	3.8197	0.00195282
HORVU0Hr1G023360	3.81696	1.36e-05
HORVU3Hr1G084830	3.81187	0.00025671
HORVU0Hr1G019680	3.81059	0.000122634
HORVU5Hr1G077810	3.79832	2.69e-07
HORVU2Hr1G019240	3.79689	9.47e-05
HORVU1Hr1G087110	3.78958	5.86e-06
HORVU5Hr1G114600	3.78497	6.87e-06
HORVU7Hr1G093120	3.78418	1.11e-07
HORVU1Hr1G000640	3.78344	0.00430455
HORVU7Hr1G116650	3.7786	9.59e-07
HORVU3Hr1G012970	3.77851	9.42e-06
HORVU6Hr1G070590	3.77574	0.00656023
HORVU1Hr1G094810	3.76676	8.19e-06
HORVU7Hr1G114000	3.76649	4.49e-06
HORVU6Hr1G092990	3.76515	0.000102918
HORVU2Hr1G047300	3.76264	0.00313942
HORVU5Hr1G021070	3.75888	3.67e-05
HORVU1Hr1G054200	3.75607	0.000166048
HORVU1Hr1G080380	3.75476	4.74e-05
HORVU7Hr1G096620	3.75151	5.95e-05
HORVU4Hr1G013560	3.75062	8.73e-07
HORVU5Hr1G056300	3.74834	5.85e-06
HORVU4Hr1G015400	3.7478	0.00629147
HORVU7Hr1G025440	3.74406	0.000292236
HORVU7Hr1G024240	3.74315	0.000185882
HORVU7Hr1G091060	3.74017	1.04e-05
HORVU6Hr1G082360	3.7395	0.000161568
HORVU2Hr1G009110	3.73503	1.77e-06
HORVU7Hr1G113400	3.73328	1.3e-06
HORVU2Hr1G012710	3.73232	1.19e-05
HORVU2Hr1G033540	3.73228	7.63e-07
HORVU6Hr1G058630	3.73077	5.88e-05
HORVU5Hr1G009220	3.7255	2.67e-07
HORVU7Hr1G122120	3.72335	0.00174463
HORVU5Hr1G103890	3.71785	2.85e-08
HORVU7Hr1G047070	3.71518	1.46e-06
HORVU5Hr1G094490	3.70807	1.52e-05
HORVU5Hr1G062460	3.706	1.1e-05
HORVU3Hr1G087480	3.69572	9.79e-06
HORVU4Hr1G005480	3.69183	6.57e-06
HORVU5Hr1G072940	3.69094	0.000511884
HORVU7Hr1G025490	3.68809	0.000582807
HORVU0Hr1G016350	3.68558	2.6e-05
HORVU7Hr1G098510	3.6793	3.38e-07
HORVU0Hr1G002270	3.67603	2.45e-05
HORVU1Hr1G083380	3.67576	4.89e-06
HORVU2Hr1G108370	3.6745	1.18e-05
HORVU1Hr1G056890	3.67338	2.22e-05
HORVU3Hr1G033740	3.67253	1.77e-06
HORVU2Hr1G107100	3.66961	8.27e-05
HORVU7Hr1G096630	3.66414	5.52e-06
HORVU2Hr1G066200	3.66282	9.74e-07
HORVU3Hr1G082880	3.65698	9.76e-05
HORVU1Hr1G044000	3.6568	0.000351831
HORVU1Hr1G042810	3.65465	6.71e-05
HORVU6Hr1G077610	3.65389	0.000165139
HORVU6Hr1G010870	3.65347	0.000470539
HORVU5Hr1G053020	3.64495	3.97e-05
HORVU5Hr1G058780	3.64149	2.64e-08
HORVU6Hr1G058290	3.63977	2.03e-05
HORVU1Hr1G074330	3.63898	4.49e-06
HORVU5Hr1G051760	3.63887	2.88e-07
HORVU4Hr1G054110	3.63719	7.01e-05
HORVU4Hr1G077350	3.6355	0.000986218
HORVU3Hr1G090410	3.63312	0.000577293
HORVU1Hr1G047570	3.63151	4.74e-06
HORVU3Hr1G053090	3.63077	4.3e-06
HORVU4Hr1G005540	3.61654	0.00022375
HORVU7Hr1G089270	3.61598	0.000732129
HORVU5Hr1G049860	3.61539	7.7e-05
HORVU0Hr1G013950	3.61263	1.52e-08
HORVU3Hr1G020490	3.60715	0.00144745
HORVU2Hr1G020920	3.58364	5.52e-06
HORVU3Hr1G069590	3.58152	5.48e-07
HORVU2Hr1G116500	3.58109	7.72e-05
HORVU5Hr1G092850	3.57885	0.00106419
HORVU2Hr1G015150	3.5763	2.03e-05
HORVU2Hr1G073840	3.56767	0.000627942
HORVU4Hr1G025360	3.56613	5.14e-07
HORVU1Hr1G045510	3.56181	2.46e-06
HORVU5Hr1G044510	3.56022	0.00196789
ENSRNA049478516	3.55737	0.0015764
HORVU2Hr1G091430	3.55364	4.85e-06
HORVU2Hr1G072690	3.55129	2.8e-05
HORVU0Hr1G017480	3.54929	1.04e-05
HORVU3Hr1G020850	3.54272	1.56e-07
HORVU7Hr1G113850	3.54	0.0136701
HORVU6Hr1G028790	3.53745	5.48e-05
HORVU1Hr1G090210	3.53699	0.000385512
HORVU1Hr1G082110	3.53563	0.00202913
ENSRNA050016814	3.52538	0.00136102
HORVU4Hr1G081660	3.51877	0.00068001
HORVU2Hr1G027470	3.50763	0.000136493
HORVU4Hr1G017240	3.50557	0.000324143
HORVU3Hr1G107350	3.50004	2.29e-05
HORVU1Hr1G040150	3.49433	0.000757249
HORVU7Hr1G043870	3.48995	8.23e-06
HORVU5Hr1G096990	3.48669	0.000157528
HORVU1Hr1G071670	3.48504	5.23e-05
HORVU2Hr1G107140	3.47991	2.96e-05
HORVU7Hr1G100540	3.46816	6.81e-07
HORVU4Hr1G081140	3.46651	0.000629647
HORVU3Hr1G071800	3.46418	0.0122734
HORVU2Hr1G122260	3.46347	0.0020458
HORVU7Hr1G057650	3.46092	4.91e-05
HORVU2Hr1G090310	3.45676	1.1e-06
HORVU7Hr1G006570	3.45369	0.00413626
HORVU6Hr1G055760	3.45138	0.000104979
HORVU5Hr1G015390	3.44786	0.000127007
HORVU4Hr1G071020	3.44319	0.000100022
HORVU0Hr1G019690	3.44249	1.69e-05
HORVU1Hr1G091060	3.44042	0.000429076
HORVU2Hr1G021090	3.4367	5.93e-05
HORVU1Hr1G090820	3.43304	1.26e-05
HORVU4Hr1G026910	3.43284	8.03e-08
HORVU3Hr1G094800	3.43156	0.000136752
HORVU1Hr1G043450	3.42965	0.000202937
HORVU1Hr1G083580	3.42173	6.08e-07
HORVU5Hr1G081610	3.42152	4.5e-06
HORVU4Hr1G000810	3.41832	3.68e-06
HORVU6Hr1G077260	3.41735	8.34e-05
HORVU2Hr1G082530	3.41683	3.08e-07
HORVU2Hr1G018830	3.41532	0.000957587
HORVU3Hr1G099630	3.41366	7.59e-07
HORVU6Hr1G069710	3.40927	1.24e-05
HORVU5Hr1G000800	3.40334	1.28e-06
HORVU6Hr1G011860	3.40239	0.000479612
HORVU6Hr1G068230	3.40225	5.05e-08
HORVU2Hr1G088410	3.40172	1.38e-06
HORVU6Hr1G024020	3.39949	0.00018316
HORVU2Hr1G008960	3.39625	0.00101332
HORVU7Hr1G088870	3.39331	1.28e-08
HORVU4Hr1G003640	3.39324	1.16e-06
ENSRNA049488660	3.38745	0.000154843
HORVU3Hr1G004860	3.38126	1.42e-07
HORVU5Hr1G064040	3.37554	2.86e-05
HORVU6Hr1G023090	3.37247	2.34e-05
HORVU3Hr1G014100	3.37065	2.77e-05
HORVU0Hr1G012680	3.36658	0.000209959
ENSRNA049489214	3.3625	0.000322787
HORVU3Hr1G085100	3.36207	1.62e-07
HORVU2Hr1G071270	3.35666	3.85e-05
HORVU1Hr1G092390	3.35623	0.000491988
HORVU2Hr1G033420	3.35279	3.56e-06
HORVU7Hr1G041810	3.35006	2.54e-05
HORVU7Hr1G035020	3.34623	0.000447089
HORVU5Hr1G061760	3.34578	0.00691017
HORVU5Hr1G059140	3.34554	7.13e-06
HORVU4Hr1G081210	3.34399	0.00125381
HORVU3Hr1G058900	3.34233	0.00013566
HORVU3Hr1G019510	3.33843	1.81e-05
HORVU5Hr1G044640	3.33543	1.46e-06
HORVU2Hr1G020380	3.33493	4.01e-05
HORVU5Hr1G006020	3.33351	0.000341409
HORVU6Hr1G081670	3.33261	3.09e-05
HORVU4Hr1G076520	3.32654	0.000288679
HORVU6Hr1G073630	3.32589	1.1e-05
HORVU1Hr1G019530	3.32534	0.000321624
HORVU5Hr1G036840	3.31558	0.00565995
HORVU7Hr1G113530	3.31527	0.000730302
HORVU1Hr1G048430	3.3147	3.4e-06
HORVU1Hr1G049420	3.31084	1.26e-06
HORVU7Hr1G011340	3.30508	0.00243537
HORVU5Hr1G015380	3.3013	0.0004838
HORVU4Hr1G051610	3.30081	3.56e-06
HORVU2Hr1G081540	3.30016	1.09e-05
HORVU3Hr1G090190	3.29927	0.00108165
HORVU4Hr1G003450	3.29805	0.000200371
HORVU1Hr1G018870	3.29576	5.34e-05
HORVU3Hr1G010540	3.28964	0.00322599
HORVU6Hr1G010990	3.28889	1.01e-05
HORVU4Hr1G051850	3.28046	7.36e-06
HORVU5Hr1G024620	3.27885	0.00336952
HORVU2Hr1G120170	3.27413	0.0028779
ENSRNA049487277	3.27329	0.000130584
HORVU5Hr1G051160	3.27319	5.09e-05
HORVU7Hr1G107400	3.27175	1.46e-06
HORVU3Hr1G096890	3.2663	0.00165749
HORVU6Hr1G015470	3.26543	0.000117656
HORVU1Hr1G081300	3.26526	7.38e-05
HORVU7Hr1G093080	3.2643	2.99e-06
HORVU7Hr1G088780	3.25307	2.32e-05
HORVU7Hr1G040030	3.25102	1.57e-05
HORVU3Hr1G081270	3.2444	4.03e-05
HORVU3Hr1G110760	3.24185	9.73e-06
HORVU2Hr1G094870	3.23654	0.012873
HORVU3Hr1G036970	3.23421	2.72e-06
HORVU1Hr1G091470	3.23087	0.000250866
HORVU4Hr1G060810	3.22899	0.000426446
HORVU2Hr1G088380	3.22629	1.12e-05
HORVU6Hr1G055770	3.22462	0.000131627
HORVU2Hr1G075850	3.22066	5.56e-08
ENSRNA049477372	3.22003	0.000136026
HORVU3Hr1G006760	3.21813	6.04e-06
HORVU2Hr1G040270	3.21762	4.71e-05
HORVU7Hr1G118440	3.21568	1.14e-05
HORVU5Hr1G000710	3.21224	0.00450075
HORVU1Hr1G083610	3.20907	8.24e-07
HORVU3Hr1G089370	3.20833	2.77e-07
HORVU4Hr1G039640	3.20641	7.64e-06
HORVU6Hr1G076620	3.20486	0.0010912
HORVU1Hr1G090980	3.20434	0.00128172
HORVU0Hr1G014040	3.20429	1.01e-05
HORVU5Hr1G058710	3.2035	0.00032096
HORVU4Hr1G079600	3.20201	0.000162512
HORVU6Hr1G073530	3.19842	0.000156141
HORVU4Hr1G076600	3.19458	0.000131206
HORVU1Hr1G044780	3.19327	5.26e-06
HORVU4Hr1G064260	3.1904	0.000354365
HORVU2Hr1G015160	3.1871	4.97e-05
HORVU6Hr1G082680	3.17698	6.91e-05
HORVU5Hr1G104850	3.16848	9.26e-06
HORVU2Hr1G077510	3.16814	1.11e-05
HORVU2Hr1G072960	3.16577	1.01e-05
HORVU4Hr1G073230	3.15842	4.3e-06
HORVU3Hr1G077170	3.15682	1.55e-06
HORVU3Hr1G107240	3.1562	1.19e-05
HORVU1Hr1G059020	3.15618	3.18e-06
HORVU2Hr1G102380	3.1525	1.31e-05
HORVU2Hr1G097150	3.15096	0.000280764
HORVU3Hr1G064590	3.15066	2.96e-07
HORVU2Hr1G093670	3.13631	2.88e-06
HORVU1Hr1G048080	3.13588	4.09e-05
HORVU3Hr1G016860	3.13545	0.000596125
HORVU7Hr1G096610	3.13417	0.000114633
ENSRNA049488870	3.13269	0.000950854
HORVU6Hr1G004980	3.12896	3.63e-06
HORVU1Hr1G023650	3.12791	0.000506084
HORVU7Hr1G030010	3.12689	0.000571668
HORVU7Hr1G059850	3.12666	1.82e-06
HORVU2Hr1G071480	3.12656	1.83e-05
HORVU5Hr1G044040	3.12244	0.000253293
HORVU6Hr1G025340	3.122	1.82e-05
HORVU5Hr1G112900	3.11948	0.000134665
HORVU7Hr1G036050	3.11882	0.000295982
HORVU7Hr1G001670	3.11852	1.11e-05
HORVU1Hr1G037760	3.11848	2.25e-08
HORVU3Hr1G083330	3.11651	2.8e-06
HORVU1Hr1G066630	3.11539	1.05e-06
HORVU5Hr1G084700	3.11536	2.23e-05
HORVU0Hr1G038780	3.11451	8.43e-07
HORVU3Hr1G087770	3.11367	3.55e-06
HORVU5Hr1G056070	3.11081	0.000768275
ENSRNA049467498	3.10799	0.000146871
HORVU3Hr1G085460	3.10725	1.79e-06
HORVU2Hr1G014020	3.10637	3.83e-05
HORVU6Hr1G000090	3.10452	0.00014832
HORVU1Hr1G075610	3.10304	0.000194566
HORVU5Hr1G083980	3.10089	4.47e-05
ENSRNA049489317	3.10076	0.000348167
HORVU0Hr1G029200	3.09778	0.00019808
HORVU3Hr1G056770	3.0971	0.00230227
HORVU7Hr1G122060	3.09594	2.61e-05
HORVU3Hr1G056090	3.09126	3.3e-05
HORVU0Hr1G016380	3.09019	4.39e-06
HORVU4Hr1G028110	3.08983	0.00863399
HORVU3Hr1G012650	3.08916	6.3e-06
HORVU1Hr1G021880	3.08477	5.16e-07
HORVU5Hr1G062030	3.08411	0.000111408
HORVU0Hr1G039080	3.08347	1.18e-05
HORVU5Hr1G104750	3.08066	0.000272978
HORVU1Hr1G090860	3.0788	6.84e-06
HORVU4Hr1G010150	3.07838	1.46e-05
HORVU7Hr1G099560	3.07792	4.32e-05
HORVU7Hr1G026150	3.07739	6.57e-05
HORVU1Hr1G032470	3.07373	7.75e-05
HORVU2Hr1G113270	3.07194	7.34e-06
HORVU2Hr1G039320	3.07187	0.000282512
HORVU2Hr1G032100	3.07179	0.00286567
HORVU1Hr1G011730	3.06769	9.85e-05
ENSRNA049488867	3.06542	5.64e-05
ENSRNA049488559	3.06497	0.000115043
HORVU0Hr1G024180	3.06298	8.4e-05
HORVU7Hr1G006530	3.06154	0.00011537
HORVU2Hr1G039210	3.05836	0.000150627
HORVU5Hr1G043930	3.05603	4.38e-05
HORVU7Hr1G030730	3.055	7.26e-05
HORVU4Hr1G025470	3.04709	0.000122042
HORVU4Hr1G059500	3.04172	0.000499611
HORVU4Hr1G077680	3.04152	0.000560715
HORVU1Hr1G013690	3.04026	0.00416854
ENSRNA050015168	3.03863	0.00018022
HORVU3Hr1G077330	3.03843	9.85e-05
HORVU5Hr1G068800	3.03729	1.88e-06
HORVU3Hr1G065640	3.03038	0.00537862
HORVU4Hr1G053270	3.03028	0.00404135
HORVU1Hr1G049310	3.0278	3.92e-06
HORVU7Hr1G088200	3.02646	7.95e-05
HORVU2Hr1G107250	3.02212	4.07e-05
HORVU5Hr1G076970	3.02201	0.000852271
HORVU7Hr1G050030	3.02138	0.000297006
HORVU2Hr1G090670	3.01968	0.0165701
HORVU2Hr1G035870	3.01557	3.25e-05
HORVU4Hr1G070320	3.01051	1.96e-07
HORVU6Hr1G080180	3.01022	0.000596606
HORVU1Hr1G080680	3.00726	0.0032924
HORVU5Hr1G026220	3.00448	0.000134211
HORVU3Hr1G068380	3.00158	0.00518756
HORVU4Hr1G083000	3.00097	2.25e-09
HORVU4Hr1G010940	3.00074	0.00185328
HORVU2Hr1G013950	3.00072	0.000879125
HORVU2Hr1G088420	3.00034	4.09e-06
HORVU1Hr1G070690	3.00005	0.000110659
HORVU2Hr1G110420	2.99983	2.69e-05
HORVU7Hr1G041430	2.99385	2.35e-06
HORVU6Hr1G038250	2.9933	3.65e-06
HORVU7Hr1G026000	2.99172	5.78e-06
HORVU7Hr1G092940	2.98911	1.11e-07
HORVU1Hr1G086580	2.98382	4.92e-05
HORVU2Hr1G039180	2.98107	0.000501964
HORVU1Hr1G017410	2.98096	5.72e-05
HORVU7Hr1G104350	2.98038	0.000511574
ENSRNA049486335	2.97888	4.23e-05
HORVU6Hr1G054910	2.97781	0.00113151
HORVU6Hr1G027260	2.97753	4.53e-07
HORVU6Hr1G087300	2.97686	0.00345734
HORVU2Hr1G066100	2.97366	0.00655303
HORVU3Hr1G062900	2.97342	8.56e-06
HORVU7Hr1G100840	2.97095	5.26e-05
HORVU0Hr1G035460	2.97076	3.11e-05
HORVU2Hr1G070620	2.96828	0.000275172
HORVU2Hr1G107740	2.96594	0.000175305
HORVU0Hr1G000340	2.96299	0.000829789
HORVU4Hr1G022830	2.96252	2.81e-06
HORVU3Hr1G095090	2.95913	2.41e-06
HORVU1Hr1G007800	2.95849	0.000521479
HORVU7Hr1G097210	2.95829	4.09e-06
ENSRNA049467256	2.95723	0.000134211
HORVU6Hr1G006010	2.95699	0.00563851
HORVU7Hr1G053590	2.95524	0.000627227
HORVU6Hr1G084190	2.95317	0.000298372
HORVU2Hr1G109780	2.95177	0.000180977
HORVU1Hr1G017860	2.95138	0.00014406
HORVU3Hr1G012880	2.95127	0.00640403
HORVU5Hr1G119650	2.95085	8.74e-07
HORVU2Hr1G097170	2.94795	0.000132758
HORVU3Hr1G070620	2.9454	0.000157575
HORVU0Hr1G035530	2.94403	0.000246593
HORVU2Hr1G039250	2.93923	0.000177261
HORVU1Hr1G013140	2.93907	4.69e-07
HORVU7Hr1G053570	2.93786	0.00031695
HORVU6Hr1G032760	2.93599	7.69e-07
HORVU2Hr1G089970	2.93563	5.53e-07
HORVU0Hr1G017960	2.9348	5.13e-05
HORVU5Hr1G058690	2.93064	0.000177252
HORVU4Hr1G083450	2.93038	1.1e-05
ENSRNA050015397	2.92895	3.45e-05
HORVU2Hr1G067280	2.92835	4.5e-06
HORVU5Hr1G068330	2.92529	6.36e-06
HORVU5Hr1G024640	2.92031	0.00183501
ENSRNA050017568	2.91952	0.000175038
HORVU4Hr1G003700	2.91544	2.25e-05
HORVU0Hr1G003000	2.91526	0.000127876
HORVU3Hr1G088040	2.91366	0.00584433
HORVU5Hr1G120790	2.9118	7e-06
HORVU2Hr1G120410	2.91029	0.000243683
HORVU2Hr1G120420	2.9094	0.000888255
HORVU2Hr1G116510	2.90783	0.00511837
HORVU5Hr1G057740	2.90629	2.51e-07
HORVU6Hr1G013710	2.90446	9.4e-05
HORVU4Hr1G053280	2.90414	0.0034436
HORVU6Hr1G069380	2.90167	3.67e-05
HORVU1Hr1G004980	2.90063	9.32e-05
HORVU3Hr1G050810	2.89968	0.00103234
HORVU4Hr1G025450	2.89943	0.000207437
HORVU3Hr1G025020	2.89778	5.52e-07
HORVU6Hr1G051000	2.89706	2.59e-06
HORVU7Hr1G048730	2.8967	4.35e-08
HORVU2Hr1G119430	2.89576	0.000140666
HORVU2Hr1G094140	2.89424	0.00259092
HORVU0Hr1G024170	2.88994	0.000219031
HORVU7Hr1G110440	2.88833	1.22e-07
HORVU7Hr1G039700	2.88121	2.99e-07
HORVU5Hr1G032740	2.87727	0.00207639
HORVU4Hr1G025590	2.873	0.00013229
HORVU2Hr1G123570	2.87218	4.31e-05
HORVU0Hr1G024130	2.87076	0.000550512
HORVU1Hr1G018370	2.86842	4.57e-05
HORVU0Hr1G011630	2.86512	3.63e-05
HORVU4Hr1G039660	2.86401	1.48e-05
HORVU4Hr1G083510	2.86389	3.23e-05
HORVU3Hr1G031680	2.86233	0.000918829
HORVU5Hr1G074880	2.8612	0.000286851
HORVU2Hr1G121950	2.85937	0.000114044
HORVU3Hr1G077950	2.85875	0.00021744
HORVU3Hr1G064790	2.85605	0.00103256
HORVU4Hr1G049650	2.85516	0.00167308
HORVU5Hr1G074840	2.85416	2.16e-05
HORVU1Hr1G079360	2.85214	1.08e-05
HORVU4Hr1G075410	2.85123	0.000206874
HORVU1Hr1G027340	2.85102	9.95e-05
HORVU0Hr1G016180	2.8508	0.000196075
HORVU2Hr1G082520	2.84322	0.00949683
HORVU2Hr1G114910	2.84313	3.75e-06
HORVU3Hr1G115140	2.83569	0.000263725
HORVU2Hr1G044890	2.83037	0.000252434
HORVU1Hr1G095220	2.82999	8.07e-05
HORVU5Hr1G015430	2.8288	0.000211808
HORVU4Hr1G071360	2.82821	1.21e-05
HORVU6Hr1G054010	2.82428	1.05e-06
HORVU7Hr1G056530	2.82151	6.41e-06
HORVU6Hr1G000480	2.82083	4.26e-06
HORVU7Hr1G056990	2.81843	7.62e-06
HORVU5Hr1G069880	2.8153	8.58e-05
HORVU4Hr1G055800	2.81227	0.00458301
HORVU2Hr1G040790	2.81022	0.00234454
HORVU1Hr1G000810	2.80979	0.00483521
HORVU4Hr1G078330	2.80939	0.000205307
HORVU1Hr1G082190	2.80546	5.24e-05
HORVU1Hr1G082510	2.80462	9.8e-06
HORVU4Hr1G057000	2.80291	5.18e-05
HORVU7Hr1G097000	2.80065	8.97e-07
HORVU2Hr1G068310	2.79958	2.66e-05
HORVU3Hr1G105850	2.79512	3.32e-05
HORVU4Hr1G072360	2.79388	0.000145232
ENSRNA049488557	2.7918	0.000128547
HORVU5Hr1G074820	2.79077	3.7e-05
HORVU4Hr1G082790	2.78772	3.72e-07
HORVU4Hr1G054970	2.78554	4.37e-05
HORVU7Hr1G095840	2.78537	2.73e-06
HORVU5Hr1G024630	2.78514	0.00655978
HORVU2Hr1G079580	2.78368	0.000226106
HORVU2Hr1G087170	2.78279	0.000520912
HORVU2Hr1G121840	2.78254	6.97e-05
HORVU5Hr1G081070	2.78018	4.16e-07
HORVU1Hr1G071280	2.77644	3.33e-06
HORVU7Hr1G084830	2.77414	0.0001664
HORVU2Hr1G111610	2.76815	0.00117114
HORVU5Hr1G096930	2.76594	0.000860374
HORVU2Hr1G032330	2.76518	4.12e-05
HORVU2Hr1G015180	2.76352	0.000255823
HORVU7Hr1G084230	2.76232	0.00014465
HORVU6Hr1G053000	2.75801	3.3e-06
HORVU7Hr1G030480	2.75662	7.05e-05
HORVU5Hr1G097500	2.75522	2.85e-06
HORVU5Hr1G071270	2.75317	4.02e-06
HORVU7Hr1G058580	2.75007	9.43e-07
HORVU6Hr1G060990	2.74898	1.88e-07
HORVU1Hr1G050590	2.74824	3.05e-06
HORVU4Hr1G041660	2.74821	0.000158254
HORVU3Hr1G012260	2.74712	0.000353788
HORVU0Hr1G010640	2.74277	0.000167568
HORVU0Hr1G002720	2.73997	0.000521479
HORVU1Hr1G020580	2.73911	0.00248507
HORVU4Hr1G041650	2.73731	0.00142496
HORVU5Hr1G077920	2.73597	3.31e-05
HORVU6Hr1G065080	2.73102	1.94e-05
HORVU2Hr1G040800	2.72824	0.00151506
HORVU6Hr1G089310	2.72698	0.000708809
HORVU2Hr1G075950	2.7231	4.68e-05
HORVU1Hr1G054260	2.72191	3.63e-05
HORVU6Hr1G082310	2.7184	0.00349904
HORVU3Hr1G105300	2.71682	0.00717603
ENSRNA049477385	2.71549	0.000449912
HORVU6Hr1G089600	2.71537	7.56e-05
HORVU1Hr1G067080	2.71534	0.000136002
HORVU2Hr1G118350	2.71166	2.56e-06
HORVU2Hr1G038560	2.71143	0.00795285
ENSRNA049467767	2.71079	0.000105344
HORVU1Hr1G092130	2.71008	2.32e-07
ENSRNA049467483	2.70852	6.2e-05
HORVU7Hr1G116890	2.70209	9e-05
ENSRNA049487130	2.70093	6.76e-05
ENSRNA049489460	2.69579	0.000110625
ENSRNA049468472	2.6951	9.95e-05
HORVU6Hr1G062180	2.69223	2.89e-05
ENSRNA049486852	2.69183	0.00020974
HORVU7Hr1G095230	2.69038	0.00221307
ENSRNA049468485	2.68985	0.000114515
HORVU4Hr1G008200	2.68622	8.39e-05
HORVU6Hr1G091840	2.68621	8.73e-05
HORVU1Hr1G049230	2.68525	2.92e-06
HORVU7Hr1G092740	2.68433	0.000391065
HORVU7Hr1G121210	2.68207	6.18e-05
ENSRNA049479854	2.68183	0.000199883
HORVU2Hr1G061040	2.68044	0.000186552
HORVU6Hr1G076510	2.68019	3.58e-05
HORVU5Hr1G103190	2.67928	2.99e-07
HORVU2Hr1G031400	2.67851	0.00183069
ENSRNA049473657	2.67667	0.000314401
HORVU2Hr1G007130	2.67644	2.77e-08
HORVU1Hr1G075880	2.67155	5.04e-06
HORVU1Hr1G027000	2.66938	0.000156127
HORVU5Hr1G047150	2.66751	0.0158532
EPlHVUG00000039931	2.66489	0.000166966
HORVU1Hr1G058040	2.66486	5.53e-07
HORVU1Hr1G090670	2.66314	0.00259848
HORVU4Hr1G051530	2.66243	0.00155925
HORVU3Hr1G028260	2.66036	0.000190691
ENSRNA049486305	2.65899	0.000106344
ENSRNA050015375	2.65887	0.000265735
HORVU3Hr1G064470	2.65695	6.26e-05
ENSRNA049486862	2.65583	0.000168334
HORVU3Hr1G026180	2.6547	9.17e-05
HORVU4Hr1G062060	2.65339	0.00221864
HORVU4Hr1G023260	2.653	3.92e-06
HORVU7Hr1G101710	2.65297	0.000156061
HORVU5Hr1G040970	2.64957	1.58e-06
HORVU1Hr1G063790	2.64888	4.05e-06
ENSRNA049485901	2.64718	0.00314697
HORVU1Hr1G000590	2.64517	4.96e-06
ENSRNA049486728	2.64394	0.000564506
HORVU5Hr1G082160	2.64288	0.000654447
HORVU4Hr1G001700	2.6408	1.64e-06
HORVU7Hr1G039550	2.6394	0.00732233
HORVU1Hr1G076580	2.63887	0.000782923
HORVU3Hr1G018500	2.63644	0.00116065
HORVU7Hr1G082640	2.63607	0.000127427
HORVU3Hr1G066340	2.63444	0.00597328
HORVU7Hr1G008050	2.63358	4.41e-05
HORVU7Hr1G057280	2.63161	3.61e-06
HORVU1Hr1G043470	2.63072	6.05e-05
HORVU1Hr1G049070	2.62943	0.000131393
HORVU2Hr1G034740	2.62827	1.21e-05
HORVU3Hr1G093970	2.62762	5.49e-06
HORVU1Hr1G087900	2.62691	1.06e-07
HORVU3Hr1G064640	2.62487	4.43e-05
HORVU2Hr1G121960	2.62244	1.33e-06
HORVU6Hr1G035730	2.622	0.000246595
HORVU3Hr1G109890	2.62119	0.000146349
HORVU0Hr1G003480	2.62077	1.05e-05
HORVU4Hr1G079440	2.61872	4.25e-07
HORVU1Hr1G066530	2.61851	4.49e-06
HORVU7Hr1G117880	2.61842	0.000428864
ENSRNA049477390	2.61564	0.0003733
HORVU3Hr1G065610	2.61547	0.000386829
HORVU2Hr1G106210	2.61527	2.5e-06
HORVU3Hr1G067990	2.61361	0.000110961
ENSRNA049471275	2.6136	0.000261249
HORVU1Hr1G029280	2.61316	1.75e-05
HORVU3Hr1G034980	2.61069	0.00121704
HORVU4Hr1G011250	2.60886	5.42e-06
HORVU7Hr1G027810	2.60651	8.1e-05
HORVU6Hr1G087820	2.60314	0.00198331
HORVU5Hr1G024660	2.60313	0.0116192
HORVU6Hr1G082230	2.60011	3.41e-08
ENSRNA049486857	2.59907	0.00097174
HORVU0Hr1G016130	2.59809	0.000597147
HORVU4Hr1G023740	2.59664	1.11e-05
HORVU2Hr1G098160	2.59608	0.00978039
HORVU0Hr1G028350	2.59569	2.95e-05
HORVU0Hr1G003890	2.59466	3.49e-05
HORVU3Hr1G059130	2.5944	8.04e-07
HORVU4Hr1G004000	2.592	0.00258221
HORVU1Hr1G078760	2.5913	0.0129408
HORVU6Hr1G032410	2.59081	5.71e-06
HORVU7Hr1G101860	2.58822	3.82e-08
HORVU7Hr1G006680	2.58767	3.79e-05
ENSRNA049487150	2.58491	0.000182371
ENSRNA049477357	2.58324	0.000770081
HORVU2Hr1G028720	2.57731	0.0029824
HORVU1Hr1G037910	2.57687	0.00246622
HORVU6Hr1G086560	2.57549	3.65e-06
HORVU7Hr1G040080	2.57399	9.28e-05
HORVU2Hr1G113260	2.57309	0.0162992
HORVU0Hr1G019300	2.57019	0.00295142
HORVU5Hr1G093930	2.56715	0.00016146
HORVU3Hr1G069210	2.56706	0.000166406
HORVU1Hr1G057880	2.56454	0.000105387
HORVU2Hr1G124590	2.56432	0.00301601
HORVU3Hr1G031000	2.56113	0.000251274
HORVU3Hr1G004740	2.55812	0.00231917
ENSRNA049486870	2.55812	0.00041674
HORVU5Hr1G065740	2.55769	2.55e-05
HORVU5Hr1G088630	2.55519	3.08e-07
HORVU2Hr1G113460	2.55428	3.68e-05
HORVU3Hr1G055740	2.55382	0.000260701
HORVU6Hr1G060440	2.5526	4.96e-06
HORVU7Hr1G118010	2.55259	3.68e-06
HORVU7Hr1G038000	2.54697	0.000292482
HORVU7Hr1G021050	2.5459	0.000146647
HORVU2Hr1G070440	2.54493	2.32e-05
HORVU3Hr1G090840	2.54332	0.00455864
HORVU3Hr1G098160	2.54257	5.12e-05
HORVU5Hr1G012990	2.54114	0.000303184
HORVU5Hr1G092290	2.54018	0.000549199
HORVU6Hr1G089540	2.53984	0.00794269
HORVU6Hr1G092210	2.53961	0.000125396
HORVU4Hr1G073020	2.53713	1e-06
HORVU1Hr1G048090	2.53562	0.000235954
HORVU7Hr1G112900	2.53528	0.000471125
HORVU1Hr1G071430	2.53411	0.00347122
HORVU2Hr1G106400	2.52726	0.000774505
HORVU2Hr1G036810	2.52655	6.05e-05
HORVU3Hr1G084360	2.52553	1.12e-06
HORVU4Hr1G063980	2.52443	4.2e-07
HORVU3Hr1G114990	2.52226	0.00245516
ENSRNA049468496	2.52191	0.000174032
HORVU3Hr1G023750	2.52187	0.002172
HORVU1Hr1G076100	2.52024	0.000787037
ENSRNA050015196	2.5195	0.000236373
HORVU0Hr1G017790	2.5172	2.86e-05
HORVU6Hr1G068720	2.5167	0.000200436
HORVU5Hr1G068360	2.51626	1.16e-05
ENSRNA049471211	2.51611	0.00100197
HORVU5Hr1G000840	2.5126	0.00125137
ENSRNA049481980	2.51123	0.00022512
HORVU1Hr1G090990	2.51087	2.91e-07
HORVU1Hr1G093170	2.51007	0.000338654
HORVU1Hr1G052270	2.50748	5.88e-05
HORVU5Hr1G055740	2.50707	0.00466611
HORVU6Hr1G005540	2.50582	0.000524294
HORVU2Hr1G012140	2.50265	0.000483758
HORVU1Hr1G000120	2.50226	2.56e-05
HORVU1Hr1G052430	2.50169	3.77e-05
HORVU4Hr1G031700	2.49974	4.32e-05
HORVU2Hr1G041580	2.49917	0.00039562
HORVU7Hr1G057410	2.49747	0.000710893
HORVU6Hr1G092750	2.49574	0.000286872
HORVU3Hr1G108700	2.49406	0.000319466
HORVU6Hr1G035970	2.49111	4.48e-05
HORVU5Hr1G043200	2.49046	3.4e-06
HORVU4Hr1G083250	2.48995	5.48e-05
HORVU3Hr1G079990	2.48913	0.000349263
HORVU7Hr1G040460	2.48609	8.76e-06
HORVU2Hr1G097850	2.48253	0.00178618
HORVU1Hr1G075210	2.48119	9.08e-05
HORVU5Hr1G088130	2.47974	0.000244484
HORVU6Hr1G021620	2.4791	3.09e-06
HORVU2Hr1G062100	2.4785	1.19e-06
HORVU3Hr1G074250	2.47474	4.82e-07
HORVU7Hr1G021460	2.47372	1.34e-07
HORVU5Hr1G109940	2.47351	2.04e-05
HORVU5Hr1G099670	2.47261	0.000101948
HORVU2Hr1G027750	2.4726	0.000263249
HORVU2Hr1G068260	2.47243	0.0112369
HORVU2Hr1G098040	2.4699	1.45e-07
HORVU1Hr1G055870	2.46636	2.03e-06
HORVU6Hr1G034730	2.46393	3.65e-06
HORVU0Hr1G012990	2.46376	4.9e-05
HORVU0Hr1G029600	2.4622	0.000421602
HORVU1Hr1G056210	2.46207	3.05e-05
HORVU2Hr1G016440	2.46095	0.000150934
HORVU6Hr1G054850	2.45969	7.18e-06
HORVU5Hr1G072200	2.45849	0.00133956
HORVU2Hr1G127550	2.45789	3.66e-06
HORVU0Hr1G015760	2.45694	0.000171717
HORVU2Hr1G122280	2.45579	0.00431613
HORVU1Hr1G090910	2.4537	1.07e-05
HORVU2Hr1G025580	2.45353	3.58e-07
HORVU3Hr1G098660	2.45164	1.11e-05
HORVU3Hr1G039300	2.44688	3.9e-05
ENSRNA049488884	2.44642	0.00190826
HORVU1Hr1G091500	2.44552	0.00168545
HORVU3Hr1G071770	2.44303	2.83e-05
HORVU5Hr1G085310	2.4425	3.69e-05
HORVU5Hr1G023090	2.44027	1.1e-05
HORVU5Hr1G063940	2.44022	0.0101392
HORVU4Hr1G045250	2.4397	5.02e-05
HORVU3Hr1G038870	2.43916	1.09e-05
HORVU3Hr1G019820	2.43808	1.29e-09
HORVU3Hr1G016490	2.43781	0.000116929
HORVU2Hr1G078730	2.43652	0.0141294
HORVU7Hr1G096240	2.43545	1.64e-08
HORVU4Hr1G090660	2.43522	0.000385512
HORVU1Hr1G043710	2.43312	1.44e-05
HORVU1Hr1G071500	2.43247	7.7e-05
HORVU6Hr1G023370	2.42842	6.18e-05
HORVU6Hr1G074610	2.42762	0.000634647
HORVU7Hr1G109650	2.42522	0.0114548
HORVU2Hr1G058790	2.42478	3.71e-05
HORVU1Hr1G011450	2.42361	0.00524651
HORVU7Hr1G087900	2.4205	1.95e-05
HORVU4Hr1G090310	2.41989	0.000151142
HORVU6Hr1G020520	2.41975	4.2e-07
HORVU6Hr1G078640	2.41568	0.000163096
HORVU5Hr1G093350	2.41197	7.61e-09
HORVU0Hr1G013110	2.41162	1.77e-06
HORVU5Hr1G096950	2.41119	0.000357001
HORVU4Hr1G086740	2.41095	0.000106781
HORVU7Hr1G045150	2.41081	0.000204514
HORVU3Hr1G073180	2.40612	3.72e-07
HORVU4Hr1G011090	2.40399	5.46e-06
HORVU1Hr1G033080	2.40317	7.27e-05
ENSRNA049488876	2.40262	0.000304014
HORVU3Hr1G097770	2.40212	1.51e-05
HORVU1Hr1G087630	2.40078	0.00393054
HORVU7Hr1G038510	2.39953	0.00693277
HORVU7Hr1G035480	2.39806	0.0016592
HORVU1Hr1G055140	2.39738	8.64e-05
HORVU0Hr1G002250	2.39388	0.00135622
HORVU6Hr1G066840	2.39196	0.000360064
HORVU4Hr1G062970	2.39146	1.8e-05
HORVU7Hr1G118520	2.38948	0.00625134
HORVU5Hr1G099170	2.38748	0.0010741
HORVU1Hr1G033320	2.38615	0.0011525
HORVU4Hr1G082030	2.38518	3.58e-05
HORVU3Hr1G030650	2.38376	0.0152983
HORVU1Hr1G057220	2.38323	0.00216341
HORVU2Hr1G120010	2.38282	0.000203987
HORVU1Hr1G085640	2.38207	0.000822654
HORVU5Hr1G005180	2.38114	0.000526945
HORVU3Hr1G080650	2.38107	0.000996565
HORVU2Hr1G083020	2.38101	1.35e-05
HORVU2Hr1G029560	2.38063	5.38e-06
ENSRNA050016828	2.37901	0.000602072
HORVU1Hr1G057940	2.3772	1.08e-05
HORVU1Hr1G080780	2.37583	0.00300751
HORVU5Hr1G006280	2.3743	2.57e-05
HORVU1Hr1G025530	2.37298	7.66e-06
HORVU4Hr1G062440	2.37085	0.000144149
HORVU2Hr1G045590	2.37054	9.63e-05
HORVU3Hr1G030340	2.36952	9.71e-06
HORVU1Hr1G083490	2.36861	5.57e-05
HORVU6Hr1G000340	2.36822	0.000595896
HORVU5Hr1G076100	2.36796	8.72e-08
HORVU0Hr1G000900	2.36352	0.000264651
HORVU6Hr1G061700	2.36348	0.000486168
HORVU1Hr1G083480	2.36216	4.62e-05
HORVU5Hr1G072290	2.36162	0.000338551
HORVU7Hr1G072670	2.36148	4.97e-05
HORVU7Hr1G092720	2.35957	0.00199074
HORVU7Hr1G051120	2.35551	0.00299326
HORVU5Hr1G079260	2.35514	7.56e-05
HORVU2Hr1G092710	2.35433	0.00103935
HORVU2Hr1G036570	2.35141	6.34e-05
HORVU1Hr1G080300	2.35121	1.03e-05
HORVU1Hr1G072890	2.35074	1.34e-06
HORVU2Hr1G043280	2.34949	2.59e-06
HORVU2Hr1G011690	2.34751	0.00017101
HORVU1Hr1G037940	2.34306	0.0012086
HORVU7Hr1G006660	2.34118	2.99e-05
HORVU7Hr1G085100	2.34109	0.000325435
HORVU5Hr1G017930	2.33946	2.65e-06
HORVU7Hr1G027630	2.33777	0.00653549
HORVU3Hr1G097100	2.33662	9.37e-05
HORVU5Hr1G109280	2.33382	0.00257934
HORVU3Hr1G089380	2.33205	0.0023246
HORVU3Hr1G107200	2.33128	0.00169445
ENSRNA049489212	2.33078	0.0123679
ENSRNA049485904	2.32901	0.00063364
HORVU7Hr1G116350	2.32714	0.000229462
HORVU7Hr1G079650	2.32478	3.39e-05
HORVU5Hr1G057410	2.32336	0.00871075
HORVU5Hr1G095170	2.32329	0.0373809
HORVU7Hr1G084390	2.32201	0.0052556
HORVU4Hr1G009380	2.32186	0.000183687
HORVU3Hr1G106140	2.31853	0.000341335
HORVU6Hr1G053710	2.31807	9.22e-05
ENSRNA049482236	2.31703	0.000279996
HORVU7Hr1G024350	2.31529	9.18e-07
HORVU7Hr1G030500	2.31449	0.00158648
HORVU5Hr1G108670	2.30938	1.03e-06
HORVU7Hr1G065180	2.30912	8.04e-05
HORVU4Hr1G051400	2.30705	4.3e-06
HORVU2Hr1G100960	2.30685	1.93e-05
HORVU4Hr1G069720	2.30545	0.0033598
HORVU1Hr1G048140	2.30299	0.00113768
HORVU0Hr1G010880	2.30009	0.00113876
HORVU5Hr1G039810	2.29865	0.000128249
ENSRNA049483476	2.29762	5.57e-05
HORVU5Hr1G060370	2.29734	6.33e-05
HORVU7Hr1G088920	2.29383	2.82e-05
HORVU1Hr1G000600	2.29356	4.01e-08
HORVU3Hr1G007590	2.29187	0.000717491
HORVU0Hr1G040420	2.29119	0.00039187
HORVU5Hr1G045320	2.29114	0.0061294
HORVU0Hr1G029350	2.29066	0.000214336
HORVU4Hr1G066750	2.28957	0.00190895
HORVU2Hr1G111540	2.28787	1.45e-05
HORVU5Hr1G045710	2.28374	0.0156493
HORVU1Hr1G068910	2.28356	6.94e-05
HORVU5Hr1G111590	2.27862	4.37e-05
HORVU5Hr1G069380	2.27782	0.0135615
HORVU7Hr1G011180	2.27763	9.17e-05
HORVU2Hr1G017950	2.27763	0.000174487
ENSRNA049484426	2.27473	0.00155276
HORVU2Hr1G082480	2.27383	1.56e-05
HORVU5Hr1G065370	2.27367	0.00454275
HORVU7Hr1G082860	2.2736	3.45e-07
HORVU4Hr1G005530	2.27316	5.49e-05
HORVU7Hr1G113020	2.27047	0.00137756
HORVU6Hr1G084010	2.26793	0.0122453
HORVU4Hr1G063430	2.25892	0.0230318
HORVU3Hr1G067860	2.2566	6.33e-05
HORVU6Hr1G088900	2.25566	3.1e-05
ENSRNA049488655	2.25514	0.0117312
HORVU2Hr1G091550	2.25514	9.35e-05
HORVU7Hr1G083370	2.25188	2.07e-06
HORVU2Hr1G062170	2.25165	0.000123562
HORVU5Hr1G080150	2.2514	0.00131126
HORVU5Hr1G115160	2.24913	0.00334435
HORVU2Hr1G015200	2.2488	0.000177524
HORVU7Hr1G023750	2.24635	0.000271869
HORVU3Hr1G096710	2.24633	5.3e-07
HORVU1Hr1G077530	2.24632	0.000158775
HORVU7Hr1G012380	2.24391	1.32e-05
HORVU1Hr1G040620	2.2427	0.000222052
HORVU4Hr1G052790	2.24121	0.000554784
HORVU2Hr1G004390	2.2387	6.65e-05
HORVU3Hr1G006130	2.23761	0.000202301
HORVU1Hr1G063880	2.23756	3.93e-05
HORVU3Hr1G081640	2.23419	0.000174237
HORVU7Hr1G079600	2.23296	0.0137118
HORVU2Hr1G084420	2.23278	0.000998008
HORVU0Hr1G022810	2.23132	3.07e-07
HORVU4Hr1G056770	2.22631	3.83e-06
HORVU6Hr1G094070	2.22538	0.0019071
HORVU1Hr1G031680	2.22537	0.000623292
HORVU2Hr1G100440	2.22432	0.00574218
HORVU3Hr1G112270	2.22346	6.34e-05
HORVU7Hr1G073750	2.22061	0.000332193
HORVU7Hr1G082930	2.21988	3.44e-05
HORVU4Hr1G072480	2.2191	0.000471037
HORVU5Hr1G109610	2.21906	0.000374185
HORVU7Hr1G030630	2.21896	0.000115924
HORVU3Hr1G116060	2.2163	0.000130765
HORVU1Hr1G009350	2.21615	0.00087229
HORVU7Hr1G088880	2.21344	0.00066024
HORVU3Hr1G028860	2.21122	4.9e-05
HORVU2Hr1G113940	2.20376	2.3e-05
HORVU1Hr1G093670	2.20225	0.00625247
HORVU4Hr1G071830	2.2006	4.21e-07
HORVU3Hr1G030950	2.1997	0.000124474
HORVU2Hr1G091530	2.19824	1.6e-05
HORVU2Hr1G100450	2.19684	6.27e-05
HORVU5Hr1G081310	2.1935	0.0122792
HORVU1Hr1G079070	2.19256	7.13e-08
HORVU1Hr1G015560	2.19182	9.02e-05
HORVU3Hr1G086220	2.19025	3.04e-06
HORVU4Hr1G021720	2.18933	0.000115248
HORVU1Hr1G092290	2.18893	0.000695522
HORVU7Hr1G046830	2.18768	4.84e-05
HORVU6Hr1G012290	2.18503	2.29e-05
HORVU0Hr1G003220	2.18476	0.000681806
HORVU5Hr1G049880	2.18471	3e-05
HORVU5Hr1G061730	2.18048	0.000445819
HORVU4Hr1G086300	2.18023	0.00067554
HORVU7Hr1G039800	2.17882	2.96e-05
HORVU7Hr1G071960	2.17859	2.69e-05
HORVU2Hr1G004420	2.17284	4.07e-05
HORVU1Hr1G044630	2.17018	0.000268171
HORVU6Hr1G025350	2.16997	6.13e-05
HORVU1Hr1G095430	2.16744	1.06e-05
HORVU3Hr1G007500	2.16678	0.0201962
HORVU4Hr1G031510	2.16492	1.89e-06
EPlHVUG00000039887	2.16019	0.00427145
HORVU3Hr1G069730	2.16014	1.56e-05
HORVU1Hr1G056150	2.15996	0.00132201
HORVU3Hr1G077890	2.15958	0.00265909
EPlHVUG00000039872	2.15611	0.000476028
HORVU3Hr1G086430	2.15581	8.64e-05
HORVU1Hr1G021920	2.15535	0.0270211
HORVU7Hr1G115500	2.15325	4.82e-05
ENSRNA049485955	2.15246	0.000124782
HORVU1Hr1G084190	2.15245	5.89e-05
HORVU3Hr1G085140	2.15219	0.00127677
HORVU3Hr1G079720	2.15122	0.00176208
HORVU3Hr1G071030	2.14985	7.7e-05
HORVU0Hr1G019800	2.1488	0.00962036
HORVU1Hr1G092790	2.14781	3.68e-06
HORVU2Hr1G067750	2.14759	0.00909754
HORVU7Hr1G008420	2.14683	0.000314401
HORVU5Hr1G113580	2.14585	7.98e-06
HORVU4Hr1G083930	2.14425	0.00988098
HORVU4Hr1G052770	2.14412	0.00457982
HORVU0Hr1G011510	2.14301	9.26e-05
HORVU0Hr1G005020	2.14182	2.14e-05
HORVU4Hr1G017270	2.14093	0.000445843
HORVU5Hr1G098220	2.14046	0.000119955
HORVU4Hr1G003180	2.13929	2.16e-05
HORVU3Hr1G034020	2.13834	0.00107413
HORVU3Hr1G028410	2.13742	0.00139704
HORVU2Hr1G012010	2.13625	0.00013501
HORVU2Hr1G094760	2.13618	4.23e-07
HORVU7Hr1G056060	2.1345	0.0192737
HORVU7Hr1G017950	2.13271	5.81e-05
HORVU7Hr1G039930	2.1324	1.31e-06
HORVU4Hr1G084380	2.13152	0.0221745
HORVU7Hr1G088560	2.13063	0.000335742
HORVU5Hr1G088060	2.13009	3.8e-06
HORVU1Hr1G087380	2.12933	0.00231936
HORVU4Hr1G063660	2.12908	0.0242474
HORVU4Hr1G044140	2.12762	0.00103365
HORVU5Hr1G082070	2.12652	4.12e-07
HORVU3Hr1G111830	2.12518	0.000172176
HORVU4Hr1G059240	2.12345	0.000236066
HORVU5Hr1G046590	2.12214	2.49e-06
HORVU1Hr1G024640	2.12159	1.18e-06
HORVU3Hr1G096540	2.12137	0.000125149
HORVU7Hr1G043530	2.12088	0.000724629
ENSRNA049489515	2.12041	0.0103449
HORVU7Hr1G030380	2.11976	9.05e-05
HORVU2Hr1G066600	2.11854	0.00027987
HORVU3Hr1G019840	2.11845	1.08e-05
HORVU4Hr1G047240	2.11795	4.71e-05
HORVU3Hr1G019720	2.11533	1.87e-06
HORVU4Hr1G007560	2.11346	1.45e-05
HORVU4Hr1G062940	2.1134	0.000178485
HORVU4Hr1G086660	2.1115	0.000934655
HORVU3Hr1G095070	2.10778	0.000490639
HORVU7Hr1G065140	2.10666	2.53e-07
HORVU7Hr1G065790	2.10419	0.00121706
HORVU7Hr1G046970	2.1041	1.81e-06
HORVU4Hr1G060370	2.10244	0.000146176
ENSRNA049488359	2.10052	0.00176686
HORVU4Hr1G062460	2.10028	1.92e-07
EPlHVUG00000039912	2.09733	0.000709917
HORVU5Hr1G092480	2.09612	0.000296867
HORVU2Hr1G106760	2.09398	0.00190826
HORVU3Hr1G108750	2.09297	0.000315619
HORVU3Hr1G003600	2.09027	0.000849126
HORVU1Hr1G017870	2.08993	0.00150641
HORVU7Hr1G116310	2.08885	1.14e-06
HORVU2Hr1G083100	2.08769	1.56e-07
HORVU6Hr1G086910	2.08722	0.0014123
HORVU1Hr1G059620	2.08249	0.000982758
HORVU6Hr1G019380	2.08211	0.000280805
HORVU0Hr1G009680	2.08197	0.00110745
HORVU7Hr1G056370	2.08113	0.000480377
HORVU7Hr1G036070	2.07994	5.86e-05
HORVU7Hr1G038700	2.07956	0.0308679
HORVU2Hr1G104930	2.07475	1.79e-06
HORVU7Hr1G021830	2.07467	7.88e-05
HORVU5Hr1G060460	2.07323	5.73e-05
HORVU2Hr1G094330	2.07181	1.38e-05
HORVU5Hr1G095540	2.06903	6.62e-06
HORVU7Hr1G049680	2.06748	2.58e-06
HORVU1Hr1G026590	2.0668	1.12e-05
HORVU4Hr1G074770	2.06679	6.41e-07
HORVU5Hr1G018790	2.06521	0.000110068
HORVU3Hr1G058100	2.06475	6.7e-07
HORVU2Hr1G103770	2.06425	0.000138414
HORVU1Hr1G072780	2.06406	1.42e-06
ENSRNA049482241	2.0637	0.000729464
HORVU4Hr1G015350	2.06369	0.0014337
HORVU2Hr1G031710	2.06269	0.00054737
HORVU3Hr1G013860	2.0611	4.2e-08
HORVU1Hr1G077820	2.05843	4.2e-05
HORVU4Hr1G071900	2.05542	0.00578808
HORVU3Hr1G093350	2.05319	1.77e-06
HORVU3Hr1G066350	2.05285	0.000508881
HORVU7Hr1G078670	2.05165	0.000731517
HORVU2Hr1G001640	2.05059	4.44e-07
HORVU2Hr1G121370	2.04989	2.67e-05
HORVU3Hr1G032820	2.04748	9.17e-05
HORVU7Hr1G121250	2.04638	6.79e-05
HORVU0Hr1G021850	2.04498	1.85e-06
HORVU1Hr1G085150	2.04471	0.000868499
HORVU6Hr1G056570	2.04441	0.000166214
HORVU3Hr1G115990	2.04391	0.000299686
HORVU2Hr1G031670	2.03808	0.000556853
HORVU6Hr1G088880	2.03752	0.000253907
HORVU5Hr1G124590	2.03586	6.28e-05
ENSRNA049479359	2.03585	0.000496163
HORVU2Hr1G092070	2.03513	0.000816914
HORVU1Hr1G021160	2.03147	6.23e-05
HORVU3Hr1G079900	2.03116	0.000797299
HORVU2Hr1G076590	2.03003	0.000818633
HORVU2Hr1G127490	2.02994	0.00252347
HORVU4Hr1G074390	2.02557	0.00195266
HORVU4Hr1G071210	2.02259	9.8e-06
HORVU2Hr1G123270	2.02243	5.18e-06
HORVU2Hr1G046180	2.02207	2.19e-05
HORVU2Hr1G079270	2.02187	0.00123582
HORVU1Hr1G009360	2.02166	0.000769088
HORVU3Hr1G003110	2.02004	3.34e-05
HORVU2Hr1G109650	2.01826	0.000186262
HORVU2Hr1G107660	2.0161	1.77e-06
HORVU3Hr1G082580	2.01555	0.00023368
HORVU1Hr1G043920	2.01493	0.000798765
HORVU2Hr1G091590	2.01464	4.97e-05
HORVU2Hr1G111930	2.01464	0.0184671
HORVU5Hr1G123390	2.01447	9.78e-06
HORVU6Hr1G053090	2.01014	4.91e-05
HORVU3Hr1G094090	2.00628	9.9e-07
HORVU7Hr1G119910	2.0057	2.65e-05
HORVU5Hr1G059410	2.00423	0.000457974
HORVU1Hr1G078860	2.00002	0.00768635

## Sheet: DSwtxMSwt_down
transcript ID	logFC	FDR
HORVU1Hr1G079590	-2.00093	0.0001027
HORVU1Hr1G011960	-2.00362	0.0381327
HORVU5Hr1G093880	-2.00494	1.86e-05
HORVU7Hr1G017480	-2.00591	0.0131139
HORVU2Hr1G112650	-2.00695	0.000226964
HORVU6Hr1G010780	-2.00756	0.000172086
HORVU3Hr1G059530	-2.00783	0.00505602
HORVU2Hr1G064420	-2.00799	0.0346183
HORVU4Hr1G063730	-2.00842	0.000205373
HORVU1Hr1G083860	-2.01423	0.0172009
HORVU6Hr1G081850	-2.01476	0.000251922
HORVU5Hr1G044330	-2.01649	0.00351338
HORVU4Hr1G062730	-2.0176	0.0225495
HORVU2Hr1G097410	-2.01821	4.53e-05
HORVU7Hr1G077320	-2.01875	5.81e-06
HORVU7Hr1G097500	-2.01907	7.7e-05
HORVU0Hr1G040230	-2.02211	0.000114333
HORVU1Hr1G012680	-2.02388	1.73e-05
HORVU2Hr1G093540	-2.02392	0.000314159
HORVU4Hr1G068420	-2.02463	3.68e-06
HORVU4Hr1G086480	-2.02504	0.00601636
HORVU0Hr1G003280	-2.02716	1.24e-05
HORVU2Hr1G124200	-2.02785	0.0112265
HORVU2Hr1G123710	-2.02808	0.0041583
HORVU1Hr1G087460	-2.03061	8.19e-07
HORVU2Hr1G124010	-2.0324	0.000111882
HORVU3Hr1G088120	-2.03292	0.00161331
HORVU4Hr1G052110	-2.03506	1.5e-05
HORVU5Hr1G122990	-2.03522	0.000381531
HORVU3Hr1G107740	-2.03628	0.00529419
HORVU2Hr1G090240	-2.03995	0.0172422
HORVU2Hr1G100250	-2.04012	0.00530693
HORVU4Hr1G034860	-2.04254	0.000102683
HORVU2Hr1G094390	-2.04453	6.15e-06
HORVU2Hr1G110520	-2.04559	0.0138888
HORVU5Hr1G120280	-2.04652	1.04e-06
HORVU1Hr1G088270	-2.04806	2.8e-05
HORVU5Hr1G067940	-2.04853	0.000211936
HORVU0Hr1G002950	-2.04897	5.57e-05
HORVU2Hr1G055690	-2.04901	0.00272963
HORVU1Hr1G036440	-2.05127	5.01e-06
HORVU5Hr1G091280	-2.0534	0.014088
HORVU2Hr1G012360	-2.05382	0.000438572
HORVU6Hr1G085850	-2.05404	0.00555792
HORVU3Hr1G110170	-2.05493	0.00146353
HORVU1Hr1G044770	-2.05645	0.000507805
HORVU6Hr1G060980	-2.05731	0.000200816
HORVU6Hr1G027440	-2.0593	2.09e-08
HORVU3Hr1G088000	-2.06002	6.98e-07
HORVU3Hr1G109330	-2.06002	0.00710464
HORVU0Hr1G002080	-2.06011	0.0131428
HORVU2Hr1G118900	-2.06376	1.59e-05
HORVU1Hr1G073050	-2.06399	2.6e-09
HORVU7Hr1G087440	-2.06436	0.00773267
HORVU0Hr1G013510	-2.06627	5.72e-07
HORVU2Hr1G104100	-2.06894	5.71e-06
HORVU5Hr1G032370	-2.07032	1.69e-05
HORVU2Hr1G087370	-2.07083	0.00247847
HORVU3Hr1G116200	-2.07115	6.62e-07
HORVU1Hr1G086450	-2.07185	0.000703568
HORVU1Hr1G002820	-2.07202	0.00169117
HORVU2Hr1G028500	-2.07383	2.66e-05
HORVU2Hr1G037620	-2.07405	8.51e-06
HORVU4Hr1G065470	-2.07546	1.07e-05
HORVU7Hr1G106960	-2.07557	2.09e-08
HORVU4Hr1G002760	-2.07557	1.48e-05
HORVU4Hr1G087210	-2.0759	0.000254538
HORVU3Hr1G037450	-2.0775	5.52e-06
HORVU3Hr1G090990	-2.07908	0.0495143
HORVU5Hr1G032660	-2.0794	1.32e-05
HORVU5Hr1G113820	-2.08174	0.0192331
HORVU3Hr1G050450	-2.08324	0.000161084
HORVU1Hr1G078140	-2.08364	4.84e-06
HORVU4Hr1G055900	-2.08508	5.87e-06
HORVU4Hr1G055030	-2.08525	0.000166668
HORVU1Hr1G094450	-2.08526	0.00617225
HORVU3Hr1G074570	-2.08591	2.51e-08
HORVU2Hr1G074280	-2.08626	3.86e-06
HORVU5Hr1G017100	-2.08708	0.00971307
HORVU5Hr1G047480	-2.0876	0.000186177
HORVU4Hr1G070580	-2.0886	0.0323623
HORVU3Hr1G068020	-2.08924	2.23e-05
HORVU7Hr1G024990	-2.09113	5.64e-06
HORVU3Hr1G027650	-2.09116	1.33e-06
HORVU2Hr1G102790	-2.09295	3.78e-05
HORVU6Hr1G055090	-2.09296	0.000131694
HORVU1Hr1G008940	-2.09314	3.67e-06
HORVU5Hr1G057320	-2.09356	2.36e-07
HORVU3Hr1G035650	-2.09373	0.000208394
HORVU2Hr1G112250	-2.0962	0.00561995
HORVU7Hr1G034430	-2.09635	7.56e-05
HORVU2Hr1G017440	-2.09753	0.00190411
HORVU4Hr1G015250	-2.0983	0.00327799
HORVU1Hr1G075900	-2.10017	3.8e-05
HORVU2Hr1G092740	-2.10021	0.0392363
HORVU2Hr1G066680	-2.10071	1.18e-05
HORVU6Hr1G051010	-2.10159	0.0287092
HORVU1Hr1G043910	-2.10324	0.0039275
HORVU4Hr1G021120	-2.10376	8.51e-05
HORVU2Hr1G014240	-2.10592	4.87e-06
HORVU1Hr1G012180	-2.10865	0.0117511
HORVU4Hr1G063160	-2.109	1.28e-05
HORVU1Hr1G046940	-2.11027	1.2e-06
HORVU7Hr1G100390	-2.11391	0.0163391
HORVU2Hr1G096920	-2.1142	0.000248638
HORVU3Hr1G056640	-2.11502	0.00717153
HORVU3Hr1G074940	-2.11523	0.0436718
HORVU0Hr1G026650	-2.11752	0.00121649
HORVU2Hr1G042710	-2.11984	4.46e-05
HORVU1Hr1G029540	-2.12045	0.000346249
HORVU7Hr1G041710	-2.12091	1.11e-05
HORVU2Hr1G022720	-2.12102	0.000682623
HORVU6Hr1G084310	-2.12173	0.00085262
HORVU7Hr1G035730	-2.12203	0.024627
HORVU5Hr1G098170	-2.12275	0.000500807
HORVU3Hr1G004140	-2.12388	0.00122852
HORVU3Hr1G094250	-2.1242	0.0023668
HORVU3Hr1G023360	-2.12577	0.0278576
HORVU2Hr1G077210	-2.12699	0.000866502
HORVU4Hr1G069300	-2.12891	0.000252575
HORVU7Hr1G090560	-2.13236	2.45e-07
HORVU5Hr1G082210	-2.13382	0.00337939
HORVU6Hr1G011540	-2.13462	0.0168142
HORVU6Hr1G006080	-2.1359	0.00747858
HORVU7Hr1G116940	-2.1377	1.46e-06
HORVU2Hr1G018260	-2.13793	0.000114603
HORVU3Hr1G105790	-2.13935	0.00431026
HORVU2Hr1G069780	-2.14101	1.24e-05
HORVU1Hr1G085830	-2.14265	0.0026761
HORVU6Hr1G030720	-2.14447	0.00747822
HORVU2Hr1G028880	-2.14527	7.96e-05
HORVU7Hr1G074490	-2.14539	1.13e-05
HORVU6Hr1G008330	-2.14595	0.00137891
HORVU3Hr1G070910	-2.14767	0.0234128
HORVU6Hr1G011520	-2.14921	3.09e-05
HORVU2Hr1G010670	-2.15014	6.38e-06
HORVU7Hr1G098440	-2.15141	0.00857817
HORVU1Hr1G090610	-2.15183	0.00618449
HORVU3Hr1G068200	-2.15191	0.00022659
HORVU7Hr1G030460	-2.15334	0.000274287
HORVU7Hr1G051180	-2.15396	0.000108623
HORVU1Hr1G095130	-2.15507	0.00347687
HORVU3Hr1G105880	-2.15628	0.000100139
HORVU6Hr1G036760	-2.15679	0.000119669
HORVU3Hr1G033620	-2.1569	4.82e-05
HORVU7Hr1G039080	-2.15773	0.0088244
HORVU3Hr1G094650	-2.15777	0.00110423
HORVU2Hr1G083940	-2.1597	8.2e-07
HORVU1Hr1G010670	-2.15999	2.4e-05
HORVU7Hr1G096430	-2.16145	2.35e-06
HORVU6Hr1G005140	-2.16373	0.000721778
HORVU2Hr1G084700	-2.1638	0.000558003
HORVU3Hr1G089910	-2.16534	0.000911135
HORVU7Hr1G000860	-2.16546	4.94e-05
HORVU3Hr1G075990	-2.16864	2.43e-05
HORVU3Hr1G010070	-2.16873	1.29e-05
HORVU1Hr1G076590	-2.17011	0.00231008
HORVU2Hr1G041480	-2.17186	1.66e-05
HORVU1Hr1G072250	-2.17386	3.96e-05
HORVU7Hr1G098470	-2.17469	3.22e-05
HORVU5Hr1G010860	-2.17485	0.000222052
HORVU6Hr1G067200	-2.17509	0.00816143
HORVU5Hr1G114220	-2.17538	2.31e-05
HORVU5Hr1G018180	-2.17845	0.000118211
HORVU4Hr1G070470	-2.18071	2.45e-05
HORVU7Hr1G083080	-2.18194	7.49e-05
HORVU3Hr1G079420	-2.18254	4.53e-07
HORVU3Hr1G076920	-2.18348	0.000401922
HORVU5Hr1G067010	-2.18596	0.000199546
HORVU3Hr1G023560	-2.18853	0.00221879
HORVU5Hr1G011570	-2.19244	3.99e-07
HORVU2Hr1G046360	-2.19435	4.28e-05
HORVU5Hr1G048180	-2.19545	4.78e-06
HORVU5Hr1G013510	-2.19835	0.000607233
HORVU4Hr1G003470	-2.19931	0.00978039
HORVU1Hr1G020040	-2.20001	5.86e-06
HORVU2Hr1G000250	-2.20071	0.00202197
HORVU5Hr1G046050	-2.20168	0.000343867
HORVU3Hr1G086490	-2.20213	0.00211495
HORVU7Hr1G110310	-2.2023	1.75e-06
HORVU5Hr1G001670	-2.20741	0.00546776
HORVU1Hr1G043790	-2.20758	0.000226482
HORVU7Hr1G111360	-2.20868	1.09e-05
HORVU4Hr1G082900	-2.21116	0.0095008
HORVU5Hr1G118800	-2.21168	0.00234172
HORVU6Hr1G076880	-2.21373	5.82e-05
HORVU4Hr1G034500	-2.21577	0.000414863
HORVU6Hr1G068970	-2.21652	5.21e-07
HORVU7Hr1G122720	-2.22085	0.00142371
HORVU4Hr1G023470	-2.22299	0.000625933
HORVU3Hr1G036790	-2.2256	0.00150064
HORVU4Hr1G072680	-2.22592	0.0474039
HORVU3Hr1G095480	-2.2295	0.000148604
HORVU1Hr1G037110	-2.2298	2.77e-05
HORVU4Hr1G061340	-2.22991	0.0108872
HORVU7Hr1G090280	-2.2306	3.19e-05
HORVU1Hr1G085720	-2.23169	0.00287104
HORVU2Hr1G063850	-2.23176	2.44e-05
HORVU2Hr1G119400	-2.23252	0.00017101
HORVU3Hr1G015780	-2.23345	0.00296807
HORVU6Hr1G080270	-2.23835	0.0182907
HORVU2Hr1G002840	-2.23866	0.0163658
HORVU4Hr1G073580	-2.23987	9.01e-06
HORVU2Hr1G012810	-2.24113	4.3e-06
HORVU7Hr1G021660	-2.24293	6.84e-05
HORVU4Hr1G086500	-2.24299	0.000240472
HORVU2Hr1G097700	-2.2433	1.52e-06
HORVU1Hr1G049860	-2.24378	1.85e-06
HORVU1Hr1G007790	-2.24391	0.00680186
HORVU3Hr1G104790	-2.24578	5.81e-05
HORVU2Hr1G085350	-2.24681	5.72e-07
HORVU7Hr1G093940	-2.24753	7.31e-05
HORVU4Hr1G073070	-2.25202	8.06e-05
HORVU7Hr1G041610	-2.25223	4.53e-05
HORVU1Hr1G010390	-2.25351	0.00346224
HORVU3Hr1G023550	-2.25439	0.00831297
HORVU3Hr1G038320	-2.25477	0.000168546
HORVU3Hr1G023460	-2.25564	3.61e-06
HORVU3Hr1G095200	-2.2571	2.64e-05
HORVU2Hr1G087630	-2.25788	1.2e-06
HORVU0Hr1G020350	-2.25984	8.61e-06
HORVU4Hr1G001590	-2.25995	4.33e-06
HORVU3Hr1G086610	-2.26221	8.98e-07
HORVU2Hr1G093000	-2.26253	0.00202494
HORVU7Hr1G026650	-2.26281	0.00322506
HORVU2Hr1G048100	-2.26287	5.24e-05
HORVU5Hr1G114470	-2.26327	0.00392554
HORVU1Hr1G061380	-2.26403	0.00275034
HORVU0Hr1G015420	-2.2671	1.11e-05
HORVU2Hr1G124630	-2.26715	0.0013268
HORVU4Hr1G089540	-2.26728	5.98e-06
HORVU3Hr1G054240	-2.26834	5.6e-06
HORVU4Hr1G081800	-2.26969	0.0102073
HORVU3Hr1G088700	-2.27208	1.54e-05
HORVU7Hr1G037060	-2.27217	0.00292502
HORVU6Hr1G093390	-2.27274	0.000401922
HORVU3Hr1G000870	-2.27313	6.21e-05
HORVU3Hr1G071830	-2.27545	0.000126776
HORVU3Hr1G082590	-2.27632	1.77e-06
HORVU2Hr1G097270	-2.28254	0.000111288
HORVU2Hr1G069980	-2.28337	3.39e-06
HORVU5Hr1G093460	-2.2838	0.000123407
HORVU3Hr1G056650	-2.28528	1.28e-07
HORVU2Hr1G080770	-2.28778	0.00155121
HORVU7Hr1G046230	-2.2888	0.000109868
HORVU3Hr1G095710	-2.28979	0.000619618
HORVU2Hr1G126740	-2.29024	0.00577703
HORVU7Hr1G092550	-2.29067	1.03e-06
HORVU1Hr1G028650	-2.29157	0.0232105
HORVU2Hr1G099020	-2.29396	5.87e-06
HORVU1Hr1G087530	-2.29444	9.16e-07
HORVU5Hr1G094700	-2.29463	0.00286567
HORVU7Hr1G118180	-2.29502	0.00405794
HORVU6Hr1G073500	-2.29748	0.0248499
HORVU7Hr1G114400	-2.2979	1.31e-07
HORVU2Hr1G083120	-2.2993	0.0048282
HORVU2Hr1G095210	-2.30091	0.00475673
HORVU7Hr1G043320	-2.30173	3.08e-07
HORVU3Hr1G088950	-2.30174	0.0181331
HORVU4Hr1G020000	-2.3048	0.000105473
HORVU6Hr1G083110	-2.3057	7.12e-05
HORVU2Hr1G015760	-2.30752	4e-06
HORVU2Hr1G010990	-2.30888	4.2e-07
HORVU5Hr1G118060	-2.31191	0.00451832
HORVU1Hr1G028430	-2.31268	0.00856654
HORVU3Hr1G047230	-2.31335	1.37e-05
HORVU4Hr1G012420	-2.31579	0.00120343
HORVU5Hr1G049650	-2.31751	0.015658
HORVU6Hr1G012590	-2.31803	0.00148945
HORVU7Hr1G080850	-2.32116	8.53e-05
HORVU6Hr1G061250	-2.32429	1.82e-05
HORVU6Hr1G084080	-2.32698	0.00179293
HORVU6Hr1G031580	-2.32837	1.26e-05
HORVU0Hr1G017330	-2.32909	2.44e-05
HORVU7Hr1G028190	-2.3311	2.6e-05
HORVU6Hr1G062050	-2.33372	9.16e-07
HORVU3Hr1G105600	-2.3352	0.00509362
HORVU3Hr1G092940	-2.3381	8.15e-06
HORVU3Hr1G022800	-2.33854	0.000294673
HORVU7Hr1G090970	-2.34013	0.00185063
HORVU2Hr1G017220	-2.34112	0.00641545
HORVU4Hr1G010080	-2.34161	0.000173837
HORVU2Hr1G075110	-2.34317	2.16e-06
HORVU6Hr1G084490	-2.3458	0.000148604
HORVU3Hr1G000110	-2.34682	0.00101147
HORVU4Hr1G081350	-2.34718	0.000147507
HORVU2Hr1G083070	-2.34934	0.00804128
HORVU2Hr1G103280	-2.34939	1.2e-06
HORVU2Hr1G037740	-2.35264	0.00878574
HORVU1Hr1G049000	-2.35369	0.000240124
HORVU5Hr1G061880	-2.3542	0.00576016
HORVU3Hr1G015510	-2.35445	2.42e-05
HORVU3Hr1G005270	-2.35517	0.00294446
HORVU6Hr1G011510	-2.35595	1.04e-05
HORVU3Hr1G063460	-2.35665	2.73e-05
HORVU6Hr1G006100	-2.36148	1.74e-05
HORVU6Hr1G053060	-2.36181	5.98e-05
HORVU7Hr1G044900	-2.36226	0.00288462
HORVU2Hr1G090210	-2.36527	7.48e-06
HORVU1Hr1G050730	-2.36603	2.21e-05
HORVU4Hr1G058430	-2.36815	0.00895147
HORVU4Hr1G002600	-2.36842	0.00141609
HORVU1Hr1G073190	-2.37025	0.000282936
HORVU6Hr1G018950	-2.37029	3.11e-05
HORVU2Hr1G067960	-2.37146	0.00619903
HORVU6Hr1G084460	-2.37359	1.94e-05
HORVU2Hr1G099640	-2.37498	0.000118498
HORVU5Hr1G004570	-2.375	0.00221879
HORVU3Hr1G076940	-2.3756	0.000229792
HORVU5Hr1G098770	-2.3846	0.000275809
HORVU5Hr1G053790	-2.38588	0.000116163
HORVU7Hr1G108370	-2.38762	0.0287329
HORVU7Hr1G028920	-2.38839	0.000136031
HORVU5Hr1G007890	-2.38946	1.23e-05
HORVU7Hr1G110090	-2.38989	0.00256483
HORVU7Hr1G049450	-2.39027	6.71e-05
HORVU4Hr1G047410	-2.39075	0.000750132
HORVU5Hr1G084980	-2.39342	0.000212178
HORVU1Hr1G066130	-2.39571	2.85e-06
HORVU4Hr1G055720	-2.39683	3.16e-05
HORVU1Hr1G017770	-2.39867	1.03e-05
HORVU7Hr1G101550	-2.3993	0.000108196
HORVU3Hr1G076740	-2.39974	0.00851386
HORVU1Hr1G057600	-2.40274	1.08e-05
HORVU7Hr1G052870	-2.40437	1.39e-05
HORVU2Hr1G018300	-2.40549	6.78e-08
HORVU7Hr1G002110	-2.40604	7.82e-05
HORVU1Hr1G012960	-2.40807	0.000260799
HORVU7Hr1G063020	-2.40897	1.19e-05
HORVU1Hr1G079610	-2.41016	0.000166291
HORVU1Hr1G076300	-2.41088	0.00083571
HORVU6Hr1G058820	-2.41182	2.13e-07
HORVU1Hr1G045230	-2.41238	0.00112015
HORVU2Hr1G074240	-2.41307	3.38e-06
HORVU2Hr1G026850	-2.41362	6.33e-06
HORVU4Hr1G073380	-2.41609	3.93e-06
HORVU7Hr1G048310	-2.41753	6.14e-06
HORVU1Hr1G071210	-2.41793	3.45e-06
HORVU2Hr1G065050	-2.41896	0.000161705
HORVU0Hr1G016430	-2.42046	4.41e-07
HORVU0Hr1G020770	-2.42183	4.9e-05
HORVU5Hr1G114780	-2.42203	3.64e-06
HORVU6Hr1G087000	-2.42217	1.56e-06
HORVU4Hr1G049770	-2.42531	7.65e-07
HORVU7Hr1G049860	-2.42549	2.18e-05
HORVU7Hr1G117640	-2.4275	5.49e-07
HORVU1Hr1G094510	-2.42791	0.0204167
HORVU7Hr1G048750	-2.4295	0.0195846
HORVU2Hr1G120530	-2.43184	0.00484306
HORVU1Hr1G012940	-2.43201	7.31e-05
HORVU7Hr1G038060	-2.43606	1.52e-05
HORVU1Hr1G064680	-2.43812	8.27e-05
HORVU2Hr1G050110	-2.44073	0.00101209
HORVU1Hr1G084450	-2.44405	6.05e-08
HORVU1Hr1G090510	-2.44425	0.00148358
HORVU3Hr1G054100	-2.44444	6.87e-06
HORVU1Hr1G000210	-2.44489	0.000129546
HORVU6Hr1G092430	-2.44601	3.48e-06
HORVU5Hr1G023160	-2.44804	0.00153731
HORVU3Hr1G086110	-2.45018	0.00295421
HORVU3Hr1G013970	-2.45527	0.000508019
HORVU1Hr1G011380	-2.45696	0.00057601
HORVU5Hr1G077580	-2.4575	0.00366926
HORVU4Hr1G053980	-2.45862	0.00277455
HORVU5Hr1G068200	-2.45969	2.5e-06
HORVU1Hr1G063700	-2.4605	2.99e-05
HORVU4Hr1G023510	-2.46116	0.000482756
HORVU2Hr1G069760	-2.46158	0.00741982
HORVU4Hr1G027970	-2.46218	7.13e-08
HORVU6Hr1G014650	-2.46272	0.00214825
HORVU3Hr1G112830	-2.46335	0.00573738
HORVU2Hr1G093870	-2.46555	5.01e-05
HORVU6Hr1G022680	-2.46631	0.000960482
HORVU1Hr1G052470	-2.46642	0.0318432
HORVU2Hr1G087510	-2.46712	3.95e-05
HORVU3Hr1G099470	-2.46865	4.24e-05
HORVU1Hr1G052620	-2.47046	3.09e-05
HORVU6Hr1G022500	-2.47297	2.66e-05
HORVU3Hr1G072860	-2.47323	4.69e-05
HORVU7Hr1G093680	-2.47393	0.000638597
HORVU6Hr1G011710	-2.47469	9.79e-06
HORVU5Hr1G023200	-2.47505	0.00150325
HORVU3Hr1G072850	-2.47522	0.00338544
HORVU3Hr1G074960	-2.4772	0.00505807
HORVU7Hr1G092450	-2.47804	3.01e-06
HORVU4Hr1G050190	-2.47871	1.5e-05
HORVU6Hr1G074180	-2.48022	4.29e-07
HORVU2Hr1G083560	-2.48029	2.63e-05
HORVU4Hr1G065440	-2.48166	0.0046474
HORVU3Hr1G084590	-2.48187	0.000832131
HORVU5Hr1G094460	-2.48226	2.54e-05
HORVU6Hr1G061280	-2.48251	0.00390593
HORVU1Hr1G048160	-2.48326	0.0046996
HORVU2Hr1G000280	-2.48335	0.000125149
HORVU1Hr1G055510	-2.48954	2.51e-05
HORVU5Hr1G096090	-2.49065	8.92e-07
HORVU4Hr1G058810	-2.4928	3.54e-05
HORVU1Hr1G051580	-2.49363	0.000801561
HORVU2Hr1G097990	-2.49506	1.83e-05
HORVU3Hr1G110180	-2.49595	0.00349028
HORVU1Hr1G074140	-2.49794	0.00160324
HORVU4Hr1G050770	-2.49817	8.79e-05
HORVU4Hr1G015890	-2.49859	0.000212487
HORVU2Hr1G073030	-2.50491	0.00153084
HORVU6Hr1G041820	-2.50499	0.00072052
HORVU7Hr1G079070	-2.50563	0.000208069
HORVU2Hr1G028610	-2.50583	1.05e-06
HORVU2Hr1G005510	-2.50705	1.94e-06
HORVU2Hr1G122730	-2.50744	7.57e-07
HORVU5Hr1G014320	-2.50752	3.74e-05
HORVU1Hr1G037060	-2.50755	7.41e-05
HORVU6Hr1G036510	-2.50816	4.19e-05
HORVU2Hr1G000990	-2.51013	1.75e-06
HORVU4Hr1G077630	-2.51032	1.64e-05
HORVU2Hr1G100380	-2.5136	6.77e-06
HORVU1Hr1G090940	-2.5155	1.05e-05
HORVU5Hr1G026650	-2.51791	1.83e-06
HORVU1Hr1G056530	-2.51825	1.93e-07
HORVU7Hr1G076580	-2.51962	0.00147299
HORVU2Hr1G070400	-2.51989	0.000824249
HORVU1Hr1G091340	-2.5202	0.00301932
HORVU5Hr1G061040	-2.52119	1.78e-05
HORVU5Hr1G010370	-2.52175	1.2e-05
HORVU1Hr1G056650	-2.52302	0.00237139
HORVU6Hr1G071190	-2.52513	0.000551636
HORVU6Hr1G016940	-2.5262	7.12e-07
HORVU1Hr1G046370	-2.52759	0.0198712
HORVU1Hr1G058440	-2.52876	1.57e-07
HORVU7Hr1G096920	-2.53481	0.000190017
HORVU7Hr1G052770	-2.53597	2.25e-08
HORVU7Hr1G001020	-2.53698	6.48e-08
HORVU2Hr1G118210	-2.5374	1.56e-05
HORVU3Hr1G034100	-2.53776	7.49e-06
HORVU4Hr1G068910	-2.53827	8.84e-05
HORVU5Hr1G109100	-2.54008	0.000273838
HORVU5Hr1G050510	-2.5419	3.45e-06
HORVU2Hr1G011640	-2.54351	1.92e-05
HORVU4Hr1G018890	-2.54354	8.33e-05
HORVU5Hr1G088230	-2.54696	0.00171075
HORVU1Hr1G029520	-2.54953	0.000715434
HORVU1Hr1G034650	-2.54984	7.55e-05
HORVU2Hr1G013630	-2.55199	9.51e-05
HORVU3Hr1G007060	-2.5528	0.000348182
HORVU3Hr1G056270	-2.55363	1.76e-05
HORVU7Hr1G027370	-2.55494	0.00448707
HORVU4Hr1G085290	-2.5583	0.0350245
HORVU1Hr1G052110	-2.55863	7.65e-05
HORVU3Hr1G070220	-2.55902	8.01e-06
HORVU3Hr1G097810	-2.55921	3.86e-05
HORVU6Hr1G016890	-2.55994	3.94e-05
HORVU1Hr1G022400	-2.56053	6.23e-06
HORVU7Hr1G121150	-2.56126	1.57e-05
HORVU5Hr1G044610	-2.56222	0.000777752
HORVU4Hr1G025770	-2.566	2.78e-06
HORVU5Hr1G072930	-2.56603	0.0050152
HORVU1Hr1G048920	-2.56679	6.51e-06
HORVU7Hr1G036470	-2.56856	0.00033444
HORVU6Hr1G075650	-2.57066	1.77e-06
HORVU5Hr1G081950	-2.57267	0.00260904
HORVU4Hr1G054630	-2.57492	0.00702521
HORVU5Hr1G046020	-2.57493	8.85e-06
HORVU6Hr1G026340	-2.57535	0.000413464
HORVU6Hr1G067170	-2.57537	1.83e-05
HORVU7Hr1G032330	-2.57543	0.00048839
HORVU3Hr1G013680	-2.57631	4.37e-06
HORVU5Hr1G052180	-2.57673	0.000138748
HORVU7Hr1G060580	-2.57731	0.000174589
HORVU5Hr1G037500	-2.57818	0.000618573
HORVU1Hr1G070110	-2.58039	9.26e-05
HORVU1Hr1G020050	-2.58719	4.33e-06
ENSRNA049479680	-2.58793	0.0106852
HORVU3Hr1G105720	-2.58884	1.2e-06
HORVU3Hr1G111080	-2.58955	0.000105186
HORVU1Hr1G084120	-2.59007	1.68e-05
HORVU2Hr1G027690	-2.59344	5.67e-07
HORVU7Hr1G011810	-2.59636	0.000265578
HORVU5Hr1G052450	-2.59649	0.00516917
HORVU2Hr1G092200	-2.59677	0.000354072
HORVU4Hr1G010050	-2.59733	3.09e-05
HORVU2Hr1G004030	-2.59988	0.000945322
HORVU4Hr1G057110	-2.60008	0.00214312
HORVU4Hr1G072770	-2.60031	0.00541996
HORVU4Hr1G003290	-2.60192	7.58e-06
HORVU7Hr1G118740	-2.60359	2.79e-05
HORVU5Hr1G107460	-2.60368	0.000391258
HORVU5Hr1G084050	-2.60517	3.2e-05
HORVU7Hr1G098280	-2.60526	3.09e-05
HORVU3Hr1G096830	-2.60775	3.19e-06
HORVU7Hr1G071750	-2.61332	8.23e-06
HORVU3Hr1G062430	-2.6158	4.16e-06
HORVU7Hr1G100450	-2.61655	2.22e-05
HORVU7Hr1G097930	-2.61882	4.28e-05
HORVU5Hr1G104620	-2.61909	1.45e-05
HORVU6Hr1G063370	-2.62053	9.45e-05
HORVU2Hr1G041000	-2.62516	0.00387697
HORVU6Hr1G029210	-2.62958	9.46e-06
HORVU1Hr1G092850	-2.63018	0.000433349
HORVU3Hr1G032650	-2.63301	0.000276694
HORVU6Hr1G079640	-2.63304	0.00639026
HORVU2Hr1G118780	-2.63317	0.00239065
HORVU4Hr1G009310	-2.63374	3.63e-06
HORVU7Hr1G112470	-2.63451	6.3e-05
HORVU5Hr1G028310	-2.63497	0.0097412
HORVU5Hr1G091420	-2.63648	8.63e-05
HORVU0Hr1G008580	-2.63727	2.67e-05
HORVU3Hr1G060950	-2.63733	0.00233694
HORVU5Hr1G088420	-2.63893	9.86e-06
HORVU2Hr1G090690	-2.64012	0.000303178
HORVU4Hr1G000610	-2.64681	0.00205771
HORVU2Hr1G007070	-2.64689	0.00361374
HORVU2Hr1G005310	-2.64819	3.3e-05
HORVU4Hr1G002050	-2.64856	0.00241241
HORVU3Hr1G084990	-2.64913	3.31e-05
HORVU2Hr1G124930	-2.64927	0.00287031
HORVU5Hr1G084520	-2.64982	5.04e-06
HORVU5Hr1G082380	-2.65071	0.0074293
HORVU3Hr1G105820	-2.6518	6e-06
HORVU3Hr1G004420	-2.657	2.1e-05
HORVU2Hr1G124030	-2.65819	0.000888255
HORVU6Hr1G061300	-2.6582	2.88e-06
HORVU4Hr1G074370	-2.65879	0.00163747
HORVU7Hr1G049830	-2.65906	4.93e-06
HORVU2Hr1G030870	-2.66021	0.000492711
HORVU5Hr1G094080	-2.66104	1.74e-05
HORVU7Hr1G100410	-2.66503	3.58e-05
HORVU3Hr1G068970	-2.66686	0.000159185
HORVU1Hr1G071190	-2.66714	8.31e-06
HORVU5Hr1G079500	-2.66783	0.000102535
HORVU2Hr1G120190	-2.66823	0.00636711
HORVU0Hr1G010760	-2.6699	3.45e-07
HORVU6Hr1G063310	-2.67162	1.39e-05
HORVU3Hr1G023450	-2.6719	0.0295677
HORVU4Hr1G069070	-2.67324	1.91e-06
HORVU2Hr1G106200	-2.67326	4.6e-05
HORVU1Hr1G075910	-2.67343	3.37e-06
HORVU2Hr1G105390	-2.67795	1.88e-07
HORVU4Hr1G002160	-2.68246	0.000616357
HORVU3Hr1G039210	-2.68265	1.12e-05
HORVU2Hr1G079510	-2.68641	7.76e-05
HORVU1Hr1G057860	-2.68769	0.00490509
HORVU5Hr1G084900	-2.68794	2.83e-07
HORVU2Hr1G005630	-2.68798	3.53e-05
HORVU2Hr1G011490	-2.69025	0.01093
HORVU4Hr1G085050	-2.69531	0.0046252
HORVU3Hr1G086580	-2.69595	6.99e-05
HORVU1Hr1G022000	-2.69664	1.46e-05
HORVU6Hr1G000630	-2.6973	0.00191471
HORVU4Hr1G021490	-2.6984	0.0117227
HORVU6Hr1G018160	-2.69909	0.00110809
HORVU5Hr1G053710	-2.7003	0.00110851
HORVU1Hr1G081400	-2.70316	1.94e-05
HORVU6Hr1G048650	-2.70348	0.0010672
HORVU1Hr1G051740	-2.704	0.00033836
HORVU3Hr1G074600	-2.70412	3.58e-05
HORVU2Hr1G063620	-2.70602	0.000111044
HORVU2Hr1G004170	-2.7065	6.17e-06
HORVU7Hr1G025200	-2.71214	1.06e-05
HORVU6Hr1G067880	-2.71379	0.00110423
HORVU3Hr1G027460	-2.71542	2.85e-06
HORVU4Hr1G089730	-2.71617	7.86e-05
HORVU1Hr1G035130	-2.7172	4.66e-06
HORVU6Hr1G019290	-2.71975	2.28e-05
HORVU6Hr1G032160	-2.71977	0.000170711
HORVU1Hr1G038500	-2.72016	2.48e-05
HORVU3Hr1G014850	-2.72177	2.73e-06
HORVU1Hr1G074820	-2.72299	6.05e-05
HORVU2Hr1G105420	-2.72375	6.84e-06
HORVU7Hr1G020300	-2.72438	2.34e-06
HORVU1Hr1G012190	-2.72465	0.000133276
HORVU5Hr1G079130	-2.72628	1.3e-05
HORVU1Hr1G005870	-2.72836	9.42e-06
HORVU1Hr1G078530	-2.73135	9.32e-07
HORVU1Hr1G055500	-2.73235	0.000729873
HORVU2Hr1G117610	-2.73278	0.00315244
HORVU6Hr1G034630	-2.73326	1.12e-06
HORVU1Hr1G048960	-2.73479	5.72e-05
HORVU2Hr1G098340	-2.73675	5.61e-06
HORVU6Hr1G076730	-2.73841	0.00505631
HORVU3Hr1G086030	-2.7404	0.000266174
HORVU5Hr1G014300	-2.74055	1.01e-05
HORVU5Hr1G047410	-2.74249	2.06e-06
HORVU3Hr1G094300	-2.74331	3.13e-05
HORVU4Hr1G018270	-2.74451	1.72e-06
HORVU4Hr1G005710	-2.74527	2.93e-05
HORVU1Hr1G073670	-2.7467	4.97e-06
HORVU4Hr1G062860	-2.74899	0.000346567
HORVU5Hr1G060480	-2.75302	4.28e-05
HORVU2Hr1G105700	-2.7534	5.3e-05
HORVU5Hr1G064230	-2.75501	0.000135138
HORVU2Hr1G032230	-2.75758	2.51e-06
HORVU2Hr1G066790	-2.75931	6.71e-06
HORVU4Hr1G073170	-2.76217	0.00207915
HORVU4Hr1G059710	-2.76223	6.07e-06
HORVU3Hr1G009980	-2.76417	1.87e-05
HORVU5Hr1G037200	-2.76729	0.000136081
HORVU7Hr1G092730	-2.76931	0.000948877
HORVU6Hr1G066140	-2.77231	2.8e-06
HORVU5Hr1G020530	-2.77243	0.000260711
HORVU2Hr1G041040	-2.77316	1.89e-05
HORVU4Hr1G009340	-2.77707	9.3e-08
HORVU7Hr1G102300	-2.77757	1.8e-06
HORVU6Hr1G021260	-2.77911	1.34e-05
HORVU1Hr1G010910	-2.78074	9.86e-06
HORVU1Hr1G092740	-2.78225	0.0090656
HORVU6Hr1G091020	-2.78344	0.000374185
HORVU4Hr1G072700	-2.78355	0.00351755
HORVU5Hr1G035980	-2.78717	8.21e-07
HORVU0Hr1G016590	-2.78883	0.0195193
HORVU4Hr1G012660	-2.79458	0.0414179
HORVU6Hr1G089730	-2.79546	0.00584967
HORVU4Hr1G067340	-2.79993	6.81e-06
HORVU4Hr1G022110	-2.80149	0.00105997
HORVU4Hr1G040520	-2.80261	7.01e-05
HORVU4Hr1G025400	-2.80282	2.03e-06
HORVU5Hr1G043310	-2.80592	3.67e-05
HORVU4Hr1G015040	-2.80666	0.000396025
HORVU4Hr1G003480	-2.80928	0.000322484
HORVU0Hr1G015930	-2.81107	0.0349518
HORVU4Hr1G049720	-2.81229	6.07e-05
HORVU7Hr1G108400	-2.81357	0.000332379
HORVU2Hr1G099360	-2.81489	0.0405537
HORVU0Hr1G013190	-2.81795	7.31e-06
HORVU7Hr1G010230	-2.8192	2.5e-07
HORVU1Hr1G015550	-2.81962	0.00637741
HORVU2Hr1G077630	-2.82047	9.59e-07
HORVU7Hr1G086890	-2.82056	0.00252239
HORVU6Hr1G017140	-2.82307	0.000179083
HORVU1Hr1G089310	-2.82339	2.86e-06
HORVU4Hr1G057790	-2.82518	1.08e-05
HORVU2Hr1G011530	-2.82803	0.0149186
HORVU7Hr1G034470	-2.82809	1.27e-05
HORVU7Hr1G084210	-2.82815	2.34e-05
HORVU5Hr1G040920	-2.82858	2.5e-07
HORVU7Hr1G025330	-2.83146	7.96e-06
HORVU2Hr1G032710	-2.83647	6.38e-07
HORVU7Hr1G101800	-2.83899	9.68e-05
HORVU6Hr1G026670	-2.84424	0.000252575
HORVU5Hr1G097150	-2.84875	4.84e-05
HORVU3Hr1G072380	-2.84981	6.98e-05
HORVU6Hr1G021160	-2.85026	6.88e-06
HORVU1Hr1G065120	-2.85213	1.57e-05
HORVU7Hr1G079790	-2.85429	3.72e-06
HORVU3Hr1G038430	-2.8584	4.36e-05
HORVU4Hr1G079860	-2.85984	0.0157639
HORVU5Hr1G105090	-2.86169	0.000292421
HORVU4Hr1G013320	-2.86275	3.63e-06
HORVU3Hr1G033550	-2.86301	1.29e-05
HORVU1Hr1G023160	-2.8642	0.000670752
HORVU6Hr1G064170	-2.86795	9.26e-06
HORVU1Hr1G058150	-2.87003	8.26e-05
HORVU1Hr1G079440	-2.87462	1.84e-06
HORVU4Hr1G070240	-2.87508	7.44e-06
HORVU2Hr1G080570	-2.87763	0.0141357
HORVU4Hr1G052870	-2.87772	3.98e-05
HORVU7Hr1G002320	-2.87816	0.0124543
HORVU7Hr1G095080	-2.87874	3.62e-05
HORVU1Hr1G071760	-2.87944	0.002561
HORVU5Hr1G014500	-2.87997	3.55e-05
HORVU5Hr1G065420	-2.88586	0.00540146
HORVU1Hr1G075860	-2.88614	0.00723498
HORVU3Hr1G092270	-2.88689	0.00524801
HORVU3Hr1G007210	-2.88806	0.0037386
HORVU4Hr1G058940	-2.88833	4.78e-06
ENSRNA049488165	-2.89663	0.00688325
HORVU7Hr1G031290	-2.90078	0.00195854
HORVU7Hr1G038270	-2.90208	0.00505375
HORVU1Hr1G051510	-2.90455	5.73e-05
HORVU1Hr1G066960	-2.90516	1.92e-05
HORVU1Hr1G091370	-2.90593	3.04e-06
HORVU1Hr1G085190	-2.91761	6.33e-05
HORVU5Hr1G021430	-2.92074	1.62e-07
HORVU7Hr1G045290	-2.92102	4.14e-05
HORVU2Hr1G023820	-2.92163	3.58e-05
HORVU2Hr1G062590	-2.92242	5.88e-05
HORVU3Hr1G080230	-2.92658	0.0379652
HORVU4Hr1G004030	-2.92739	0.00199668
HORVU7Hr1G092330	-2.92778	6.14e-06
HORVU6Hr1G077730	-2.93143	0.000302395
HORVU2Hr1G111680	-2.93206	0.000450289
HORVU7Hr1G037720	-2.93297	0.00326096
HORVU5Hr1G120550	-2.9336	7.13e-08
HORVU6Hr1G032170	-2.93661	2.35e-06
HORVU3Hr1G081960	-2.93733	6.17e-06
HORVU3Hr1G116550	-2.93879	3.12e-06
HORVU2Hr1G113100	-2.94026	0.0115247
HORVU0Hr1G020270	-2.9434	4.02e-06
HORVU5Hr1G073120	-2.94547	0.00110106
HORVU6Hr1G065910	-2.94594	0.00028744
HORVU1Hr1G012910	-2.94625	1.51e-05
HORVU2Hr1G078420	-2.94793	0.000508019
HORVU6Hr1G011780	-2.94869	1.5e-05
HORVU3Hr1G007120	-2.95046	1.18e-05
HORVU2Hr1G126380	-2.9505	0.000225078
HORVU2Hr1G125360	-2.9513	3.36e-06
HORVU3Hr1G000140	-2.95306	0.000941923
HORVU1Hr1G022380	-2.95351	0.0182876
HORVU6Hr1G077620	-2.95614	0.0062835
HORVU7Hr1G040250	-2.95767	1.32e-06
ENSRNA049479674	-2.95925	0.00268364
HORVU3Hr1G058610	-2.95946	5.57e-06
HORVU6Hr1G046160	-2.96024	6.87e-06
HORVU3Hr1G096740	-2.96531	5.84e-05
HORVU6Hr1G039440	-2.96539	0.00136087
HORVU2Hr1G011250	-2.96747	8.98e-05
HORVU1Hr1G019640	-2.96763	0.000227934
HORVU1Hr1G070700	-2.97198	1.23e-05
HORVU7Hr1G112710	-2.97401	5.73e-05
HORVU3Hr1G038070	-2.97435	0.000433323
HORVU3Hr1G038700	-2.97448	0.000312848
HORVU2Hr1G011650	-2.97716	2.96e-05
HORVU5Hr1G056670	-2.97801	8.09e-07
HORVU6Hr1G079320	-2.97973	0.00152198
HORVU4Hr1G067180	-2.98009	2.78e-06
HORVU2Hr1G031130	-2.98413	1.02e-05
HORVU4Hr1G064940	-2.98471	7.67e-05
HORVU7Hr1G006520	-2.98507	7.22e-06
HORVU3Hr1G004310	-2.98555	0.000633961
HORVU7Hr1G078040	-2.98827	0.000306119
HORVU4Hr1G005250	-2.99421	0.000114987
HORVU7Hr1G110280	-2.99458	2.58e-05
HORVU7Hr1G086810	-2.99464	1.19e-05
HORVU6Hr1G008320	-2.99971	2.87e-05
HORVU1Hr1G070220	-3.0018	2.89e-07
HORVU4Hr1G090650	-3.0025	0.000551275
HORVU6Hr1G094680	-3.00374	4.9e-06
HORVU6Hr1G070740	-3.0062	1.51e-05
HORVU6Hr1G081750	-3.00898	2.42e-06
HORVU3Hr1G062170	-3.00997	0.00196939
HORVU0Hr1G022360	-3.01248	3.45e-06
HORVU2Hr1G094360	-3.01371	0.00264399
HORVU2Hr1G088840	-3.01379	4e-05
HORVU5Hr1G110680	-3.01442	2.8e-06
HORVU0Hr1G018030	-3.01694	0.00049169
HORVU1Hr1G080190	-3.02338	1.21e-06
HORVU3Hr1G056560	-3.0238	0.000699939
HORVU3Hr1G074820	-3.02417	3.36e-06
HORVU5Hr1G046340	-3.0288	2.51e-05
HORVU2Hr1G103550	-3.0291	0.000131206
HORVU4Hr1G019520	-3.03003	0.00012021
HORVU5Hr1G009350	-3.04004	2.35e-05
HORVU6Hr1G071960	-3.0418	3.47e-05
HORVU7Hr1G075760	-3.04287	0.000162824
HORVU7Hr1G110170	-3.04486	2.8e-05
HORVU4Hr1G085140	-3.04526	3.29e-05
HORVU7Hr1G121170	-3.04786	0.000911581
HORVU6Hr1G058000	-3.05473	3.81e-08
HORVU6Hr1G075010	-3.05676	4.92e-05
HORVU5Hr1G080110	-3.05899	6.18e-05
HORVU3Hr1G094610	-3.06039	8.92e-05
HORVU3Hr1G031880	-3.06219	0.000258136
HORVU7Hr1G082120	-3.06974	0.00546282
HORVU3Hr1G115580	-3.07303	1.19e-06
HORVU5Hr1G069680	-3.07407	0.000891982
HORVU2Hr1G096250	-3.07687	4.02e-07
HORVU3Hr1G058740	-3.08182	3e-05
HORVU5Hr1G014510	-3.08189	0.000161341
HORVU1Hr1G017830	-3.0832	1.12e-06
HORVU1Hr1G058490	-3.0853	7.84e-06
HORVU3Hr1G033450	-3.08687	0.000394679
HORVU1Hr1G092980	-3.09004	1.78e-05
HORVU6Hr1G083390	-3.0934	0.000162049
HORVU7Hr1G096310	-3.09499	4.08e-05
HORVU4Hr1G079150	-3.09596	0.000196432
HORVU1Hr1G073680	-3.09612	6.41e-05
HORVU1Hr1G089380	-3.0986	0.00306013
HORVU2Hr1G106300	-3.09924	0.00127178
HORVU4Hr1G073150	-3.09958	6.42e-06
HORVU5Hr1G014170	-3.10081	6.05e-05
HORVU1Hr1G050620	-3.10165	2.54e-05
HORVU1Hr1G022390	-3.10287	3.57e-06
HORVU3Hr1G073120	-3.10465	0.00079667
HORVU0Hr1G001420	-3.10793	5.98e-05
HORVU6Hr1G089000	-3.10857	0.000755127
HORVU2Hr1G081230	-3.11149	0.00930576
HORVU7Hr1G043370	-3.11431	8.58e-06
HORVU3Hr1G000120	-3.11579	0.00326663
HORVU7Hr1G043010	-3.11764	0.0244629
HORVU1Hr1G067480	-3.11829	3.81e-08
HORVU7Hr1G030120	-3.11883	3.06e-05
HORVU3Hr1G021290	-3.12187	3.94e-05
HORVU4Hr1G065620	-3.12192	5.7e-06
HORVU1Hr1G069470	-3.12284	2.67e-05
HORVU2Hr1G011510	-3.12473	0.00307972
HORVU5Hr1G018820	-3.12925	2.35e-06
HORVU1Hr1G074340	-3.13105	2.49e-06
HORVU7Hr1G077060	-3.1331	4.78e-06
HORVU4Hr1G072960	-3.14087	4.49e-05
HORVU7Hr1G085650	-3.14127	4.2e-07
HORVU6Hr1G067930	-3.14547	6.43e-06
HORVU5Hr1G076370	-3.15203	0.000208457
HORVU6Hr1G035210	-3.15699	0.00051277
HORVU1Hr1G059030	-3.1656	0.000192493
HORVU5Hr1G018050	-3.16635	1.67e-05
HORVU3Hr1G003860	-3.17035	8.54e-05
HORVU5Hr1G022040	-3.17381	0.00288219
HORVU0Hr1G001880	-3.17527	8.98e-06
HORVU3Hr1G003540	-3.17678	2.46e-06
HORVU0Hr1G025800	-3.17714	0.000155957
HORVU7Hr1G110820	-3.17988	0.000765316
HORVU4Hr1G059930	-3.18107	0.0247134
HORVU5Hr1G022550	-3.18216	6e-06
HORVU4Hr1G055750	-3.18519	7.14e-05
HORVU3Hr1G013530	-3.18897	4.6e-06
HORVU5Hr1G057090	-3.18961	0.000471278
HORVU1Hr1G058450	-3.19019	9.52e-06
HORVU1Hr1G073760	-3.19312	1.56e-06
HORVU2Hr1G092170	-3.19382	4.78e-06
HORVU3Hr1G067750	-3.19433	2.04e-07
HORVU5Hr1G061840	-3.19628	0.0014341
HORVU1Hr1G043380	-3.19635	0.00537966
HORVU1Hr1G072370	-3.19914	0.000100139
HORVU1Hr1G025250	-3.20064	1.74e-05
HORVU6Hr1G006090	-3.20743	0.000474889
HORVU2Hr1G112860	-3.20847	4.07e-05
HORVU6Hr1G053810	-3.21509	0.000226106
HORVU1Hr1G074860	-3.21518	6.44e-06
HORVU6Hr1G006130	-3.21543	6.03e-07
HORVU3Hr1G052520	-3.21698	3.67e-06
HORVU5Hr1G087670	-3.21766	8.73e-05
HORVU5Hr1G020880	-3.21773	0.000474604
HORVU1Hr1G072580	-3.22055	0.00072006
HORVU4Hr1G054610	-3.22112	1.43e-06
HORVU6Hr1G029200	-3.22149	3.36e-06
HORVU4Hr1G088670	-3.22157	0.000135779
HORVU7Hr1G002260	-3.22449	0.00322506
HORVU3Hr1G036020	-3.22496	5.57e-05
HORVU3Hr1G071210	-3.22827	1.43e-05
HORVU2Hr1G061260	-3.229	8.86e-05
HORVU6Hr1G029220	-3.22924	3.38e-05
HORVU7Hr1G027430	-3.22962	8.14e-07
HORVU5Hr1G058020	-3.22966	0.000224709
HORVU4Hr1G017470	-3.2324	0.0317727
HORVU2Hr1G071430	-3.23558	0.000618573
HORVU6Hr1G024780	-3.2393	0.00980061
HORVU6Hr1G011490	-3.24468	2.19e-06
HORVU5Hr1G093040	-3.24824	0.00216839
HORVU2Hr1G072400	-3.24844	0.00850912
HORVU4Hr1G018670	-3.2487	3e-05
HORVU5Hr1G000980	-3.25027	5.64e-05
HORVU7Hr1G105620	-3.25136	4.8e-05
HORVU7Hr1G059000	-3.25612	1.7e-06
HORVU7Hr1G044160	-3.25792	0.000277792
HORVU7Hr1G019590	-3.25943	6.85e-05
HORVU5Hr1G028140	-3.25947	5.71e-06
HORVU6Hr1G077670	-3.26142	5.57e-05
HORVU6Hr1G000230	-3.26234	0.00310218
HORVU1Hr1G066970	-3.26479	0.00207612
HORVU7Hr1G058090	-3.26652	1.41e-07
HORVU4Hr1G017600	-3.26744	6.38e-06
HORVU1Hr1G056430	-3.26778	3.25e-06
HORVU1Hr1G063560	-3.27106	0.000427983
HORVU3Hr1G084750	-3.27187	1.05e-06
HORVU7Hr1G032270	-3.27607	1.08e-05
HORVU1Hr1G075640	-3.27679	7.97e-08
HORVU0Hr1G011770	-3.27962	2.83e-06
HORVU0Hr1G001600	-3.2802	0.00772231
HORVU3Hr1G098280	-3.28235	3.21e-05
HORVU4Hr1G078390	-3.28291	0.00124016
HORVU1Hr1G072700	-3.28645	5.66e-05
HORVU2Hr1G089130	-3.2883	9.21e-07
HORVU6Hr1G006120	-3.28914	8e-07
HORVU1Hr1G046740	-3.28936	0.000135114
HORVU5Hr1G075510	-3.29079	1.19e-05
HORVU1Hr1G065270	-3.2928	2.21e-05
HORVU3Hr1G063270	-3.29364	2.15e-06
HORVU4Hr1G004280	-3.29464	0.000140291
HORVU5Hr1G069690	-3.29523	0.000956496
HORVU6Hr1G087520	-3.29644	0.0113502
HORVU7Hr1G027070	-3.30017	6.62e-06
HORVU2Hr1G036980	-3.30027	1.57e-06
HORVU6Hr1G011020	-3.3005	3.33e-06
HORVU2Hr1G090120	-3.30238	8.55e-05
HORVU5Hr1G050200	-3.30663	0.0106549
HORVU5Hr1G017530	-3.30728	0.00286418
HORVU4Hr1G003540	-3.30729	1.39e-05
HORVU6Hr1G015130	-3.30942	2.15e-05
HORVU1Hr1G066470	-3.32092	0.000177252
HORVU7Hr1G040040	-3.32313	3.03e-07
HORVU2Hr1G016630	-3.32504	4.23e-06
HORVU2Hr1G067250	-3.32664	6.04e-06
HORVU7Hr1G017790	-3.33372	2.26e-05
HORVU4Hr1G008870	-3.33749	9.88e-08
HORVU6Hr1G011950	-3.33864	4.84e-06
HORVU5Hr1G081060	-3.34087	0.00180513
HORVU3Hr1G040990	-3.34141	0.000148532
HORVU2Hr1G090980	-3.34196	2.32e-06
HORVU4Hr1G068470	-3.34433	0.00139825
HORVU1Hr1G095340	-3.3529	3.23e-05
HORVU4Hr1G072340	-3.356	0.000153794
HORVU6Hr1G092390	-3.35847	1.2e-06
HORVU2Hr1G088910	-3.35946	2.61e-06
HORVU5Hr1G122040	-3.35996	4.83e-05
HORVU3Hr1G020740	-3.36314	4.46e-07
HORVU3Hr1G077490	-3.36809	4.67e-06
HORVU7Hr1G052820	-3.36878	6.23e-05
HORVU7Hr1G019680	-3.36899	1.11e-06
HORVU7Hr1G014870	-3.37137	4.52e-08
HORVU5Hr1G025850	-3.3799	3.15e-06
HORVU2Hr1G043330	-3.38107	1.92e-05
HORVU4Hr1G000780	-3.38125	0.000133652
HORVU1Hr1G020660	-3.38305	2.72e-06
HORVU2Hr1G029480	-3.38401	2.85e-08
HORVU1Hr1G091220	-3.38586	0.000482202
HORVU1Hr1G082950	-3.38719	0.000318812
HORVU5Hr1G086390	-3.38891	0.00574593
HORVU5Hr1G096720	-3.38924	0.0295437
HORVU4Hr1G067940	-3.39313	1.24e-05
HORVU5Hr1G049420	-3.3943	0.000234052
HORVU6Hr1G047380	-3.40126	9.06e-05
HORVU6Hr1G037950	-3.4031	0.0131442
HORVU5Hr1G045560	-3.40654	2.67e-07
HORVU7Hr1G073390	-3.40739	0.00452341
HORVU3Hr1G087320	-3.40797	0.000326634
HORVU5Hr1G075640	-3.41101	0.0048496
HORVU3Hr1G021900	-3.41146	0.00229889
HORVU4Hr1G056250	-3.41594	1.53e-05
HORVU5Hr1G055180	-3.41709	0.00108233
HORVU4Hr1G024030	-3.41714	3.22e-06
HORVU1Hr1G085500	-3.41783	6.29e-05
HORVU5Hr1G010360	-3.41866	0.000205373
HORVU4Hr1G069150	-3.41916	3.67e-05
HORVU4Hr1G003550	-3.42095	5.6e-07
HORVU0Hr1G018090	-3.42405	2.8e-06
HORVU6Hr1G037000	-3.42475	0.000318812
HORVU5Hr1G097030	-3.42558	3.36e-06
HORVU6Hr1G013530	-3.42749	1.58e-05
HORVU6Hr1G064370	-3.42971	0.00350686
HORVU1Hr1G083870	-3.43209	0.000182859
HORVU2Hr1G094460	-3.44166	0.00307972
HORVU2Hr1G081190	-3.4424	0.00114168
HORVU4Hr1G007190	-3.44425	0.00207469
HORVU3Hr1G086230	-3.4453	0.000433478
HORVU3Hr1G040920	-3.44597	0.000459676
HORVU4Hr1G023490	-3.44652	2.93e-06
HORVU2Hr1G104690	-3.4474	0.000166291
HORVU2Hr1G002880	-3.44806	9.3e-08
HORVU6Hr1G037700	-3.45985	9.92e-05
HORVU3Hr1G087430	-3.47235	2.35e-06
HORVU2Hr1G028930	-3.47274	0.00659785
HORVU4Hr1G077060	-3.47488	0.000512159
HORVU2Hr1G110460	-3.47624	0.000122166
HORVU2Hr1G019950	-3.47667	3.98e-05
HORVU3Hr1G022510	-3.47852	0.000331387
HORVU7Hr1G014410	-3.48165	9.32e-05
HORVU1Hr1G027400	-3.4817	1.05e-05
HORVU3Hr1G066600	-3.48934	0.000253446
HORVU5Hr1G089140	-3.49321	0.00441883
HORVU3Hr1G001060	-3.49362	4.96e-06
HORVU1Hr1G012870	-3.50482	2.91e-05
HORVU6Hr1G074290	-3.50554	8.81e-05
HORVU2Hr1G024680	-3.50641	1.37e-05
HORVU2Hr1G010800	-3.50793	0.00314458
HORVU3Hr1G088160	-3.50987	2.68e-06
HORVU6Hr1G089750	-3.51003	5.71e-06
HORVU4Hr1G081150	-3.5135	0.0163984
HORVU2Hr1G104880	-3.51385	1.79e-07
HORVU6Hr1G011620	-3.51618	2.81e-05
HORVU5Hr1G119720	-3.52289	6.16e-05
HORVU2Hr1G090490	-3.5281	1.92e-05
HORVU1Hr1G090770	-3.52965	1.3e-08
HORVU3Hr1G068320	-3.53781	1.05e-05
HORVU5Hr1G094150	-3.54126	2.32e-05
HORVU5Hr1G069010	-3.54327	9.95e-05
HORVU7Hr1G098330	-3.54453	1.2e-06
HORVU1Hr1G050530	-3.54455	0.00578808
HORVU5Hr1G011250	-3.54667	0.000265364
HORVU1Hr1G028270	-3.54697	3.82e-05
HORVU4Hr1G077940	-3.54789	0.00767482
HORVU1Hr1G073340	-3.54833	0.00283918
HORVU3Hr1G032660	-3.5501	1.47e-06
HORVU3Hr1G071810	-3.55092	0.0012687
HORVU5Hr1G096830	-3.55266	0.000514542
HORVU5Hr1G086610	-3.55522	0.000268862
HORVU6Hr1G015760	-3.55852	8.92e-07
HORVU6Hr1G089250	-3.55902	2.72e-06
HORVU3Hr1G069960	-3.56035	2.63e-05
HORVU6Hr1G015790	-3.5605	1.98e-05
HORVU4Hr1G012480	-3.56136	2.14e-07
HORVU3Hr1G072780	-3.56688	6.17e-05
HORVU5Hr1G109760	-3.56743	2.16e-05
HORVU1Hr1G047770	-3.5739	8.84e-05
HORVU7Hr1G121220	-3.58195	0.0227657
HORVU6Hr1G027780	-3.58439	2.34e-05
HORVU2Hr1G113730	-3.58674	1.8e-06
HORVU4Hr1G087980	-3.58785	0.00250104
HORVU1Hr1G022900	-3.58815	0.00131446
HORVU7Hr1G085660	-3.58858	8.98e-06
HORVU3Hr1G087670	-3.59556	2.07e-05
HORVU2Hr1G071570	-3.59746	5.54e-07
HORVU4Hr1G082600	-3.60068	0.000108099
HORVU1Hr1G068080	-3.60078	0.0110145
HORVU0Hr1G020280	-3.60159	0.0115056
HORVU7Hr1G008700	-3.60348	4.09e-06
HORVU2Hr1G040910	-3.60899	0.000446787
HORVU3Hr1G100500	-3.61323	0.000196216
HORVU3Hr1G109760	-3.61986	1.35e-05
HORVU1Hr1G085540	-3.62355	5.6e-06
HORVU4Hr1G052880	-3.62697	7.18e-06
HORVU3Hr1G014380	-3.62818	5.32e-05
HORVU4Hr1G004020	-3.63581	0.000317516
HORVU3Hr1G019760	-3.64233	0.000107029
HORVU2Hr1G104030	-3.64715	0.0407831
HORVU0Hr1G014760	-3.6493	0.0020058
HORVU7Hr1G110470	-3.64943	1.27e-06
HORVU6Hr1G087590	-3.65361	1.94e-05
HORVU6Hr1G083680	-3.65544	0.000175361
HORVU7Hr1G098260	-3.65958	2.72e-05
HORVU5Hr1G089280	-3.65978	0.00146353
HORVU3Hr1G019140	-3.66011	3.6e-06
HORVU3Hr1G013360	-3.66373	1.36e-05
HORVU6Hr1G083520	-3.66446	0.00927981
HORVU1Hr1G065160	-3.66825	0.00192635
HORVU1Hr1G002110	-3.66855	0.00124516
HORVU0Hr1G017490	-3.67105	5.63e-08
HORVU5Hr1G023910	-3.67253	0.000161257
HORVU5Hr1G087340	-3.67331	5.14e-07
HORVU4Hr1G070250	-3.68006	3.28e-06
HORVU3Hr1G086240	-3.68354	0.00434843
HORVU4Hr1G050250	-3.68505	3.32e-06
HORVU5Hr1G122860	-3.68775	0.00132127
HORVU7Hr1G041470	-3.69207	3.4e-07
HORVU4Hr1G022780	-3.69619	4.6e-05
HORVU7Hr1G010620	-3.69914	0.000335605
HORVU3Hr1G114320	-3.69998	0.000117038
HORVU2Hr1G094670	-3.70645	0.0011185
HORVU6Hr1G060700	-3.70695	0.000362705
HORVU2Hr1G087890	-3.70767	9.85e-05
HORVU6Hr1G032050	-3.70779	2.31e-05
HORVU7Hr1G040380	-3.71255	6.43e-06
HORVU1Hr1G063150	-3.71526	9.43e-06
HORVU7Hr1G041540	-3.71644	2.55e-06
HORVU4Hr1G007580	-3.71857	4.49e-06
HORVU6Hr1G077290	-3.71988	2.11e-06
HORVU7Hr1G019500	-3.72431	0.00162877
HORVU0Hr1G012910	-3.72802	4.61e-05
HORVU6Hr1G081290	-3.72981	1.98e-05
HORVU1Hr1G047360	-3.7324	0.0015746
HORVU5Hr1G072620	-3.73558	0.00346988
HORVU3Hr1G079850	-3.73687	3.67e-05
HORVU2Hr1G120880	-3.73851	0.00482836
HORVU0Hr1G039760	-3.73927	0.000117837
HORVU6Hr1G079630	-3.73961	3.67e-05
ENSRNA049487110	-3.74047	0.0243748
HORVU2Hr1G122080	-3.7415	0.00571314
HORVU2Hr1G013340	-3.7444	0.00281208
HORVU2Hr1G103710	-3.7457	1.92e-05
HORVU3Hr1G019630	-3.74707	0.00629763
HORVU5Hr1G069040	-3.75148	3.51e-06
HORVU2Hr1G011420	-3.75246	0.000265357
HORVU1Hr1G090730	-3.75393	3.47e-06
HORVU3Hr1G093580	-3.75821	0.000933612
HORVU3Hr1G069070	-3.76121	7.85e-06
HORVU7Hr1G056880	-3.76744	1.15e-05
HORVU0Hr1G025310	-3.7708	0.0408682
HORVU1Hr1G010230	-3.77156	0.0023283
HORVU5Hr1G121130	-3.7779	0.00458393
HORVU4Hr1G057130	-3.78537	0.0011091
HORVU6Hr1G083310	-3.78889	0.000123125
HORVU6Hr1G075300	-3.78979	0.000607636
HORVU1Hr1G009610	-3.79196	0.000458385
HORVU6Hr1G066400	-3.79555	5.24e-07
HORVU4Hr1G078210	-3.79799	0.000236084
HORVU1Hr1G017970	-3.80191	2.45e-07
HORVU2Hr1G126510	-3.80325	3.67e-06
HORVU6Hr1G061220	-3.81783	4.6e-06
HORVU5Hr1G011160	-3.81843	0.000149849
HORVU1Hr1G063330	-3.81885	3.14e-06
HORVU7Hr1G068460	-3.82354	0.00406922
HORVU5Hr1G067530	-3.82398	1.55e-06
HORVU3Hr1G009490	-3.83165	0.000120387
HORVU1Hr1G017800	-3.83441	4.55e-05
HORVU1Hr1G085230	-3.83494	3.13e-06
HORVU7Hr1G069030	-3.84931	0.000848624
HORVU5Hr1G071510	-3.85072	7.14e-05
HORVU6Hr1G088120	-3.85594	3.04e-07
HORVU7Hr1G110320	-3.86478	1.87e-05
ENSRNA049486929	-3.86515	0.0033598
HORVU7Hr1G024370	-3.86692	0.00326849
HORVU7Hr1G078760	-3.86857	4.3e-06
HORVU4Hr1G080890	-3.87437	6.28e-06
HORVU2Hr1G041110	-3.88107	5.52e-06
HORVU6Hr1G018600	-3.89139	0.00018022
HORVU2Hr1G066780	-3.90115	0.00157838
HORVU3Hr1G104290	-3.90525	2.18e-05
HORVU5Hr1G016710	-3.91215	4.37e-05
HORVU3Hr1G020280	-3.91616	0.000403548
HORVU7Hr1G046640	-3.92259	6.33e-05
HORVU4Hr1G062040	-3.92264	2.46e-06
HORVU7Hr1G079810	-3.92308	4.35e-07
HORVU4Hr1G053790	-3.92642	4.02e-06
HORVU7Hr1G077880	-3.92727	6.44e-07
HORVU4Hr1G069190	-3.92926	1.03e-05
HORVU5Hr1G011360	-3.93093	0.0438899
HORVU6Hr1G083570	-3.93243	2.16e-06
HORVU2Hr1G045330	-3.93443	1.86e-05
HORVU6Hr1G016850	-3.93512	4.08e-05
HORVU3Hr1G001540	-3.93737	0.00107012
HORVU6Hr1G012730	-3.94501	9.3e-05
HORVU4Hr1G077430	-3.9455	8.26e-06
HORVU4Hr1G066360	-3.94666	0.00377165
HORVU7Hr1G036720	-3.94754	0.00158157
HORVU2Hr1G048280	-3.95191	5.04e-05
HORVU2Hr1G101640	-3.95353	5.11e-07
HORVU3Hr1G034060	-3.95478	1.2e-06
HORVU3Hr1G071220	-3.95756	1.25e-06
HORVU5Hr1G099350	-3.95941	0.000102893
HORVU2Hr1G124270	-3.96166	4.8e-05
HORVU1Hr1G092730	-3.96218	1.11e-06
HORVU2Hr1G048010	-3.96685	0.000108809
HORVU6Hr1G002320	-3.9731	2.58e-05
HORVU6Hr1G003750	-3.98253	2.35e-06
HORVU2Hr1G094680	-3.9834	0.000244864
HORVU5Hr1G058910	-3.98418	6.02e-05
HORVU1Hr1G075160	-3.9847	3.64e-05
HORVU5Hr1G046480	-3.9919	1.09e-05
HORVU4Hr1G009880	-3.99427	3.69e-06
HORVU6Hr1G003630	-4.00232	0.0119137
HORVU1Hr1G003810	-4.00467	7.67e-05
HORVU4Hr1G088140	-4.01436	6.4e-06
HORVU3Hr1G083700	-4.02642	8.51e-05
HORVU2Hr1G011430	-4.02976	5.69e-05
HORVU6Hr1G062820	-4.03162	1.52e-06
HORVU2Hr1G025510	-4.03261	3.45e-06
HORVU2Hr1G072750	-4.03559	0.00349734
HORVU3Hr1G072880	-4.03848	4.19e-07
HORVU6Hr1G061270	-4.04009	4.87e-08
HORVU4Hr1G012540	-4.05095	0.00113869
HORVU5Hr1G056610	-4.05228	2.15e-05
HORVU7Hr1G021310	-4.05812	0.000317079
HORVU7Hr1G044210	-4.06915	1.2e-06
HORVU4Hr1G084850	-4.07362	2.72e-06
HORVU3Hr1G017480	-4.07378	0.000849268
HORVU4Hr1G002530	-4.08122	1.52e-08
HORVU0Hr1G022090	-4.08554	0.0350732
HORVU2Hr1G017040	-4.08569	0.00142594
HORVU4Hr1G067140	-4.09318	1.23e-05
HORVU3Hr1G020760	-4.0945	0.00154109
HORVU7Hr1G089930	-4.10116	1.22e-08
HORVU5Hr1G040360	-4.10151	0.000203031
HORVU6Hr1G000060	-4.10361	0.00334524
HORVU4Hr1G053850	-4.10672	6.79e-06
HORVU1Hr1G007720	-4.12018	0.00905749
HORVU7Hr1G050400	-4.1239	0.00171786
HORVU7Hr1G002690	-4.13115	6.72e-05
HORVU2Hr1G105220	-4.13822	0.00204633
HORVU2Hr1G100120	-4.14464	0.00766164
HORVU3Hr1G050110	-4.1523	4.43e-05
HORVU6Hr1G016930	-4.15362	3.29e-06
HORVU3Hr1G019240	-4.15901	0.00268883
HORVU1Hr1G048900	-4.16872	2.03e-06
HORVU2Hr1G077830	-4.1726	0.000668838
HORVU2Hr1G027210	-4.1745	2.57e-06
HORVU2Hr1G037700	-4.17574	5.54e-07
HORVU3Hr1G116370	-4.17762	6.16e-05
HORVU4Hr1G023520	-4.18053	3.08e-07
HORVU6Hr1G060410	-4.1877	0.000125955
HORVU5Hr1G076380	-4.19465	6.7e-06
HORVU2Hr1G017380	-4.19715	0.0138023
HORVU2Hr1G095080	-4.20206	5.23e-05
HORVU5Hr1G096540	-4.20551	1.97e-06
HORVU7Hr1G089510	-4.2059	6.6e-07
HORVU3Hr1G096990	-4.20837	0.000505456
HORVU4Hr1G056630	-4.20957	0.00162099
HORVU4Hr1G086110	-4.22549	9.94e-05
HORVU4Hr1G070610	-4.23135	2.72e-06
HORVU6Hr1G020210	-4.23786	0.000232377
HORVU6Hr1G078700	-4.23877	5.72e-05
HORVU5Hr1G023640	-4.24131	0.00183969
HORVU7Hr1G049090	-4.24433	0.0149708
HORVU5Hr1G018020	-4.24837	0.000161341
HORVU7Hr1G101470	-4.24941	0.00241523
HORVU0Hr1G022520	-4.25069	5.72e-05
HORVU7Hr1G122580	-4.2553	0.00237383
HORVU4Hr1G062610	-4.2617	0.000340385
HORVU1Hr1G090530	-4.27	2.98e-06
HORVU2Hr1G017650	-4.27381	2.37e-06
HORVU3Hr1G018810	-4.27451	3.31e-05
HORVU7Hr1G110830	-4.27573	0.0364159
HORVU3Hr1G000980	-4.27911	1.77e-06
HORVU6Hr1G026600	-4.28325	2.9e-06
HORVU5Hr1G067200	-4.28406	2.94e-06
HORVU0Hr1G018040	-4.28634	0.000750307
HORVU2Hr1G105770	-4.28805	0.00241224
HORVU4Hr1G028720	-4.29881	1.79e-06
HORVU5Hr1G121240	-4.30051	0.00015826
HORVU2Hr1G020070	-4.30457	0.000136841
HORVU2Hr1G074580	-4.30508	0.000304117
HORVU1Hr1G013660	-4.3053	6.08e-07
HORVU5Hr1G020060	-4.30756	1.05e-06
HORVU4Hr1G011110	-4.3127	1.22e-05
HORVU2Hr1G036530	-4.31488	5.72e-07
HORVU2Hr1G094660	-4.3167	2.19e-06
HORVU4Hr1G052220	-4.32128	1.41e-06
HORVU2Hr1G034010	-4.32609	4.32e-05
HORVU3Hr1G084300	-4.33218	0.000796286
HORVU2Hr1G014490	-4.33244	0.00292709
HORVU4Hr1G089030	-4.33395	0.000551881
HORVU6Hr1G089980	-4.3349	4.69e-07
HORVU3Hr1G020800	-4.33608	1.91e-05
HORVU1Hr1G064890	-4.33916	7.07e-05
ENSRNA049486952	-4.34137	0.00344766
HORVU3Hr1G078260	-4.34332	3.19e-06
HORVU3Hr1G059880	-4.34479	0.000854351
HORVU4Hr1G081110	-4.34502	0.0067585
HORVU2Hr1G025570	-4.36625	5.03e-06
HORVU5Hr1G077390	-4.36664	1.43e-05
HORVU5Hr1G096920	-4.36772	0.000485073
HORVU7Hr1G098320	-4.37727	4.2e-08
HORVU4Hr1G022430	-4.3784	0.000425774
HORVU3Hr1G034070	-4.38265	9.12e-06
HORVU0Hr1G000620	-4.39339	7.06e-06
HORVU6Hr1G090390	-4.39443	0.00629614
HORVU7Hr1G073580	-4.40142	6.94e-05
HORVU5Hr1G111050	-4.40796	0.00111822
HORVU3Hr1G111420	-4.41278	1.22e-08
HORVU2Hr1G060670	-4.4192	0.000147904
HORVU7Hr1G012630	-4.42618	8.93e-06
HORVU2Hr1G013360	-4.4313	0.0224921
HORVU7Hr1G094980	-4.43879	0.000414691
HORVU7Hr1G017060	-4.43896	0.00229996
HORVU0Hr1G012570	-4.44229	0.000259872
HORVU5Hr1G001870	-4.44652	0.0134709
HORVU7Hr1G107070	-4.4507	0.000773653
HORVU1Hr1G055560	-4.45552	1.55e-05
HORVU4Hr1G001770	-4.45688	1.57e-05
HORVU2Hr1G118200	-4.45713	0.00164252
HORVU6Hr1G029810	-4.46015	0.000773653
HORVU4Hr1G089060	-4.47219	4.65e-07
HORVU6Hr1G069750	-4.4804	0.0001714
HORVU7Hr1G027440	-4.49072	6.03e-05
HORVU2Hr1G090640	-4.49659	5.75e-06
HORVU4Hr1G071450	-4.50456	5.71e-06
HORVU4Hr1G012760	-4.5053	0.000527036
HORVU2Hr1G026020	-4.50947	0.00926317
HORVU5Hr1G068100	-4.51062	0.00833674
HORVU2Hr1G099350	-4.51575	3.69e-05
HORVU2Hr1G081920	-4.51868	1.77e-06
HORVU3Hr1G001020	-4.52711	2.25e-06
HORVU6Hr1G091180	-4.52808	3.68e-06
HORVU2Hr1G111750	-4.53755	0.00127987
HORVU6Hr1G015390	-4.53827	6.43e-07
HORVU7Hr1G044280	-4.54192	1.23e-07
HORVU1Hr1G056280	-4.54357	2.15e-05
HORVU5Hr1G019870	-4.55144	0.000338696
HORVU4Hr1G061070	-4.55378	8.33e-07
HORVU5Hr1G056600	-4.55451	8e-07
HORVU0Hr1G039530	-4.55981	1.58e-05
HORVU1Hr1G020140	-4.56358	1.38e-05
HORVU5Hr1G069960	-4.57792	1.16e-05
HORVU4Hr1G061990	-4.58031	0.00262633
HORVU5Hr1G095710	-4.59289	5.61e-06
HORVU3Hr1G079800	-4.6005	3.26e-06
HORVU4Hr1G019600	-4.6118	0.00340031
HORVU0Hr1G018670	-4.6176	3.38e-07
HORVU0Hr1G007330	-4.62016	0.00339526
HORVU6Hr1G083350	-4.62601	3.95e-05
HORVU2Hr1G108460	-4.62639	0.00397616
HORVU7Hr1G116470	-4.62727	2.96e-06
HORVU1Hr1G090190	-4.62879	0.000131627
HORVU1Hr1G068380	-4.63046	2.79e-09
HORVU4Hr1G067780	-4.63115	3.21e-06
HORVU3Hr1G086040	-4.6402	2.65e-06
HORVU3Hr1G093080	-4.64426	3.16e-05
HORVU5Hr1G094180	-4.64648	2e-07
HORVU5Hr1G021150	-4.64968	5.18e-06
HORVU1Hr1G090170	-4.66507	1.75e-06
HORVU6Hr1G027760	-4.66529	2.27e-05
HORVU5Hr1G099380	-4.66601	1.84e-05
HORVU1Hr1G088900	-4.68042	5e-07
HORVU3Hr1G084120	-4.68256	6.49e-05
HORVU7Hr1G072610	-4.6877	1.02e-07
HORVU2Hr1G071070	-4.68932	1.62e-06
HORVU2Hr1G114680	-4.69589	6.83e-07
HORVU4Hr1G063240	-4.69956	0.000547688
HORVU3Hr1G116470	-4.70417	1.12e-06
HORVU7Hr1G089540	-4.70478	6.07e-06
HORVU6Hr1G084030	-4.71039	1.17e-05
HORVU5Hr1G047230	-4.71311	1.24e-05
HORVU3Hr1G041070	-4.71319	9.32e-05
HORVU7Hr1G089190	-4.7237	0.000749912
HORVU4Hr1G017070	-4.73782	0.00188958
HORVU2Hr1G023110	-4.74325	7.93e-05
HORVU6Hr1G066610	-4.74542	1.25e-06
HORVU7Hr1G113270	-4.74869	9.77e-08
HORVU3Hr1G028840	-4.7516	0.00036733
HORVU7Hr1G077780	-4.75175	0.000150756
HORVU4Hr1G083620	-4.75526	0.000147448
HORVU1Hr1G044890	-4.75669	0.000130248
HORVU1Hr1G082790	-4.75821	3.07e-07
HORVU7Hr1G043590	-4.76312	3.02e-05
HORVU3Hr1G015450	-4.76517	0.000424213
HORVU1Hr1G094010	-4.76649	1.97e-06
HORVU3Hr1G052930	-4.77658	0.000129683
HORVU2Hr1G065170	-4.77684	2.45e-07
HORVU3Hr1G063620	-4.78341	1.41e-05
HORVU2Hr1G004070	-4.79116	1.93e-06
HORVU7Hr1G119200	-4.82214	2.43e-05
HORVU5Hr1G083940	-4.82859	0.00325612
HORVU4Hr1G026150	-4.82903	1.07e-06
HORVU7Hr1G050110	-4.82928	5.37e-06
HORVU2Hr1G102930	-4.83259	3.3e-05
HORVU2Hr1G082000	-4.83477	3.91e-05
HORVU3Hr1G035730	-4.83673	5.67e-07
HORVU2Hr1G125200	-4.83711	1.08e-06
HORVU1Hr1G025040	-4.84986	1.27e-06
HORVU4Hr1G005320	-4.86494	5.72e-07
HORVU6Hr1G062870	-4.86629	3.58e-07
HORVU0Hr1G005860	-4.87165	1.88e-06
HORVU5Hr1G041210	-4.87856	0.000260545
HORVU0Hr1G020360	-4.88071	3.22e-06
HORVU5Hr1G096890	-4.89977	6.57e-05
HORVU1Hr1G013020	-4.90281	3.31e-06
HORVU5Hr1G045700	-4.91876	1.52e-06
HORVU4Hr1G028510	-4.92187	2.86e-05
HORVU6Hr1G064070	-4.92628	3.1e-07
HORVU6Hr1G084770	-4.92909	2.1e-05
HORVU5Hr1G068600	-4.93002	6.16e-05
HORVU6Hr1G064430	-4.93003	9.3e-08
HORVU7Hr1G083910	-4.94375	1.1e-06
HORVU4Hr1G073480	-4.94482	1.27e-05
HORVU4Hr1G073310	-4.97291	1.17e-05
HORVU4Hr1G000280	-4.97458	8.47e-07
HORVU7Hr1G098290	-4.9746	5.29e-05
HORVU7Hr1G081250	-4.98568	1.39e-07
HORVU0Hr1G018840	-5.00255	1.3e-06
HORVU3Hr1G030110	-5.00677	7.41e-07
HORVU5Hr1G109880	-5.01165	0.000133768
HORVU3Hr1G013160	-5.02063	9.56e-05
HORVU2Hr1G119050	-5.0215	2.75e-05
HORVU5Hr1G046390	-5.02592	3.68e-05
HORVU4Hr1G071790	-5.03225	6.4e-05
HORVU0Hr1G010010	-5.04939	1.64e-05
HORVU5Hr1G014200	-5.05158	2.95e-05
HORVU1Hr1G039830	-5.05649	7.45e-08
HORVU5Hr1G098920	-5.05838	2.79e-05
HORVU4Hr1G073400	-5.06181	2.71e-06
HORVU3Hr1G077640	-5.10369	0.0145456
HORVU2Hr1G085270	-5.11075	9.3e-08
HORVU3Hr1G012800	-5.11653	1.12e-06
HORVU5Hr1G125600	-5.12346	8.02e-05
HORVU0Hr1G022140	-5.12358	9.82e-05
HORVU3Hr1G029400	-5.12927	7.76e-06
HORVU3Hr1G034030	-5.1403	0.000428822
HORVU7Hr1G077680	-5.14469	3.68e-06
HORVU1Hr1G017170	-5.14789	1.04e-06
HORVU0Hr1G007690	-5.14905	5.36e-05
HORVU4Hr1G063790	-5.15552	1.34e-06
HORVU4Hr1G040510	-5.1592	6.36e-05
HORVU3Hr1G077630	-5.1621	0.00231254
HORVU5Hr1G020250	-5.17841	0.048437
HORVU5Hr1G076820	-5.18085	0.00189568
HORVU5Hr1G060340	-5.18164	0.000417928
HORVU6Hr1G004910	-5.18852	0.000307966
HORVU5Hr1G081810	-5.19238	0.0351058
HORVU6Hr1G073690	-5.19483	0.0116389
HORVU5Hr1G019750	-5.20615	0.000106478
HORVU4Hr1G067410	-5.2094	5e-07
HORVU5Hr1G083920	-5.23791	4.52e-05
HORVU6Hr1G042330	-5.24263	6.07e-06
HORVU6Hr1G005440	-5.26776	0.0010057
HORVU3Hr1G105620	-5.26853	5.37e-06
HORVU3Hr1G065950	-5.26894	3.81e-05
HORVU6Hr1G065900	-5.27479	6.28e-06
HORVU7Hr1G075980	-5.28504	2.14e-05
HORVU7Hr1G102030	-5.2858	8.96e-06
HORVU2Hr1G105580	-5.30831	7.08e-05
HORVU7Hr1G114490	-5.31027	0.00245427
HORVU1Hr1G044200	-5.31464	6.3e-05
HORVU7Hr1G026350	-5.31796	2.72e-06
HORVU6Hr1G060080	-5.32032	0.00340411
HORVU6Hr1G090370	-5.3263	0.000220949
HORVU7Hr1G010240	-5.32867	1.37e-05
HORVU0Hr1G011610	-5.34717	9.23e-05
HORVU0Hr1G022190	-5.35127	0.00518696
HORVU5Hr1G011980	-5.35567	0.011728
HORVU4Hr1G009630	-5.35693	2.77e-07
HORVU4Hr1G014290	-5.35743	0.0101363
HORVU6Hr1G075970	-5.38247	9.79e-06
HORVU3Hr1G115060	-5.39857	2.98e-05
HORVU4Hr1G021890	-5.40069	2.7e-05
HORVU1Hr1G061910	-5.41232	0.000510985
HORVU5Hr1G097770	-5.41251	0.000145634
HORVU3Hr1G082640	-5.41335	0.0211912
HORVU3Hr1G078880	-5.41617	3.04e-05
HORVU5Hr1G081200	-5.42187	0.000127786
HORVU3Hr1G115630	-5.46329	0.00121018
HORVU3Hr1G001200	-5.46582	0.0162064
HORVU3Hr1G082000	-5.46947	0.000564399
HORVU7Hr1G003010	-5.47292	0.00118891
HORVU5Hr1G047630	-5.47502	3.33e-06
HORVU4Hr1G008480	-5.4806	0.000159617
HORVU5Hr1G061440	-5.48535	3.08e-07
HORVU2Hr1G119090	-5.48708	3.83e-06
HORVU7Hr1G099650	-5.49069	1.24e-06
HORVU1Hr1G002100	-5.49279	4.49e-07
HORVU5Hr1G088280	-5.49347	3.85e-05
HORVU2Hr1G064290	-5.49708	1.15e-05
HORVU3Hr1G060930	-5.49754	2.48e-05
HORVU2Hr1G105330	-5.50135	2.57e-05
HORVU6Hr1G011930	-5.50564	0.0306678
HORVU1Hr1G023170	-5.52067	0.00165462
HORVU1Hr1G060920	-5.52148	5.52e-06
HORVU1Hr1G054230	-5.52566	4.6e-05
HORVU2Hr1G100050	-5.53247	1.66e-05
HORVU2Hr1G043940	-5.53502	1.38e-05
HORVU6Hr1G027610	-5.54561	0.00678966
HORVU5Hr1G088400	-5.55568	2.46e-05
HORVU2Hr1G010860	-5.56306	0.00103205
HORVU7Hr1G044930	-5.56583	3.41e-08
HORVU5Hr1G100790	-5.56762	0.000238859
HORVU6Hr1G075510	-5.57339	0.00759285
HORVU2Hr1G080560	-5.59273	1.7e-07
HORVU3Hr1G077690	-5.59873	0.00389583
HORVU7Hr1G035770	-5.60032	0.00105248
HORVU3Hr1G011760	-5.60465	9.37e-05
HORVU3Hr1G000740	-5.61055	0.00565654
HORVU3Hr1G010360	-5.61471	0.0190285
HORVU3Hr1G087970	-5.62721	3.22e-06
HORVU1Hr1G004670	-5.63655	6.59e-05
HORVU5Hr1G073290	-5.66419	0.00682954
HORVU0Hr1G013610	-5.66604	0.000138748
HORVU3Hr1G065940	-5.68438	0.00128084
HORVU1Hr1G010250	-5.68458	9.51e-07
HORVU5Hr1G004160	-5.6858	5.91e-07
HORVU2Hr1G039930	-5.68909	1.77e-06
HORVU7Hr1G105910	-5.70017	3.83e-05
HORVU5Hr1G022500	-5.70437	4.09e-06
HORVU7Hr1G029160	-5.7062	0.0428461
HORVU6Hr1G039490	-5.70796	3.74e-05
HORVU5Hr1G124470	-5.73132	0.000116514
HORVU0Hr1G022770	-5.73653	7.8e-06
HORVU1Hr1G012660	-5.74988	0.0167993
HORVU4Hr1G089490	-5.75849	0.000146216
HORVU5Hr1G093580	-5.76858	1.02e-06
HORVU6Hr1G006040	-5.77048	0.00120057
HORVU5Hr1G114100	-5.77201	0.00449467
HORVU2Hr1G008310	-5.77315	0.0325015
HORVU1Hr1G010350	-5.78347	0.000436285
HORVU3Hr1G022160	-5.78533	0.0173503
HORVU3Hr1G036860	-5.78767	4.65e-07
HORVU6Hr1G005170	-5.79114	0.0202951
HORVU6Hr1G082840	-5.79119	2.21e-05
HORVU5Hr1G046190	-5.79663	1.06e-05
HORVU3Hr1G015710	-5.80778	0.0345508
HORVU5Hr1G000520	-5.81262	5.95e-05
HORVU7Hr1G075680	-5.81539	4.59e-05
HORVU1Hr1G013270	-5.81566	1.29e-05
HORVU7Hr1G030040	-5.83378	0.00255139
HORVU4Hr1G073840	-5.85793	8.02e-05
HORVU2Hr1G029110	-5.87481	2.21e-05
HORVU5Hr1G085200	-5.87849	0.00156454
HORVU6Hr1G000040	-5.87912	0.000197763
HORVU5Hr1G058980	-5.89704	0.00430455
HORVU5Hr1G102620	-5.90859	0.000436968
HORVU3Hr1G009110	-5.90997	0.020901
HORVU7Hr1G028140	-5.91465	3.94e-05
HORVU1Hr1G040420	-5.91818	5.04e-08
HORVU7Hr1G114610	-5.92115	5.25e-08
HORVU5Hr1G067500	-5.9228	0.0146778
HORVU6Hr1G079190	-5.931	1.41e-06
HORVU5Hr1G093290	-5.93138	3.11e-06
HORVU2Hr1G125260	-5.94564	0.000684135
HORVU4Hr1G032120	-5.94891	0.000311825
HORVU2Hr1G093380	-5.95168	5.95e-06
HORVU5Hr1G071950	-5.95277	5.54e-07
HORVU5Hr1G006520	-5.95602	0.00108527
HORVU7Hr1G098110	-5.99232	2.4e-07
HORVU4Hr1G078010	-6.0042	1.12e-06
HORVU0Hr1G019570	-6.00897	0.000946201
HORVU6Hr1G095330	-6.00911	6.5e-07
HORVU7Hr1G026700	-6.01446	0.00307482
HORVU7Hr1G035230	-6.01564	0.00660918
HORVU4Hr1G090810	-6.0234	5.68e-07
HORVU3Hr1G060720	-6.02368	0.000277426
HORVU3Hr1G108330	-6.034	2.32e-05
HORVU1Hr1G081730	-6.05005	0.00313863
HORVU2Hr1G097380	-6.05351	0.0155343
HORVU3Hr1G014320	-6.05826	5.42e-07
HORVU2Hr1G011550	-6.06461	3.94e-05
HORVU3Hr1G006810	-6.07957	0.0172965
HORVU3Hr1G092890	-6.08958	0.00039385
HORVU3Hr1G011900	-6.10448	0.0397577
HORVU2Hr1G099470	-6.1147	0.000158562
HORVU6Hr1G019630	-6.11751	0.0397113
HORVU0Hr1G022590	-6.1269	2.78e-08
HORVU7Hr1G019770	-6.12721	0.0342939
HORVU5Hr1G057590	-6.12759	2.5e-07
HORVU2Hr1G020580	-6.13644	0.00171383
HORVU5Hr1G001110	-6.13918	0.00126682
HORVU7Hr1G106010	-6.14833	0.000258689
HORVU7Hr1G119360	-6.14913	0.0105884
HORVU5Hr1G051590	-6.15097	0.00373591
HORVU5Hr1G010350	-6.16771	4.31e-06
HORVU6Hr1G032770	-6.18163	0.031064
HORVU7Hr1G079700	-6.1941	0.00943208
HORVU6Hr1G057590	-6.1971	3.07e-07
HORVU3Hr1G112260	-6.21727	0.00128172
HORVU4Hr1G006790	-6.22257	0.00253963
HORVU1Hr1G024280	-6.22591	0.00374739
HORVU3Hr1G090180	-6.23877	2.57e-06
HORVU2Hr1G105230	-6.24256	0.0410229
HORVU7Hr1G043470	-6.25322	0.0143306
HORVU6Hr1G014300	-6.26422	4.26e-09
HORVU2Hr1G096130	-6.26552	7.06e-05
HORVU3Hr1G058530	-6.27344	0.0214861
HORVU5Hr1G110140	-6.27788	0.00251209
HORVU5Hr1G110700	-6.2907	0.000326951
HORVU6Hr1G081010	-6.29698	0.0237799
HORVU4Hr1G065310	-6.30227	4.85e-06
HORVU5Hr1G000750	-6.31775	5.34e-05
HORVU3Hr1G069600	-6.32281	0.00876407
HORVU0Hr1G015210	-6.32322	0.000750307
HORVU6Hr1G083080	-6.32408	0.00483881
HORVU7Hr1G115810	-6.32596	4.63e-06
HORVU4Hr1G062010	-6.33187	4.84e-06
HORVU3Hr1G001040	-6.3676	0.00317824
HORVU2Hr1G029070	-6.37273	1.22e-05
HORVU7Hr1G018290	-6.37447	0.0499767
HORVU7Hr1G003040	-6.37699	7.73e-05
HORVU1Hr1G053110	-6.38332	0.000583664
HORVU3Hr1G109630	-6.39086	0.0122777
HORVU2Hr1G044150	-6.39959	7.84e-05
HORVU5Hr1G111440	-6.40461	2.63e-06
HORVU3Hr1G063310	-6.40591	0.000474889
HORVU4Hr1G064570	-6.41887	0.00361268
HORVU3Hr1G077360	-6.42245	0.00424129
HORVU7Hr1G109520	-6.42543	0.00279658
HORVU1Hr1G057760	-6.43456	0.00946284
HORVU6Hr1G019580	-6.4356	0.0142472
HORVU4Hr1G011180	-6.4407	3.45e-06
HORVU6Hr1G076450	-6.45949	1.31e-06
HORVU4Hr1G075180	-6.47396	2.23e-07
HORVU5Hr1G006620	-6.47714	0.0111579
HORVU2Hr1G020040	-6.49646	0.00147017
HORVU2Hr1G098930	-6.49903	2.42e-07
HORVU1Hr1G074000	-6.50597	0.00986604
HORVU7Hr1G121190	-6.51312	6.8e-09
HORVU1Hr1G081210	-6.51508	3.32e-07
HORVU0Hr1G017110	-6.53154	0.00511231
HORVU6Hr1G018670	-6.53499	5.32e-06
HORVU6Hr1G052810	-6.53866	2.21e-05
HORVU4Hr1G064950	-6.53967	0.000949065
HORVU3Hr1G097760	-6.5643	0.00657447
HORVU3Hr1G013890	-6.56509	0.00102317
HORVU5Hr1G073490	-6.56951	0.00221287
HORVU7Hr1G074330	-6.5707	9.46e-05
HORVU2Hr1G073040	-6.5718	0.00223824
HORVU3Hr1G097750	-6.57297	0.000695522
HORVU2Hr1G020100	-6.58671	6.37e-05
HORVU2Hr1G107460	-6.59238	3.79e-06
HORVU7Hr1G000750	-6.60746	4.05e-06
HORVU1Hr1G010720	-6.61099	0.0387338
HORVU4Hr1G003910	-6.64896	0.0374271
HORVU7Hr1G003140	-6.65701	1.92e-05
HORVU6Hr1G004920	-6.66471	0.00231628
HORVU7Hr1G082020	-6.68258	2.48e-06
HORVU1Hr1G067720	-6.68399	0.00249741
HORVU5Hr1G021390	-6.69276	2e-07
HORVU3Hr1G062520	-6.70255	0.0126101
HORVU2Hr1G107470	-6.71036	0.000185882
HORVU2Hr1G120870	-6.7113	0.0231923
HORVU3Hr1G071400	-6.74322	1.5e-05
HORVU5Hr1G124360	-6.76848	8.47e-07
HORVU6Hr1G079410	-6.76944	6.85e-05
HORVU1Hr1G032150	-6.76991	9.4e-05
HORVU7Hr1G106130	-6.77307	0.000131627
HORVU7Hr1G003020	-6.80031	9.95e-05
HORVU7Hr1G100710	-6.82401	0.000172352
HORVU7Hr1G113510	-6.82603	9.45e-05
HORVU2Hr1G022820	-6.82685	7.53e-07
HORVU7Hr1G083530	-6.83365	7.22e-08
HORVU7Hr1G111890	-6.83769	0.0374908
HORVU7Hr1G105990	-6.83792	4.38e-05
HORVU0Hr1G007170	-6.83844	0.000703107
HORVU7Hr1G020920	-6.84174	7.13e-08
HORVU3Hr1G065170	-6.8439	0.00177654
HORVU3Hr1G081170	-6.85251	8.41e-07
HORVU5Hr1G122840	-6.85493	0.00166558
HORVU3Hr1G010280	-6.85606	0.000289537
HORVU5Hr1G020050	-6.86454	0.000207582
HORVU0Hr1G019640	-6.88442	0.00271829
HORVU6Hr1G077270	-6.89751	2.09e-07
HORVU5Hr1G085770	-6.90615	0.0158989
HORVU5Hr1G068460	-6.9183	0.000742129
HORVU0Hr1G001150	-6.92383	0.00279933
HORVU7Hr1G026260	-6.98549	0.00723724
HORVU2Hr1G044130	-6.98867	0.0026761
HORVU2Hr1G082640	-6.99948	0.00202024
HORVU1Hr1G046400	-7.00935	1.25e-06
HORVU4Hr1G068550	-7.04332	2.25e-08
HORVU2Hr1G107480	-7.0554	9.4e-06
HORVU3Hr1G020460	-7.07318	0.000194278
HORVU2Hr1G018600	-7.11026	0.00931417
HORVU1Hr1G004580	-7.12512	8.19e-06
HORVU2Hr1G085690	-7.12595	5.52e-06
HORVU6Hr1G018150	-7.1327	1.17e-05
HORVU6Hr1G028190	-7.13898	3.68e-05
HORVU1Hr1G012890	-7.14152	0.000103988
HORVU3Hr1G097830	-7.1543	0.000100599
HORVU6Hr1G010460	-7.15644	0.000292063
HORVU7Hr1G105960	-7.16207	0.000187437
HORVU6Hr1G084860	-7.17464	0.000873842
HORVU6Hr1G085210	-7.17529	0.00188043
HORVU1Hr1G021100	-7.18042	0.00156061
HORVU2Hr1G034840	-7.19479	0.000118468
HORVU7Hr1G011150	-7.20833	0.00142863
HORVU7Hr1G118880	-7.21314	1.61e-05
HORVU3Hr1G117930	-7.24018	0.000106309
HORVU3Hr1G001920	-7.24985	0.00025791
HORVU2Hr1G014550	-7.25191	2.89e-07
HORVU7Hr1G112890	-7.26695	0.000577407
HORVU5Hr1G096350	-7.27149	0.00387697
HORVU3Hr1G028050	-7.2764	1.47e-05
HORVU5Hr1G014290	-7.29524	8.36e-06
HORVU4Hr1G087760	-7.31906	1.68e-06
HORVU4Hr1G004040	-7.32517	2.45e-07
HORVU4Hr1G016500	-7.33248	1.44e-06
HORVU6Hr1G091170	-7.35834	9.41e-06
HORVU2Hr1G037650	-7.38927	0.000155775
HORVU3Hr1G066860	-7.39069	9.83e-07
HORVU1Hr1G054040	-7.39368	0.0392019
HORVU7Hr1G048820	-7.39985	0.00124221
HORVU4Hr1G027480	-7.40434	0.0052149
HORVU7Hr1G089210	-7.40709	0.0010147
HORVU0Hr1G039310	-7.41274	9.51e-05
HORVU7Hr1G109170	-7.41806	0.0016706
HORVU7Hr1G112840	-7.432	0.000355537
HORVU7Hr1G102070	-7.44175	0.00657717
HORVU1Hr1G082730	-7.4462	0.0282648
HORVU5Hr1G100800	-7.4633	0.00111405
HORVU3Hr1G034550	-7.4686	0.00212365
HORVU3Hr1G065210	-7.48155	0.000274287
HORVU3Hr1G001930	-7.49586	0.0122473
HORVU7Hr1G034610	-7.51004	0.000510985
HORVU2Hr1G079390	-7.52724	0.00102452
HORVU2Hr1G079600	-7.53141	0.000916218
HORVU2Hr1G080990	-7.54498	0.00121495
HORVU5Hr1G059170	-7.55275	4.69e-05
HORVU6Hr1G062140	-7.57236	9.43e-06
HORVU3Hr1G065180	-7.5745	4.05e-05
HORVU6Hr1G022070	-7.61551	0.000305755
HORVU5Hr1G085160	-7.61709	5.49e-05
HORVU6Hr1G073300	-7.66603	1.82e-05
HORVU1Hr1G065230	-7.68321	0.00106187
HORVU1Hr1G007830	-7.68997	2.72e-06
HORVU3Hr1G026010	-7.70694	6.66e-06
HORVU3Hr1G011680	-7.71749	0.000230698
HORVU1Hr1G085450	-7.72897	3.22e-06
HORVU2Hr1G017100	-7.74149	0.00193436
HORVU7Hr1G025580	-7.74794	0.000449678
HORVU3Hr1G011690	-7.77009	3.63e-05
HORVU7Hr1G118290	-7.78708	0.000170323
HORVU5Hr1G069160	-7.82531	0.00593098
HORVU3Hr1G089620	-7.82987	0.000134531
HORVU0Hr1G025520	-7.83159	0.000116376
HORVU4Hr1G088280	-7.84539	0.00317976
HORVU3Hr1G034530	-7.84982	0.000384192
HORVU2Hr1G105200	-7.87625	0.0141339
HORVU3Hr1G034310	-7.92122	1.64e-06
HORVU7Hr1G006720	-7.93494	3.51e-07
HORVU6Hr1G019620	-7.94365	0.00259063
HORVU1Hr1G041260	-7.94457	0.000240124
HORVU5Hr1G076760	-7.95153	4.63e-06
HORVU1Hr1G009060	-7.95175	0.0308123
HORVU5Hr1G045250	-7.98087	0.000390696
HORVU2Hr1G108660	-7.99507	0.00405417
HORVU3Hr1G068280	-8.00284	4.49e-05
HORVU3Hr1G034520	-8.00312	6.18e-05
HORVU3Hr1G066840	-8.01905	0.00153057
HORVU1Hr1G012880	-8.02383	6.89e-05
HORVU3Hr1G081970	-8.02517	6.36e-05
HORVU1Hr1G058210	-8.03079	0.00927269
HORVU1Hr1G068300	-8.03488	0.000472586
HORVU5Hr1G085700	-8.03679	0.0127128
HORVU1Hr1G038730	-8.04179	3.8e-06
HORVU6Hr1G016490	-8.06126	3.87e-09
HORVU2Hr1G087830	-8.09919	1.29e-07
HORVU7Hr1G026340	-8.12458	0.00623728
HORVU1Hr1G086890	-8.13173	0.0152643
HORVU5Hr1G070500	-8.13509	2.45e-07
HORVU2Hr1G023830	-8.13842	0.00411896
HORVU3Hr1G011730	-8.15874	0.00220929
HORVU5Hr1G064380	-8.17987	0.000326634
HORVU3Hr1G026690	-8.18817	4.18e-07
HORVU5Hr1G118970	-8.1948	0.00191736
HORVU3Hr1G092370	-8.19803	0.000163674
HORVU5Hr1G094610	-8.23777	0.00227436
HORVU3Hr1G020900	-8.24191	0.00536464
HORVU1Hr1G093200	-8.24939	0.00164867
HORVU3Hr1G015550	-8.25932	0.00584204
HORVU3Hr1G065150	-8.26996	1.8e-05
HORVU4Hr1G078270	-8.27507	9.83e-05
HORVU3Hr1G117330	-8.27544	0.000385786
HORVU6Hr1G021090	-8.28724	1.01e-05
HORVU5Hr1G045690	-8.34472	2.4e-07
HORVU3Hr1G011780	-8.34544	0.00112062
HORVU7Hr1G107970	-8.35961	0.0118533
HORVU0Hr1G014540	-8.36513	0.000518418
HORVU2Hr1G105790	-8.39316	1.93e-07
HORVU0Hr1G020750	-8.404	1.81e-07
HORVU1Hr1G084230	-8.42234	7.08e-06
HORVU1Hr1G018450	-8.42452	1.11e-06
HORVU5Hr1G072630	-8.43315	1.73e-05
HORVU6Hr1G027930	-8.44468	7.59e-07
HORVU4Hr1G015410	-8.45224	0.0205339
HORVU7Hr1G006740	-8.45866	4.33e-06
HORVU1Hr1G081770	-8.47165	0.000191308
HORVU3Hr1G011800	-8.48885	0.00172244
HORVU5Hr1G026050	-8.51694	0.00118056
HORVU7Hr1G018240	-8.51994	0.00926317
HORVU3Hr1G110340	-8.53755	1.99e-05
HORVU5Hr1G110690	-8.54437	0.00363165
HORVU3Hr1G090850	-8.54549	0.00104103
HORVU2Hr1G120780	-8.56851	0.000178258
HORVU3Hr1G112000	-8.59073	3.89e-08
HORVU4Hr1G021590	-8.60427	0.000130702
HORVU2Hr1G044140	-8.61161	0.000238899
HORVU7Hr1G024150	-8.62114	0.00294446
HORVU1Hr1G010300	-8.62171	4.82e-05
HORVU2Hr1G125690	-8.65811	0.000131714
HORVU5Hr1G110710	-8.67161	0.000190237
HORVU1Hr1G089510	-8.70366	0.000734886
HORVU4Hr1G003460	-8.70843	3.28e-05
HORVU3Hr1G110070	-8.7263	1.18e-05
HORVU2Hr1G120980	-8.74432	0.0150636
HORVU7Hr1G106040	-8.74701	6.86e-06
HORVU7Hr1G111940	-8.74862	0.0287743
HORVU2Hr1G080200	-8.78203	0.000234823
HORVU7Hr1G115830	-8.8379	4.47e-06
HORVU7Hr1G001870	-8.8391	4.65e-05
HORVU3Hr1G108170	-8.8493	1.1e-05
HORVU1Hr1G070080	-8.86911	0.000111044
HORVU6Hr1G009710	-8.87225	0.000650799
HORVU7Hr1G046540	-8.88502	0.000702613
HORVU0Hr1G018910	-8.90105	0.000175547
HORVU7Hr1G121820	-8.90653	0.000140611
HORVU3Hr1G108030	-8.92091	2.34e-06
HORVU2Hr1G108420	-8.92931	0.0117712
HORVU3Hr1G097730	-8.9591	7.98e-05
HORVU1Hr1G020690	-8.9885	4.91e-08
HORVU7Hr1G109370	-9.02771	0.000679044
HORVU5Hr1G124440	-9.03496	0.00132219
HORVU3Hr1G078370	-9.04958	8.14e-07
HORVU3Hr1G115970	-9.06384	0.00293694
HORVU3Hr1G006820	-9.07386	0.00846816
HORVU5Hr1G011140	-9.07409	0.00191705
HORVU6Hr1G029710	-9.13271	4.77e-05
HORVU3Hr1G055330	-9.17119	0.0110176
HORVU4Hr1G080740	-9.18107	9.11e-07
HORVU4Hr1G024500	-9.20185	0.000422349
HORVU6Hr1G084470	-9.24879	0.0119539
HORVU3Hr1G108070	-9.25785	3.01e-05
HORVU1Hr1G051050	-9.2823	0.000205512
HORVU4Hr1G016110	-9.29499	0.000260247
HORVU7Hr1G003080	-9.31444	2.94e-05
HORVU2Hr1G001390	-9.31478	0.00579898
HORVU2Hr1G011910	-9.36084	0.000303032
HORVU7Hr1G038940	-9.48022	6.22e-07
HORVU3Hr1G000930	-9.51101	0.000833944
HORVU6Hr1G072160	-9.54067	5.43e-08
HORVU2Hr1G124690	-9.56414	0.00970182
HORVU3Hr1G034510	-9.65232	0.000409455
HORVU7Hr1G111930	-9.6927	0.00642232
HORVU1Hr1G083120	-9.75774	0.00142455
HORVU0Hr1G040240	-9.825	0.000741081
HORVU4Hr1G024120	-9.82938	0.000103344
HORVU1Hr1G012210	-9.83934	0.00011075
HORVU2Hr1G001680	-9.87958	0.00171027
HORVU1Hr1G058230	-9.93662	0.00299087
HORVU3Hr1G110200	-9.96518	1.5e-05
HORVU3Hr1G100570	-10.0455	7.08e-06
HORVU5Hr1G109070	-10.2573	6.06e-05
HORVU7Hr1G115850	-10.3125	9.53e-06
HORVU3Hr1G117090	-10.4426	2.81e-05
HORVU1Hr1G010360	-10.4541	0.000166494
HORVU2Hr1G018750	-10.4733	0.000238853
HORVU6Hr1G089230	-10.5204	0.000824229
HORVU1Hr1G022020	-10.5731	1.25e-07
HORVU6Hr1G094530	-10.6309	0.000898907
HORVU2Hr1G105750	-10.6657	2.27e-08
HORVU7Hr1G008130	-10.7021	0.00353243
HORVU6Hr1G094520	-10.7425	0.000134556
HORVU3Hr1G097710	-10.7529	0.000339689
HORVU3Hr1G083150	-10.7744	1.41e-05
HORVU2Hr1G076540	-10.7842	3.41e-08
HORVU2Hr1G118850	-10.7881	0.00438472
HORVU7Hr1G006700	-10.798	1.64e-06
HORVU3Hr1G016120	-10.8545	5.42e-06
HORVU2Hr1G117990	-10.9037	4.83e-07
HORVU2Hr1G003700	-10.9651	0.00703126
HORVU2Hr1G124660	-11.0072	0.00175763
HORVU7Hr1G081260	-11.0942	0.00547762
HORVU2Hr1G120920	-11.1566	0.00532398
HORVU0Hr1G040480	-11.1634	0.0114479
HORVU2Hr1G124720	-11.197	0.00472266
HORVU4Hr1G088530	-11.253	1.62e-07
HORVU2Hr1G008330	-11.357	0.00328269
HORVU2Hr1G087500	-11.4586	3.52e-05
HORVU1Hr1G039180	-11.55	8.36e-05
HORVU7Hr1G109260	-11.6892	0.00470677
HORVU2Hr1G126000	-11.7965	0.000593995
HORVU6Hr1G085110	-11.8351	1.36e-05
HORVU3Hr1G117860	-12.2389	0.00268001
HORVU4Hr1G080760	-12.3807	1.5e-05
HORVU7Hr1G119060	-13.6805	1.2e-05

## Sheet: DSnudxMSnud_up
transcript ID	logFC	FDR
HORVU5Hr1G046550	18.404	1.04e-07
HORVU5Hr1G083330	17.4598	1.04e-08
HORVU7Hr1G121860	17.0113	4.42e-07
HORVU1Hr1G070310	16.8742	4.42e-07
HORVU5Hr1G111920	16.458	1.07e-05
HORVU7Hr1G007690	16.3966	1.04e-07
HORVU5Hr1G083320	16.0829	4.66e-08
HORVU5Hr1G111350	15.9817	2.69e-05
HORVU5Hr1G104630	15.7021	2.32e-05
HORVU1Hr1G012170	14.8839	3.55e-05
HORVU1Hr1G004120	14.7846	0.000332882
HORVU7Hr1G121850	13.972	7.67e-10
HORVU1Hr1G012130	13.8808	8.21e-06
HORVU5Hr1G111860	13.8404	1.37e-05
HORVU2Hr1G025810	13.6725	8.64e-05
HORVU6Hr1G088540	13.3633	1.22e-05
HORVU3Hr1G097180	13.3184	6.57e-06
HORVU1Hr1G059900	13.2386	2.57e-06
HORVU5Hr1G101670	13.1342	0.000206257
HORVU0Hr1G005250	12.9598	5.47e-07
HORVU1Hr1G012710	12.8886	1.04e-05
HORVU6Hr1G011050	12.8713	7.93e-06
HORVU4Hr1G089510	12.8245	1.6e-05
HORVU4Hr1G082390	12.7377	6.85e-07
HORVU7Hr1G045620	12.5701	7.95e-06
HORVU5Hr1G095160	12.5186	1.24e-05
HORVU1Hr1G012090	12.2955	5.73e-06
HORVU5Hr1G058190	12.1099	7.67e-10
HORVU6Hr1G088470	12.1028	1.24e-06
HORVU4Hr1G013480	11.9555	4.18e-05
HORVU3Hr1G069140	11.8418	6.69e-06
HORVU4Hr1G002800	11.7946	0.000226304
HORVU0Hr1G007340	11.6567	5.75e-07
HORVU2Hr1G043890	11.642	3.05e-06
HORVU3Hr1G112350	11.5991	1.04e-05
HORVU2Hr1G121090	11.5896	8.96e-06
HORVU7Hr1G036970	11.5204	3.87e-06
HORVU7Hr1G077860	11.0878	9.34e-05
HORVU6Hr1G093260	11.0097	3.75e-05
HORVU0Hr1G018270	10.9722	4.07e-05
HORVU2Hr1G116220	10.9426	6.55e-08
HORVU1Hr1G052180	10.942	1.97e-06
HORVU2Hr1G032490	10.9219	8.22e-07
HORVU0Hr1G013470	10.8756	1.74e-07
HORVU1Hr1G001420	10.8097	0.000219011
HORVU5Hr1G094680	10.8049	2.13e-07
HORVU3Hr1G059030	10.7775	1.22e-07
HORVU7Hr1G046030	10.6805	2.97e-06
HORVU3Hr1G099080	10.6501	9.23e-06
HORVU5Hr1G119820	10.5508	0.00181801
HORVU7Hr1G116630	10.5306	2.34e-05
HORVU2Hr1G105760	10.4831	0.000144645
HORVU2Hr1G115090	10.4549	2.08e-07
HORVU1Hr1G013680	10.4383	0.000511143
HORVU7Hr1G091380	10.371	7.05e-06
HORVU1Hr1G009140	10.2807	0.000126789
HORVU4Hr1G059260	10.2756	3.9e-07
HORVU0Hr1G012940	10.0838	5.86e-06
HORVU7Hr1G024240	9.91881	8.28e-06
HORVU4Hr1G022280	9.9079	3.04e-05
HORVU5Hr1G005930	9.89018	3.9e-06
HORVU5Hr1G005910	9.87097	1.8e-06
HORVU1Hr1G001350	9.83342	0.000107384
HORVU6Hr1G073540	9.8031	1.97e-07
HORVU3Hr1G039050	9.73878	8.4e-07
HORVU5Hr1G058060	9.6974	0.00032152
HORVU1Hr1G064130	9.68213	1.98e-06
HORVU1Hr1G010210	9.66276	2.8e-05
HORVU1Hr1G063100	9.64906	4.44e-06
HORVU7Hr1G013470	9.59195	5.19e-05
HORVU5Hr1G125450	9.5161	1.02e-06
HORVU1Hr1G057680	9.49319	6.52e-06
HORVU3Hr1G100350	9.47415	1.9e-06
HORVU7Hr1G048100	9.39996	1.03e-05
HORVU3Hr1G100360	9.36305	1.19e-07
HORVU6Hr1G092740	9.3366	9.74e-06
HORVU6Hr1G001150	9.32797	1.24e-05
HORVU5Hr1G011730	9.27491	4.92e-07
HORVU4Hr1G059280	9.25632	1.01e-05
HORVU2Hr1G006160	9.21095	4.96e-09
HORVU5Hr1G120110	9.18084	1.21e-05
HORVU6Hr1G062430	9.16833	1.18e-06
HORVU7Hr1G000710	9.08757	1.97e-07
HORVU5Hr1G125500	9.07524	5.48e-06
HORVU7Hr1G054090	9.06953	1.36e-05
HORVU1Hr1G005460	9.02932	6.54e-05
HORVU3Hr1G026120	9.0238	1.3e-06
HORVU5Hr1G062990	8.95875	1.58e-06
HORVU3Hr1G057690	8.95048	0.000463126
HORVU7Hr1G042790	8.91842	3.75e-07
HORVU5Hr1G125460	8.85112	8.6e-06
HORVU1Hr1G000990	8.84373	0.003808
HORVU5Hr1G105840	8.83282	3.45e-05
HORVU1Hr1G064080	8.77671	2.14e-05
HORVU5Hr1G083340	8.7529	8.4e-07
HORVU3Hr1G001000	8.75223	4.58e-05
HORVU7Hr1G100150	8.71774	6.66e-07
HORVU7Hr1G116300	8.71612	5.36e-06
HORVU4Hr1G008990	8.71317	3.68e-05
HORVU5Hr1G058310	8.70744	4.92e-07
HORVU1Hr1G081940	8.69728	2.28e-05
HORVU7Hr1G011340	8.67901	4.96e-09
HORVU2Hr1G010060	8.66465	4.63e-06
HORVU4Hr1G070970	8.65012	1.78e-05
HORVU1Hr1G000540	8.63694	4.03e-05
HORVU3Hr1G014100	8.58614	3.57e-06
HORVU1Hr1G059870	8.5664	0.014222
HORVU5Hr1G104910	8.55164	3.86e-07
HORVU7Hr1G075960	8.49253	2.61e-06
HORVU3Hr1G028080	8.46845	4.09e-06
HORVU5Hr1G079970	8.44507	1.47e-05
HORVU5Hr1G056030	8.42222	9.82e-05
HORVU6Hr1G012110	8.407	9.56e-05
HORVU3Hr1G058650	8.37981	0.00199218
HORVU3Hr1G052420	8.34976	3.31e-07
HORVU1Hr1G000930	8.34827	0.000324971
HORVU1Hr1G066650	8.31954	0.000108997
HORVU1Hr1G058400	8.31229	5.53e-07
HORVU4Hr1G050210	8.30763	4.95e-06
HORVU2Hr1G098140	8.30256	0.0157069
HORVU3Hr1G093270	8.29573	0.00254593
HORVU5Hr1G115310	8.29098	0.000594117
HORVU1Hr1G000700	8.28226	0.000246056
HORVU1Hr1G014690	8.2636	1.85e-05
HORVU5Hr1G082620	8.26297	1.1e-06
HORVU5Hr1G000710	8.26151	9.07e-05
HORVU1Hr1G000680	8.24552	0.000105444
HORVU4Hr1G018150	8.22668	7.1e-06
HORVU2Hr1G077710	8.18609	0.000812063
HORVU3Hr1G084210	8.18573	0.000797188
HORVU2Hr1G023370	8.17438	1.31e-05
HORVU7Hr1G011050	8.16209	4.92e-07
HORVU4Hr1G002650	8.15019	9.62e-05
HORVU5Hr1G075660	8.13089	0.000834321
HORVU3Hr1G007960	8.1166	1.49e-05
HORVU7Hr1G046340	8.10192	2.57e-06
HORVU1Hr1G032020	8.09356	2.08e-05
HORVU1Hr1G000690	8.07022	0.000131544
HORVU6Hr1G083980	8.03983	0.0152104
HORVU2Hr1G117140	8.03247	0.00109539
HORVU6Hr1G087300	8.01524	0.00015787
HORVU5Hr1G087880	7.99079	1.89e-06
HORVU3Hr1G070850	7.94397	9.16e-06
HORVU4Hr1G015400	7.90247	0.000397993
HORVU4Hr1G017350	7.89181	9.31e-07
HORVU0Hr1G012930	7.8854	1.36e-06
HORVU2Hr1G026810	7.8702	0.000489312
HORVU3Hr1G007940	7.86151	0.000101945
HORVU1Hr1G053160	7.82975	1.57e-06
HORVU1Hr1G000650	7.8215	5.78e-06
HORVU6Hr1G064500	7.80994	1.21e-05
HORVU1Hr1G013690	7.8036	6.83e-05
HORVU6Hr1G088480	7.79089	0.000115364
HORVU1Hr1G090890	7.78441	0.00324597
HORVU2Hr1G126720	7.78286	1.18e-06
HORVU2Hr1G018670	7.77674	0.000120115
HORVU6Hr1G084070	7.75097	8.79e-05
HORVU2Hr1G033520	7.74386	9.99e-08
HORVU7Hr1G031260	7.70942	8.4e-07
HORVU7Hr1G006570	7.68912	0.000189166
HORVU7Hr1G040170	7.68137	1.01e-06
HORVU2Hr1G036680	7.67773	0.000300693
HORVU1Hr1G040150	7.66101	3.87e-05
HORVU1Hr1G000640	7.62941	0.000348708
HORVU7Hr1G116330	7.6244	2.7e-05
HORVU6Hr1G006010	7.5994	0.000344105
HORVU4Hr1G077350	7.59469	3.54e-06
HORVU5Hr1G007220	7.56085	4.82e-07
HORVU6Hr1G024920	7.55255	4.23e-06
HORVU2Hr1G073730	7.54835	0.000613763
HORVU2Hr1G018570	7.53152	0.0211939
HORVU4Hr1G060670	7.52721	1.07e-07
HORVU1Hr1G043890	7.50582	3.2e-06
HORVU4Hr1G018180	7.48164	1.61e-05
HORVU2Hr1G085500	7.46809	0.00038617
HORVU2Hr1G098250	7.4472	7.03e-05
HORVU2Hr1G012790	7.44558	3.45e-06
HORVU2Hr1G118660	7.44065	9.4e-05
HORVU2Hr1G088540	7.43938	6.26e-05
HORVU7Hr1G006240	7.42575	0.000480511
HORVU5Hr1G092150	7.42472	0.0106492
HORVU7Hr1G039550	7.42225	0.000802523
HORVU1Hr1G079290	7.41479	2.14e-05
HORVU5Hr1G096210	7.41427	0.00282255
HORVU7Hr1G030660	7.39128	0.00098629
HORVU0Hr1G012680	7.37589	0.000288638
HORVU2Hr1G088560	7.35325	0.000111858
HORVU3Hr1G093860	7.34182	2.17e-06
HORVU5Hr1G005030	7.30494	0.00826633
HORVU3Hr1G001680	7.30113	8.26e-05
HORVU6Hr1G010980	7.29034	0.00104677
HORVU2Hr1G046600	7.27887	0.000566462
HORVU4Hr1G059270	7.27757	2.6e-05
HORVU4Hr1G089690	7.27453	0.00719046
HORVU7Hr1G038400	7.22842	0.000565653
HORVU4Hr1G003660	7.20744	1.51e-06
HORVU5Hr1G050950	7.17024	3.66e-05
HORVU7Hr1G006680	7.14413	1.38e-06
HORVU2Hr1G111690	7.13789	0.000130513
HORVU3Hr1G071490	7.13069	4.7e-05
HORVU6Hr1G088440	7.09529	5.91e-05
HORVU2Hr1G090510	7.08993	0.000351987
HORVU3Hr1G111970	7.08813	7.35e-08
HORVU2Hr1G116510	7.07997	0.00012841
HORVU4Hr1G073120	7.07824	5.46e-05
HORVU1Hr1G018140	7.06576	3.44e-05
HORVU2Hr1G082700	7.06071	4.72e-05
HORVU1Hr1G056820	7.05628	3.34e-07
HORVU2Hr1G082740	7.05093	0.00106538
HORVU4Hr1G090070	7.03979	1.42e-05
HORVU6Hr1G044010	7.0376	0.000248628
HORVU6Hr1G071860	7.01804	4.09e-06
HORVU4Hr1G089450	7.01545	1.45e-06
HORVU2Hr1G001460	6.99821	2.71e-05
HORVU1Hr1G082820	6.98522	0.000145209
HORVU7Hr1G117870	6.96894	4.7e-05
HORVU3Hr1G080570	6.94342	0.000302614
HORVU5Hr1G010330	6.94203	0.000311116
HORVU3Hr1G075690	6.94069	7.16e-08
HORVU3Hr1G018550	6.93043	0.000493042
HORVU2Hr1G021890	6.91172	0.000153895
HORVU6Hr1G077790	6.90718	0.00689302
HORVU5Hr1G055650	6.90492	0.00062906
HORVU1Hr1G039410	6.90413	7.2e-05
HORVU1Hr1G092680	6.89193	0.00741451
HORVU0Hr1G008950	6.88593	1.15e-05
HORVU3Hr1G026040	6.88033	2.1e-05
HORVU2Hr1G018680	6.87121	0.000138937
HORVU5Hr1G056070	6.86063	1.51e-05
HORVU7Hr1G030730	6.85499	2.35e-05
HORVU1Hr1G090210	6.84989	3.05e-05
HORVU1Hr1G005140	6.83154	1.02e-06
HORVU7Hr1G096610	6.82939	5.8e-05
HORVU1Hr1G021750	6.82533	1.78e-05
HORVU2Hr1G075930	6.82468	2.17e-05
HORVU7Hr1G118090	6.82237	3.65e-06
HORVU2Hr1G070360	6.81868	3.58e-05
HORVU6Hr1G072140	6.81364	1.19e-05
HORVU1Hr1G091010	6.78356	1.75e-06
HORVU1Hr1G014640	6.77703	0.000485899
HORVU2Hr1G075230	6.74464	0.000872229
HORVU6Hr1G066330	6.73499	3.28e-06
HORVU3Hr1G096570	6.73405	0.000267949
HORVU2Hr1G008960	6.72174	0.00206781
HORVU2Hr1G105690	6.67125	1.43e-05
HORVU7Hr1G006580	6.66899	0.000312454
HORVU4Hr1G072830	6.66177	5.1e-07
HORVU7Hr1G045470	6.65406	1.42e-07
HORVU6Hr1G020080	6.64911	9.29e-06
HORVU5Hr1G096260	6.62248	1.72e-05
HORVU2Hr1G098670	6.62161	1.03e-05
HORVU4Hr1G067430	6.61194	8.03e-06
HORVU7Hr1G122680	6.58291	3.68e-06
HORVU2Hr1G116500	6.56932	2.03e-05
HORVU2Hr1G090670	6.5612	0.000327346
HORVU2Hr1G097980	6.54957	1.94e-06
HORVU2Hr1G025800	6.53027	6.66e-06
HORVU2Hr1G088760	6.52893	2.57e-06
HORVU1Hr1G017410	6.52891	1.03e-05
HORVU7Hr1G082040	6.52174	0.000191274
HORVU3Hr1G030390	6.51801	4.2e-06
HORVU2Hr1G098500	6.51783	0.0137168
HORVU2Hr1G092390	6.45902	7.31e-06
HORVU3Hr1G032260	6.45731	0.0247384
HORVU5Hr1G051970	6.45151	1.61e-06
HORVU5Hr1G079910	6.44696	7.9e-05
HORVU3Hr1G031620	6.43048	4.79e-06
HORVU3Hr1G111580	6.42292	4.9e-07
HORVU3Hr1G032350	6.42203	0.0033079
HORVU4Hr1G065560	6.4045	2.12e-05
HORVU1Hr1G005030	6.40346	0.000151832
HORVU7Hr1G096620	6.40111	0.000165262
HORVU2Hr1G012200	6.39543	0.0296992
HORVU5Hr1G047510	6.39197	0.00123874
HORVU3Hr1G073090	6.3907	7.01e-05
HORVU4Hr1G015490	6.38231	1.86e-05
HORVU3Hr1G113120	6.36311	0.000166418
HORVU4Hr1G012060	6.33649	0.000193499
HORVU2Hr1G118550	6.3333	2.66e-05
HORVU7Hr1G114050	6.33219	0.000612371
HORVU4Hr1G090460	6.32675	1.14e-09
HORVU7Hr1G030670	6.31436	8.38e-06
HORVU3Hr1G078300	6.30934	2.86e-06
HORVU2Hr1G117150	6.30159	0.00402878
HORVU2Hr1G071890	6.26756	1.33e-05
HORVU2Hr1G036930	6.25723	3.03e-06
HORVU6Hr1G092990	6.24539	0.000252602
HORVU7Hr1G074020	6.24217	0.000528463
HORVU1Hr1G021710	6.23192	3.65e-06
HORVU4Hr1G028110	6.21252	5.61e-07
HORVU1Hr1G073940	6.19185	1.28e-07
HORVU0Hr1G009230	6.19162	2.43e-05
HORVU1Hr1G040140	6.1904	1.42e-05
HORVU1Hr1G011930	6.1794	1.87e-05
HORVU2Hr1G076480	6.15114	0.000931819
HORVU1Hr1G065150	6.1484	5.3e-06
HORVU2Hr1G098660	6.1476	1.89e-06
HORVU1Hr1G059950	6.14239	1.73e-05
HORVU1Hr1G056570	6.14126	0.0062911
HORVU5Hr1G012020	6.14012	1.09e-05
HORVU3Hr1G013060	6.12846	0.00033348
HORVU7Hr1G011360	6.11474	0.0232471
HORVU2Hr1G015140	6.10773	1.03e-07
HORVU4Hr1G069260	6.0967	6.02e-07
HORVU4Hr1G010750	6.09362	6.82e-05
HORVU1Hr1G058520	6.09049	7.77e-07
HORVU7Hr1G017640	6.08777	1.44e-05
HORVU3Hr1G007970	6.08747	6.72e-05
HORVU2Hr1G012760	6.08483	4.37e-06
HORVU6Hr1G090280	6.08138	0.0435631
HORVU7Hr1G034070	6.06207	4.27e-06
HORVU5Hr1G092120	6.05628	0.0184909
HORVU5Hr1G061760	6.05101	0.00564251
HORVU4Hr1G090090	6.0371	6.12e-06
HORVU2Hr1G125850	6.01136	0.000126297
HORVU3Hr1G089980	6.00603	2.74e-08
HORVU7Hr1G055330	6.00302	0.000730922
HORVU3Hr1G004050	5.99869	0.00114857
HORVU5Hr1G014120	5.99188	4.32e-05
HORVU7Hr1G110900	5.9789	6.04e-07
HORVU4Hr1G011740	5.9782	5.9e-06
HORVU2Hr1G087170	5.96709	2.6e-05
HORVU0Hr1G017760	5.95624	8.61e-06
HORVU6Hr1G076620	5.95345	0.00237804
HORVU4Hr1G078460	5.94807	1.04e-08
HORVU2Hr1G012710	5.94463	4.02e-06
HORVU3Hr1G025720	5.94321	0.00172139
HORVU4Hr1G054360	5.90463	0.00282864
HORVU2Hr1G039640	5.87063	0.000186727
HORVU4Hr1G055800	5.86424	0.000212723
HORVU7Hr1G098250	5.85356	0.000738572
HORVU6Hr1G085070	5.8478	0.0170598
HORVU7Hr1G116060	5.83863	5.17e-06
HORVU6Hr1G032830	5.8237	1.2e-06
HORVU2Hr1G090750	5.80876	1.17e-05
HORVU2Hr1G020370	5.80191	8.6e-06
HORVU4Hr1G006300	5.78112	0.00484806
HORVU4Hr1G089500	5.77859	4.42e-06
HORVU2Hr1G098160	5.77374	0.000343297
HORVU3Hr1G056100	5.74467	1.62e-05
HORVU2Hr1G095600	5.73127	0.00988435
HORVU4Hr1G020790	5.72589	0.000273366
HORVU2Hr1G070700	5.71937	6.9e-06
HORVU4Hr1G004820	5.70987	0.000170059
HORVU0Hr1G019680	5.70959	0.00128865
HORVU5Hr1G106370	5.7069	4.09e-06
HORVU5Hr1G080950	5.70245	5.29e-06
HORVU4Hr1G051780	5.70192	7.06e-05
HORVU3Hr1G086090	5.70083	0.0227906
HORVU2Hr1G109120	5.68569	0.000125037
HORVU2Hr1G002440	5.67059	0.000629629
HORVU3Hr1G090190	5.67007	0.000157724
HORVU7Hr1G041810	5.66891	6.5e-06
HORVU1Hr1G019530	5.66199	2.22e-05
HORVU3Hr1G094720	5.66112	0.016816
HORVU5Hr1G072940	5.65529	0.00198825
HORVU6Hr1G093860	5.65489	3.24e-06
HORVU6Hr1G082990	5.6533	0.0311345
HORVU5Hr1G079660	5.61415	1.92e-06
HORVU3Hr1G014090	5.60779	9.96e-06
HORVU2Hr1G069710	5.60338	1.57e-05
HORVU6Hr1G088530	5.58402	0.0162773
HORVU2Hr1G112090	5.58106	3.75e-07
HORVU6Hr1G019460	5.57887	0.00165505
HORVU3Hr1G087480	5.56099	1.21e-05
HORVU3Hr1G074910	5.5254	0.0034396
HORVU5Hr1G056300	5.52177	0.000105266
HORVU2Hr1G118570	5.51798	7.91e-06
HORVU4Hr1G081390	5.51222	0.000748517
HORVU3Hr1G107200	5.51034	3.73e-05
HORVU3Hr1G099990	5.5087	0.0104344
HORVU2Hr1G107750	5.50672	2.63e-05
HORVU6Hr1G072710	5.486	0.00189826
HORVU3Hr1G012970	5.48515	1.01e-05
HORVU2Hr1G075270	5.45321	0.00104924
HORVU5Hr1G113790	5.44989	0.00227011
HORVU1Hr1G083380	5.44528	2.18e-05
HORVU4Hr1G039660	5.43735	8.65e-05
HORVU7Hr1G007790	5.43431	0.0327502
HORVU2Hr1G020380	5.41804	1.08e-05
HORVU2Hr1G104120	5.41784	0.00719595
HORVU4Hr1G081660	5.40558	0.00019457
HORVU2Hr1G099870	5.40496	0.000244115
HORVU2Hr1G051030	5.40477	3.14e-07
HORVU2Hr1G111510	5.39577	2.43e-06
HORVU1Hr1G063790	5.39294	4.17e-06
HORVU1Hr1G083580	5.39078	3.75e-07
HORVU4Hr1G081640	5.38619	0.000412021
HORVU6Hr1G088610	5.38154	1.58e-05
HORVU5Hr1G092160	5.36777	2.7e-05
HORVU4Hr1G005540	5.35212	8.46e-05
HORVU5Hr1G000400	5.34591	0.000334103
HORVU5Hr1G039950	5.34243	3.43e-06
HORVU3Hr1G032820	5.3385	2.47e-06
HORVU5Hr1G062290	5.33528	5.27e-05
HORVU5Hr1G119810	5.31552	0.00309825
HORVU2Hr1G020430	5.31435	0.00151643
HORVU5Hr1G071980	5.31146	0.000353268
HORVU2Hr1G033850	5.30458	0.000210461
HORVU7Hr1G025800	5.30341	5.32e-06
HORVU3Hr1G006130	5.30121	2.3e-06
HORVU2Hr1G026710	5.2966	2.62e-05
HORVU6Hr1G062190	5.29015	0.00380593
HORVU2Hr1G105740	5.28993	0.00253984
HORVU2Hr1G027750	5.28502	3.22e-05
HORVU1Hr1G082020	5.28403	0.000153886
HORVU7Hr1G039180	5.27229	0.0230876
HORVU7Hr1G078330	5.2641	8.4e-07
HORVU7Hr1G008050	5.25783	1.89e-05
HORVU7Hr1G101710	5.23514	1.54e-05
HORVU3Hr1G069750	5.23183	7.39e-06
HORVU4Hr1G060760	5.22252	0.00230993
HORVU5Hr1G072160	5.19206	0.0174903
HORVU7Hr1G096760	5.19197	4.63e-06
HORVU6Hr1G061450	5.17383	0.00104647
HORVU6Hr1G032810	5.15247	1.83e-06
HORVU2Hr1G075370	5.14042	6.71e-06
HORVU4Hr1G084380	5.12988	0.000652391
HORVU4Hr1G003450	5.11833	0.000289315
HORVU1Hr1G064110	5.11612	1.29e-05
HORVU6Hr1G070450	5.10518	0.000278485
HORVU3Hr1G078390	5.10236	0.00538926
HORVU5Hr1G112610	5.08601	0.000119726
HORVU5Hr1G079670	5.08357	5.48e-06
HORVU5Hr1G014130	5.08251	0.000330727
HORVU0Hr1G022690	5.07997	1.01e-05
HORVU7Hr1G013170	5.07714	7.07e-05
HORVU4Hr1G063780	5.0739	0.0101694
HORVU5Hr1G032740	5.06616	0.00272049
HORVU5Hr1G006350	5.06273	8.65e-05
HORVU7Hr1G122060	5.05864	7.9e-05
HORVU4Hr1G051530	5.05591	0.000193297
HORVU0Hr1G022000	5.05324	5.47e-06
HORVU5Hr1G103460	5.04012	7.1e-05
HORVU2Hr1G022640	5.03914	0.0171463
HORVU0Hr1G040420	5.03835	8.74e-06
HORVU7Hr1G047690	5.037	0.000400811
HORVU2Hr1G033860	5.03576	0.000533117
HORVU0Hr1G017670	5.03364	0.00250648
HORVU5Hr1G079040	5.01464	0.00161463
HORVU0Hr1G021610	5.01331	9.07e-05
HORVU4Hr1G074400	5.01264	0.00281313
HORVU1Hr1G091470	4.99984	7.3e-05
HORVU4Hr1G015370	4.99297	0.000571167
HORVU0Hr1G012850	4.97765	1.56e-06
HORVU5Hr1G063480	4.97731	1.72e-05
HORVU3Hr1G018690	4.97669	8.4e-05
HORVU2Hr1G107740	4.96069	5.05e-05
HORVU2Hr1G018430	4.94893	0.0198312
HORVU4Hr1G056950	4.93949	5.48e-06
HORVU4Hr1G074710	4.93792	0.00377852
HORVU7Hr1G107400	4.93069	8.22e-07
HORVU5Hr1G063820	4.92859	7.29e-07
HORVU2Hr1G088640	4.90771	3.65e-06
HORVU0Hr1G012820	4.90655	2.67e-05
HORVU4Hr1G083930	4.89737	0.00022304
HORVU2Hr1G122260	4.89646	0.000954704
HORVU1Hr1G049310	4.89524	2.43e-06
HORVU5Hr1G103420	4.8801	0.00276302
HORVU2Hr1G076320	4.87694	0.0458303
HORVU1Hr1G086580	4.87355	1.35e-05
HORVU2Hr1G001150	4.86746	0.0157429
HORVU7Hr1G088260	4.86532	7.29e-07
HORVU2Hr1G015720	4.85708	0.00204172
HORVU1Hr1G093170	4.83995	2.05e-05
HORVU2Hr1G038940	4.83881	9.6e-05
HORVU4Hr1G026910	4.82375	4.55e-07
HORVU7Hr1G096630	4.81512	1.08e-05
HORVU2Hr1G015150	4.81154	1.99e-05
HORVU2Hr1G035870	4.8113	1.01e-05
HORVU2Hr1G013390	4.80916	0.000368821
HORVU3Hr1G100190	4.79932	0.00147208
HORVU1Hr1G093670	4.79861	0.000101575
HORVU2Hr1G033540	4.78856	2.17e-06
HORVU1Hr1G085090	4.78645	0.000256454
HORVU2Hr1G015160	4.78136	6.17e-06
HORVU3Hr1G095730	4.77899	7.95e-06
HORVU1Hr1G087800	4.77389	0.000338475
HORVU3Hr1G018740	4.77203	0.000735338
HORVU2Hr1G124200	4.7681	0.000302676
HORVU7Hr1G050670	4.76386	0.0005946
HORVU3Hr1G094480	4.76284	0.000773164
HORVU7Hr1G113080	4.74193	0.000168585
HORVU1Hr1G082100	4.73094	1.01e-05
HORVU0Hr1G019590	4.72961	3.64e-07
HORVU6Hr1G024850	4.72273	2.66e-05
HORVU3Hr1G066340	4.7156	0.00077506
HORVU7Hr1G035020	4.71362	0.000205005
HORVU2Hr1G082320	4.70796	3.5e-05
HORVU2Hr1G003210	4.70525	0.00327798
HORVU6Hr1G005030	4.70088	8.52e-07
HORVU5Hr1G115100	4.69754	1.48e-05
HORVU6Hr1G000480	4.6883	2.3e-06
HORVU3Hr1G000720	4.67236	0.000430629
HORVU4Hr1G052790	4.66368	4.54e-05
HORVU3Hr1G070790	4.66125	1.42e-07
HORVU2Hr1G028720	4.65344	0.000105266
HORVU6Hr1G025430	4.65077	4.97e-05
HORVU6Hr1G087820	4.65001	0.000180276
HORVU7Hr1G045600	4.64985	7.79e-06
HORVU1Hr1G074330	4.63876	6.1e-06
HORVU4Hr1G081330	4.63629	1.63e-05
HORVU2Hr1G023590	4.63458	1.87e-05
HORVU7Hr1G097000	4.62961	1.97e-07
HORVU2Hr1G084130	4.62494	8.1e-05
HORVU6Hr1G069180	4.61215	0.00165505
HORVU3Hr1G073580	4.61189	0.0087028
HORVU2Hr1G070310	4.60914	2.14e-05
HORVU2Hr1G015180	4.60492	0.000137299
HORVU3Hr1G010240	4.60347	0.00418307
HORVU7Hr1G046660	4.59826	5.67e-05
HORVU3Hr1G090170	4.57694	2.75e-05
HORVU2Hr1G043280	4.56712	5.1e-07
HORVU5Hr1G104750	4.54188	4.97e-05
HORVU3Hr1G064790	4.53515	0.000234446
HORVU5Hr1G068500	4.52884	0.00809184
HORVU1Hr1G059560	4.52694	0.00140693
HORVU3Hr1G081400	4.5267	1.51e-06
HORVU4Hr1G045830	4.52163	0.00178617
HORVU1Hr1G049420	4.51298	1.85e-06
HORVU1Hr1G093780	4.5123	0.000254449
HORVU2Hr1G062060	4.50835	0.000663424
HORVU3Hr1G065630	4.50688	0.00813038
HORVU6Hr1G027260	4.49604	1.8e-06
HORVU2Hr1G079180	4.4874	5.54e-05
HORVU1Hr1G048080	4.47371	8.9e-06
HORVU5Hr1G068320	4.46751	1.74e-07
HORVU2Hr1G065000	4.46609	9.16e-06
HORVU1Hr1G020450	4.46598	2.33e-05
HORVU5Hr1G119270	4.45526	3.13e-05
HORVU4Hr1G063190	4.4488	0.000316252
HORVU5Hr1G040440	4.4371	0.000113239
HORVU3Hr1G110760	4.42567	1.04e-05
HORVU5Hr1G081610	4.42471	5.31e-06
HORVU7Hr1G056530	4.42183	1.85e-06
HORVU2Hr1G037480	4.39755	0.00494338
HORVU3Hr1G096600	4.39743	3.75e-05
HORVU6Hr1G090560	4.39504	0.00470765
HORVU4Hr1G083820	4.39185	0.018068
HORVU6Hr1G069710	4.39003	8.44e-05
HORVU0Hr1G017220	4.38225	0.00385966
HORVU3Hr1G105630	4.37893	0.000635984
HORVU6Hr1G012210	4.37707	0.0288007
HORVU3Hr1G064640	4.37584	1.56e-05
HORVU7Hr1G039700	4.37156	1.26e-07
HORVU2Hr1G108370	4.37069	4.87e-05
HORVU4Hr1G004000	4.36525	0.00136986
HORVU7Hr1G122470	4.36506	0.00349982
HORVU5Hr1G104840	4.36341	0.00107127
HORVU2Hr1G119250	4.36059	0.00377913
HORVU6Hr1G015470	4.35849	0.000187357
HORVU5Hr1G014090	4.35163	0.000242112
HORVU7Hr1G050680	4.3491	0.000385851
HORVU7Hr1G045630	4.3456	6.31e-07
HORVU3Hr1G111600	4.34492	0.00262746
HORVU2Hr1G040790	4.34332	0.000671031
HORVU0Hr1G000340	4.33612	0.000317238
HORVU3Hr1G094340	4.32991	2.52e-05
HORVU7Hr1G082640	4.3282	0.000588741
HORVU1Hr1G093560	4.32356	0.000297079
HORVU3Hr1G006530	4.32284	0.0186173
HORVU7Hr1G107680	4.32002	0.00131626
HORVU5Hr1G106640	4.30504	0.0270161
HORVU3Hr1G105300	4.29985	0.000637019
HORVU2Hr1G051170	4.29229	0.00236822
HORVU5Hr1G120190	4.28959	5.31e-06
HORVU0Hr1G016350	4.2893	0.000162081
HORVU7Hr1G088870	4.28504	5.53e-08
HORVU3Hr1G049780	4.2825	6.46e-05
HORVU4Hr1G053450	4.28166	0.000376171
HORVU2Hr1G096890	4.28165	1.26e-05
HORVU3Hr1G058900	4.2791	0.00027646
HORVU7Hr1G118440	4.27663	1.71e-05
HORVU6Hr1G056710	4.27382	4.6e-06
HORVU7Hr1G006530	4.27368	0.000126767
HORVU4Hr1G083450	4.26467	2.98e-05
HORVU4Hr1G013560	4.2613	2.61e-06
HORVU4Hr1G090310	4.25902	1.36e-05
HORVU4Hr1G076200	4.25563	8.31e-05
HORVU3Hr1G035680	4.24333	0.0074533
HORVU0Hr1G018590	4.23987	0.0130843
HORVU1Hr1G013140	4.22125	4.42e-07
HORVU4Hr1G052450	4.2212	0.00447822
HORVU7Hr1G115670	4.22104	0.00150982
HORVU5Hr1G063940	4.21837	0.00167599
HORVU4Hr1G015350	4.2111	9.23e-05
HORVU2Hr1G071480	4.20494	0.000127699
HORVU2Hr1G000090	4.19914	0.00936644
HORVU2Hr1G023450	4.19797	2.12e-05
HORVU7Hr1G009140	4.19593	8.31e-05
HORVU3Hr1G078840	4.1938	8.9e-06
HORVU3Hr1G065620	4.19365	0.00567969
HORVU0Hr1G005180	4.17725	4.55e-05
HORVU5Hr1G112540	4.17673	0.00116821
HORVU4Hr1G073230	4.17168	4.26e-06
HORVU6Hr1G079650	4.16849	2.68e-05
HORVU1Hr1G025570	4.16573	5.29e-06
HORVU3Hr1G107240	4.16021	1.18e-05
HORVU5Hr1G062030	4.1533	6.86e-05
HORVU1Hr1G067080	4.12204	0.000105266
HORVU0Hr1G018890	4.11422	4.87e-05
HORVU2Hr1G015590	4.11149	0.00093351
HORVU5Hr1G001750	4.10932	2.65e-05
HORVU5Hr1G026220	4.10287	0.000480511
HORVU4Hr1G082680	4.09769	0.00142843
HORVU1Hr1G054060	4.09595	1.05e-05
HORVU4Hr1G056500	4.09292	0.00111516
HORVU7Hr1G067860	4.0925	2.61e-05
HORVU2Hr1G104240	4.07995	0.0324726
HORVU1Hr1G071670	4.07922	9.34e-05
HORVU1Hr1G072680	4.07782	7.88e-05
HORVU7Hr1G113400	4.07326	4.8e-06
HORVU2Hr1G069650	4.06915	2.34e-05
HORVU7Hr1G003490	4.06491	0.022932
HORVU3Hr1G064200	4.05821	3.72e-06
HORVU3Hr1G006760	4.03021	2.49e-05
HORVU5Hr1G069360	4.02119	1.28e-06
HORVU2Hr1G045340	4.01966	0.00452103
HORVU4Hr1G075410	4.01383	0.000109002
HORVU3Hr1G082880	4.01363	0.000665188
HORVU2Hr1G045020	4.00811	6.1e-06
HORVU7Hr1G093080	3.99999	1.28e-05
HORVU5Hr1G018780	3.9998	5.26e-06
HORVU4Hr1G080150	3.99513	0.000263035
HORVU7Hr1G079270	3.99445	0.000130543
HORVU6Hr1G062070	3.99261	7.36e-05
HORVU6Hr1G000130	3.99256	0.00114686
HORVU5Hr1G104850	3.99098	1.42e-05
HORVU5Hr1G087780	3.98884	5.63e-05
HORVU7Hr1G040080	3.98218	2.05e-05
HORVU2Hr1G115980	3.98022	0.000481078
HORVU4Hr1G050510	3.97566	7.67e-05
HORVU5Hr1G109290	3.97332	5.07e-06
HORVU6Hr1G089600	3.96831	1.83e-05
HORVU2Hr1G013330	3.96818	6.06e-05
HORVU7Hr1G113300	3.94711	4.12e-05
HORVU2Hr1G120170	3.94645	0.00660226
HORVU1Hr1G018870	3.94042	0.000290922
HORVU7Hr1G030160	3.93345	0.000319517
HORVU1Hr1G083610	3.93193	1.58e-06
HORVU2Hr1G100440	3.92985	0.000518052
HORVU7Hr1G071820	3.92723	7.81e-05
HORVU7Hr1G039220	3.92149	5.36e-05
HORVU3Hr1G004740	3.91966	0.000322196
HORVU3Hr1G019510	3.91596	3.59e-05
HORVU2Hr1G016720	3.91585	0.000187909
HORVU7Hr1G097870	3.9151	4.88e-05
HORVU4Hr1G052490	3.90825	2.34e-05
HORVU2Hr1G080590	3.90676	2.4e-05
HORVU1Hr1G093660	3.90183	0.000329474
HORVU0Hr1G005160	3.89509	1.24e-05
HORVU2Hr1G035830	3.89337	0.00192353
HORVU3Hr1G093970	3.88985	2.3e-06
HORVU4Hr1G022830	3.88361	7.09e-06
HORVU7Hr1G030710	3.87728	4.92e-05
HORVU1Hr1G059020	3.87563	6.5e-06
HORVU6Hr1G091840	3.8706	4.41e-05
HORVU5Hr1G053020	3.86806	0.000346937
HORVU3Hr1G016430	3.86682	6.23e-05
HORVU6Hr1G051000	3.85832	2.97e-06
HORVU3Hr1G016860	3.8578	0.000288638
HORVU1Hr1G082510	3.85307	1.12e-05
HORVU2Hr1G111570	3.85223	0.000802523
HORVU5Hr1G113500	3.84404	0.000203965
HORVU5Hr1G074820	3.83603	2.17e-05
HORVU1Hr1G077530	3.83417	2.08e-05
HORVU5Hr1G060580	3.8241	4.23e-05
HORVU3Hr1G113020	3.82292	0.0382799
HORVU4Hr1G054110	3.82203	0.000330074
HORVU3Hr1G077930	3.81915	0.000124293
HORVU7Hr1G108790	3.81884	4.8e-06
HORVU2Hr1G094230	3.81711	0.00478446
HORVU2Hr1G112580	3.81351	0.000481717
HORVU2Hr1G033610	3.81281	0.000740755
HORVU6Hr1G061420	3.7946	0.000786297
HORVU7Hr1G122120	3.79448	0.00579307
HORVU2Hr1G040800	3.78845	0.000667103
HORVU3Hr1G056980	3.78237	0.0114679
HORVU3Hr1G003980	3.7809	4.72e-05
HORVU5Hr1G074840	3.77937	3.81e-05
ENSRNA049486728	3.77931	0.000522002
HORVU3Hr1G099630	3.77837	1.27e-05
HORVU1Hr1G072590	3.77496	4e-05
HORVU2Hr1G106210	3.76663	1.08e-05
HORVU7Hr1G035930	3.75849	0.00047062
HORVU5Hr1G087730	3.75582	0.000527321
HORVU6Hr1G024770	3.75579	0.0056928
HORVU3Hr1G034590	3.75201	1.72e-05
HORVU6Hr1G026650	3.74246	7.31e-06
HORVU1Hr1G090980	3.7353	0.010002
HORVU6Hr1G028200	3.73358	1.35e-05
HORVU5Hr1G072520	3.73305	0.0153051
HORVU5Hr1G105710	3.73257	0.000169138
HORVU0Hr1G029200	3.73001	0.000297865
HORVU2Hr1G061040	3.72806	8.43e-05
HORVU2Hr1G032100	3.7271	0.00154938
HORVU2Hr1G066200	3.72397	9.97e-06
HORVU7Hr1G040460	3.72256	2.88e-06
HORVU1Hr1G055340	3.71692	6.96e-06
HORVU5Hr1G047920	3.71633	8.65e-06
HORVU4Hr1G010130	3.71476	7.12e-05
HORVU2Hr1G088660	3.71331	2.9e-05
HORVU1Hr1G068830	3.70962	9.15e-06
HORVU3Hr1G064680	3.70806	6.11e-07
HORVU7Hr1G088200	3.70092	0.000245511
HORVU5Hr1G010960	3.68802	0.00809421
HORVU7Hr1G039930	3.68283	1.74e-07
HORVU5Hr1G051960	3.68233	0.00133729
HORVU5Hr1G036840	3.68093	0.0204902
HORVU7Hr1G033520	3.67784	0.00043997
HORVU7Hr1G020370	3.6637	3.27e-05
HORVU1Hr1G087110	3.66221	7.41e-05
HORVU2Hr1G089970	3.65885	9.22e-07
HORVU0Hr1G012990	3.6586	1.5e-05
HORVU7Hr1G065790	3.65827	0.000131294
HORVU0Hr1G019800	3.65101	0.00146577
HORVU0Hr1G017790	3.64363	1.22e-05
HORVU2Hr1G027470	3.64072	0.000816458
HORVU3Hr1G091230	3.63655	1.02e-06
HORVU1Hr1G095220	3.63122	0.000185339
HORVU4Hr1G001740	3.62851	9.45e-05
HORVU6Hr1G041090	3.62591	0.00374847
HORVU0Hr1G014040	3.61551	2.37e-05
HORVU3Hr1G012650	3.61391	4.36e-05
HORVU5Hr1G009220	3.61218	2.3e-06
HORVU3Hr1G020850	3.60942	1.08e-06
HORVU7Hr1G043520	3.60374	3.43e-05
HORVU7Hr1G087800	3.6026	0.000155128
HORVU5Hr1G073410	3.60046	2.2e-05
HORVU2Hr1G102380	3.59779	6.83e-05
HORVU1Hr1G085150	3.59577	6.07e-05
HORVU4Hr1G054390	3.59286	0.0265354
HORVU6Hr1G054770	3.59135	1.65e-05
HORVU3Hr1G002840	3.59054	0.00118528
HORVU3Hr1G068140	3.58764	0.00050115
HORVU2Hr1G082340	3.58757	1.51e-05
HORVU5Hr1G044510	3.58752	0.00629715
HORVU4Hr1G012700	3.58608	0.00603194
HORVU2Hr1G101150	3.58553	0.0118358
HORVU3Hr1G047220	3.584	9.25e-05
HORVU3Hr1G028260	3.58339	0.00030703
HORVU5Hr1G104580	3.5831	0.00115444
HORVU1Hr1G073820	3.57243	0.000131119
HORVU7Hr1G048430	3.57143	0.000212838
HORVU2Hr1G097850	3.57066	0.000711382
HORVU6Hr1G035970	3.56252	1.71e-05
HORVU7Hr1G081610	3.56171	0.00027133
HORVU5Hr1G121940	3.55985	0.000129898
HORVU6Hr1G025500	3.55886	0.000685706
HORVU7Hr1G087900	3.55869	7.91e-06
HORVU7Hr1G118520	3.55758	0.00429771
HORVU7Hr1G084230	3.55516	0.00013045
HORVU1Hr1G061160	3.55306	0.00170192
HORVU3Hr1G056770	3.5522	0.0142436
HORVU4Hr1G045250	3.54021	3.21e-05
HORVU7Hr1G050660	3.5378	0.000975089
HORVU6Hr1G091440	3.53574	0.000106333
HORVU2Hr1G120530	3.53571	0.000922255
HORVU4Hr1G081140	3.5321	0.00443234
HORVU2Hr1G118350	3.52776	2.48e-06
HORVU2Hr1G126740	3.52703	0.000426146
HORVU5Hr1G122530	3.52671	0.00154938
HORVU4Hr1G067950	3.52608	1.42e-06
HORVU0Hr1G024830	3.52524	5.87e-05
HORVU4Hr1G053270	3.52268	0.0258366
HORVU5Hr1G024620	3.52114	0.0213295
HORVU6Hr1G061390	3.513	0.00317248
HORVU2Hr1G121840	3.50545	0.000120115
HORVU5Hr1G058780	3.50489	3.66e-07
HORVU1Hr1G017860	3.49914	0.000329946
HORVU1Hr1G021680	3.4966	6.54e-05
HORVU2Hr1G062100	3.49459	8.19e-07
HORVU5Hr1G071780	3.49218	7.62e-05
HORVU1Hr1G011990	3.49169	0.0241566
HORVU5Hr1G105900	3.48723	0.000186523
HORVU3Hr1G069590	3.48717	7.1e-06
HORVU7Hr1G094870	3.48322	3.9e-06
HORVU2Hr1G015200	3.48316	3.68e-05
HORVU1Hr1G076100	3.48286	0.000322432
HORVU1Hr1G076460	3.48177	0.00056073
HORVU3Hr1G000590	3.48137	6.49e-05
HORVU4Hr1G051850	3.47798	0.000129267
HORVU2Hr1G111530	3.47623	0.000240958
HORVU7Hr1G100840	3.47521	0.000115364
HORVU6Hr1G066840	3.47246	0.00010823
HORVU6Hr1G032760	3.47124	1.58e-06
HORVU5Hr1G094750	3.47027	0.0020272
HORVU4Hr1G054070	3.46938	0.00204172
HORVU4Hr1G039640	3.46873	9.64e-05
HORVU3Hr1G107250	3.46649	4.27e-06
HORVU1Hr1G021880	3.46621	1.85e-06
HORVU7Hr1G083750	3.46455	0.00537426
HORVU7Hr1G001670	3.46341	0.000263946
HORVU3Hr1G092690	3.45833	1.6e-05
HORVU5Hr1G069730	3.45649	0.000335984
HORVU1Hr1G049280	3.45603	1.54e-05
HORVU2Hr1G110420	3.45132	0.000215516
HORVU3Hr1G084830	3.45032	0.00197749
HORVU2Hr1G121820	3.44683	0.00533433
HORVU3Hr1G094250	3.44642	0.000105814
HORVU7Hr1G050030	3.44556	0.00108254
HORVU3Hr1G107350	3.44508	0.000197845
HORVU2Hr1G091530	3.44296	3.69e-06
HORVU2Hr1G125430	3.43921	0.00140038
HORVU0Hr1G017960	3.43194	5.86e-05
HORVU1Hr1G080300	3.43052	1.75e-05
HORVU6Hr1G080360	3.42701	0.000181853
HORVU2Hr1G091590	3.41844	7.05e-06
HORVU5Hr1G094380	3.41726	9.1e-05
HORVU5Hr1G051760	3.41058	3.69e-06
HORVU7Hr1G056990	3.40746	1.22e-05
HORVU3Hr1G090410	3.40694	0.0231222
HORVU5Hr1G065740	3.40637	1.84e-05
HORVU5Hr1G068330	3.40507	1.34e-05
HORVU4Hr1G076600	3.4025	0.00134715
HORVU2Hr1G033880	3.40067	9.27e-05
HORVU1Hr1G029280	3.39303	1.72e-05
HORVU4Hr1G051610	3.38848	3.76e-05
HORVU0Hr1G006830	3.38708	0.000773927
HORVU2Hr1G074960	3.38678	1.48e-05
HORVU7Hr1G091800	3.37718	0.00189001
HORVU3Hr1G106140	3.37681	8.89e-05
HORVU3Hr1G105290	3.37365	0.00335238
HORVU0Hr1G013950	3.37306	2.06e-07
HORVU6Hr1G019380	3.37036	3.81e-05
HORVU5Hr1G085310	3.36906	1.82e-05
HORVU2Hr1G062080	3.36283	4.66e-06
HORVU1Hr1G057910	3.36252	1.12e-05
HORVU2Hr1G094330	3.3615	5.07e-06
HORVU0Hr1G025850	3.35798	1.94e-06
HORVU1Hr1G033320	3.35695	0.000141329
HORVU7Hr1G113290	3.35328	9.59e-05
HORVU7Hr1G037140	3.35308	0.000294901
HORVU1Hr1G091500	3.34974	0.000534624
HORVU4Hr1G020030	3.34868	6.72e-05
HORVU6Hr1G077260	3.34855	0.00298582
HORVU7Hr1G068230	3.33733	0.000208947
HORVU2Hr1G100500	3.33548	0.00824909
HORVU5Hr1G114600	3.33512	0.000379129
HORVU3Hr1G025020	3.33383	2.27e-06
HORVU7Hr1G006660	3.33007	1.14e-05
HORVU1Hr1G020580	3.32902	0.00543974
HORVU6Hr1G022970	3.32396	0.00206974
HORVU3Hr1G026150	3.31955	8.89e-06
HORVU3Hr1G116490	3.31907	2.57e-05
EPlHVUG00000039904	3.31891	0.000207357
HORVU5Hr1G097320	3.31855	0.000112443
HORVU2Hr1G097170	3.31774	0.00139586
HORVU5Hr1G068060	3.3172	0.00171078
HORVU6Hr1G076530	3.3164	0.0101144
HORVU0Hr1G011630	3.31432	0.00051701
HORVU2Hr1G069660	3.30992	4.6e-07
HORVU7Hr1G113850	3.3097	0.0499391
HORVU5Hr1G005310	3.30863	0.00126393
HORVU1Hr1G092960	3.3073	0.00324105
HORVU1Hr1G065100	3.30603	0.00297658
HORVU5Hr1G096930	3.30181	0.00396272
HORVU5Hr1G024640	3.3009	0.00816147
HORVU6Hr1G037140	3.30041	8.35e-05
HORVU3Hr1G004570	3.29983	4.51e-05
HORVU5Hr1G044640	3.29854	9.95e-06
HORVU4Hr1G076820	3.29733	0.000960457
HORVU7Hr1G030630	3.29577	0.000497205
HORVU2Hr1G015570	3.29342	0.00444635
HORVU1Hr1G022430	3.28919	0.000267949
HORVU1Hr1G020590	3.28848	6.62e-05
HORVU5Hr1G021070	3.28528	0.00051216
HORVU7Hr1G082930	3.28441	9.51e-06
HORVU7Hr1G092720	3.27812	0.000226304
HORVU2Hr1G031460	3.27709	0.000493952
HORVU0Hr1G000840	3.27671	0.00987584
HORVU6Hr1G077610	3.2698	0.00167704
HORVU4Hr1G011090	3.26844	5.85e-06
HORVU3Hr1G070750	3.26665	7.17e-06
HORVU5Hr1G077920	3.26606	4.7e-05
HORVU4Hr1G083000	3.26237	6.72e-09
HORVU2Hr1G062070	3.26094	1.01e-05
HORVU2Hr1G115960	3.25862	0.00068929
HORVU2Hr1G112570	3.25572	0.00151324
HORVU5Hr1G097310	3.25517	0.000547408
HORVU7Hr1G048730	3.25418	1.42e-07
HORVU1Hr1G049070	3.25348	0.000226478
HORVU2Hr1G090200	3.25128	0.000754416
ENSRNA049487130	3.25041	9.42e-05
HORVU7Hr1G085100	3.24955	0.000129656
HORVU6Hr1G089310	3.24605	0.00758395
HORVU5Hr1G006280	3.23921	2.51e-05
HORVU2Hr1G121370	3.23867	5.12e-06
HORVU5Hr1G045750	3.23734	0.000169166
HORVU1Hr1G007800	3.23539	0.00134501
HORVU1Hr1G035380	3.2348	0.000148044
HORVU2Hr1G066600	3.23154	6.29e-05
HORVU6Hr1G060540	3.23037	0.00108609
HORVU4Hr1G051010	3.22543	1.01e-05
HORVU5Hr1G005180	3.22351	0.00024886
HORVU0Hr1G003480	3.22136	1.31e-05
HORVU7Hr1G092940	3.22079	4.86e-07
HORVU3Hr1G087770	3.2167	4.79e-05
HORVU1Hr1G094810	3.21291	0.000438694
ENSRNA049479359	3.21164	4.93e-05
HORVU4Hr1G071040	3.20891	5.39e-05
HORVU3Hr1G011850	3.20889	0.0409764
HORVU4Hr1G074390	3.20783	6.79e-06
HORVU5Hr1G055950	3.20606	0.00640315
HORVU2Hr1G122280	3.2036	0.00265314
HORVU4Hr1G087840	3.2006	0.00553348
HORVU5Hr1G093930	3.20005	0.000272322
HORVU4Hr1G017240	3.19705	0.00608369
HORVU5Hr1G068800	3.19583	1.86e-05
HORVU1Hr1G087900	3.19362	1.87e-07
HORVU7Hr1G099560	3.19261	0.0016906
HORVU2Hr1G068260	3.18876	0.0148654
HORVU1Hr1G092290	3.18229	0.000144005
HORVU1Hr1G090820	3.18217	0.000491883
HORVU2Hr1G091550	3.18178	5.27e-05
HORVU2Hr1G044340	3.17961	0.00226741
HORVU0Hr1G011520	3.17788	0.000401715
HORVU1Hr1G090670	3.17535	0.00259154
HORVU4Hr1G082030	3.17296	1.68e-05
HORVU5Hr1G056040	3.16661	0.0141824
HORVU5Hr1G092850	3.16444	0.00780427
HORVU2Hr1G015980	3.16065	0.0024402
HORVU1Hr1G091060	3.15677	0.00130821
HORVU2Hr1G014890	3.14904	0.0268019
HORVU2Hr1G091430	3.149	0.000298512
HORVU6Hr1G020520	3.14678	4.17e-07
HORVU4Hr1G077230	3.1435	3.36e-06
HORVU2Hr1G018370	3.13744	0.000660844
HORVU3Hr1G064590	3.1366	2.19e-06
HORVU2Hr1G018390	3.13544	0.000173661
HORVU2Hr1G111540	3.13308	9.28e-06
HORVU3Hr1G095090	3.13276	9.38e-06
HORVU5Hr1G064770	3.13172	1.41e-05
HORVU5Hr1G094450	3.13062	0.00283855
HORVU6Hr1G037290	3.12658	1.45e-05
HORVU2Hr1G074940	3.12586	0.00133729
HORVU5Hr1G060460	3.11539	1.33e-05
HORVU2Hr1G104080	3.11142	0.0105537
HORVU6Hr1G037690	3.10871	4.41e-05
HORVU3Hr1G026920	3.10247	3.36e-06
HORVU5Hr1G109120	3.1011	0.0010411
HORVU2Hr1G107140	3.10034	0.0115514
HORVU0Hr1G003000	3.09345	0.000638698
HORVU0Hr1G002270	3.09194	0.00148641
HORVU6Hr1G080000	3.09162	0.000238213
HORVU2Hr1G032330	3.09152	0.000103533
HORVU1Hr1G020600	3.08767	0.00758132
HORVU0Hr1G039080	3.0815	9.82e-05
HORVU7Hr1G046970	3.08133	6.31e-07
HORVU7Hr1G118570	3.08099	0.00718822
HORVU6Hr1G076510	3.07661	0.000139841
HORVU3Hr1G074290	3.07194	5.47e-07
HORVU6Hr1G076520	3.07092	0.00646812
HORVU2Hr1G112830	3.07061	0.00217801
HORVU1Hr1G048170	3.06556	1.78e-05
HORVU5Hr1G045710	3.0645	0.0213903
HORVU1Hr1G089730	3.06263	0.0394839
HORVU2Hr1G109780	3.06094	0.00226741
HORVU2Hr1G009110	3.05906	0.000244235
HORVU2Hr1G067280	3.05542	2.52e-05
HORVU2Hr1G121870	3.0553	2.08e-05
HORVU4Hr1G017270	3.05439	0.000242048
HORVU3Hr1G064470	3.05425	0.00010823
HORVU7Hr1G040880	3.05218	9.86e-05
HORVU6Hr1G053000	3.04658	1.12e-05
HORVU1Hr1G048090	3.04437	0.000210141
HORVU4Hr1G013180	3.04392	1.27e-05
HORVU2Hr1G084420	3.04361	0.00157134
HORVU2Hr1G079270	3.042	0.000240992
HORVU7Hr1G093120	3.04027	4.32e-06
HORVU3Hr1G087720	3.03695	0.000226304
HORVU2Hr1G043270	3.03358	1.45e-05
HORVU7Hr1G021050	3.02884	0.000270254
HORVU6Hr1G081950	3.02847	0.000817159
HORVU4Hr1G061740	3.02584	1.73e-05
HORVU6Hr1G000090	3.02393	0.000834321
ENSRNA049489212	3.0233	0.0149843
HORVU4Hr1G060810	3.02278	0.00291049
HORVU4Hr1G026140	3.02231	4.06e-05
HORVU4Hr1G025360	3.01854	1.26e-05
HORVU2Hr1G086550	3.01179	0.000201643
HORVU6Hr1G074610	3.00933	0.000655354
HORVU4Hr1G001450	3.00785	0.0233541
HORVU5Hr1G124880	3.00553	0.000937367
HORVU2Hr1G024300	3.00471	0.000231511
HORVU6Hr1G031550	3.00409	0.0246855
HORVU6Hr1G037240	3.00404	6.74e-06
HORVU5Hr1G006020	3.00322	0.00198174
HORVU5Hr1G109940	3.00177	0.000157017
HORVU4Hr1G023210	2.99601	0.00051216
HORVU5Hr1G120790	2.99499	7.67e-05
HORVU2Hr1G066610	2.99146	0.000286308
HORVU3Hr1G108750	2.98673	6.28e-05
HORVU3Hr1G020490	2.98604	0.0119452
HORVU3Hr1G084360	2.98142	2.16e-06
HORVU1Hr1G065340	2.98139	6.72e-05
HORVU1Hr1G057220	2.97513	0.00283592
HORVU2Hr1G045200	2.97272	0.00025532
HORVU3Hr1G050680	2.96478	7.95e-06
HORVU7Hr1G091060	2.96452	0.000719385
HORVU2Hr1G091800	2.96394	4.6e-05
HORVU3Hr1G034020	2.95838	0.000663424
HORVU3Hr1G011190	2.95651	0.000174258
HORVU5Hr1G119650	2.95644	5.36e-06
HORVU5Hr1G011540	2.94951	1.02e-06
HORVU2Hr1G011180	2.94901	0.0016721
HORVU2Hr1G093670	2.94864	2.4e-05
HORVU1Hr1G032470	2.94776	0.00298835
HORVU6Hr1G037280	2.94671	4.37e-06
HORVU0Hr1G025040	2.94474	0.000100575
HORVU5Hr1G012120	2.94449	0.0213295
HORVU7Hr1G026150	2.93812	0.000430473
HORVU4Hr1G049650	2.9369	0.00184856
HORVU3Hr1G003410	2.93686	9.15e-06
HORVU1Hr1G071500	2.93661	0.000128106
HORVU3Hr1G091210	2.93559	0.00018146
HORVU5Hr1G010560	2.93516	0.00273691
HORVU7Hr1G021630	2.93426	0.00175658
HORVU5Hr1G024630	2.93372	0.0222245
HORVU7Hr1G109340	2.93289	0.000192764
HORVU2Hr1G051390	2.93061	1.26e-05
HORVU6Hr1G073630	2.92091	0.000170034
HORVU5Hr1G077810	2.92072	1.14e-05
HORVU1Hr1G060960	2.92058	1.11e-05
HORVU5Hr1G069880	2.92021	0.000300786
HORVU6Hr1G081670	2.91755	0.000296105
HORVU3Hr1G087100	2.91464	0.0204918
HORVU2Hr1G120410	2.907	0.00134787
HORVU7Hr1G051470	2.90438	0.00645125
HORVU2Hr1G088420	2.90297	4.36e-05
HORVU6Hr1G010990	2.89624	0.000477122
HORVU2Hr1G121950	2.89378	0.000518284
HORVU3Hr1G023280	2.89313	0.000278485
HORVU5Hr1G103190	2.89088	1.09e-06
HORVU4Hr1G053280	2.88863	0.0355951
HORVU2Hr1G038560	2.88755	0.0237936
HORVU7Hr1G098510	2.88731	1.21e-05
HORVU3Hr1G012260	2.88573	0.00322752
HORVU0Hr1G017230	2.87132	0.000278893
HORVU6Hr1G054890	2.86611	0.00515878
HORVU2Hr1G088410	2.86555	7.87e-05
HORVU4Hr1G010580	2.86448	0.00163516
HORVU5Hr1G080090	2.86329	0.0116831
HORVU5Hr1G031520	2.86243	0.00322616
HORVU3Hr1G016800	2.8614	0.00304261
HORVU6Hr1G063090	2.86002	0.000485061
HORVU7Hr1G043870	2.85885	6.15e-05
HORVU2Hr1G077510	2.85843	7.72e-05
HORVU2Hr1G071270	2.85749	0.000924315
HORVU2Hr1G093210	2.85688	4.09e-05
HORVU5Hr1G104050	2.85429	0.000900878
HORVU7Hr1G116650	2.85357	0.000256846
HORVU3Hr1G105850	2.85225	0.000187081
HORVU5Hr1G114230	2.8512	0.000303861
HORVU6Hr1G074520	2.84844	1.72e-05
HORVU3Hr1G025240	2.84724	0.00114058
HORVU3Hr1G112020	2.84383	0.00245038
HORVU7Hr1G100130	2.84183	0.00328219
HORVU1Hr1G073490	2.84163	0.00316929
HORVU4Hr1G085910	2.8411	0.0162692
HORVU6Hr1G083960	2.84086	0.000460166
HORVU6Hr1G072660	2.83738	0.0034972
HORVU7Hr1G036780	2.83539	0.011207
HORVU5Hr1G125320	2.83418	0.000887386
HORVU3Hr1G012430	2.83326	0.017315
HORVU7Hr1G000970	2.83311	0.000934789
HORVU2Hr1G121860	2.83145	4.17e-06
HORVU7Hr1G071960	2.82731	1.78e-05
HORVU1Hr1G090800	2.82369	3.24e-06
HORVU3Hr1G028020	2.82318	0.000294901
HORVU4Hr1G015000	2.81835	0.000586609
HORVU7Hr1G027630	2.81736	0.0127684
HORVU5Hr1G018790	2.81483	8e-05
HORVU7Hr1G100540	2.81056	0.000152764
HORVU6Hr1G022980	2.81044	6.33e-05
HORVU1Hr1G080380	2.81028	0.00197737
HORVU5Hr1G122540	2.80742	0.00494676
HORVU5Hr1G024660	2.80702	0.0254714
HORVU5Hr1G032300	2.80608	0.003948
HORVU6Hr1G082310	2.80449	0.0321149
HORVU6Hr1G065580	2.79538	0.0102648
HORVU4Hr1G064260	2.79299	0.00394324
HORVU2Hr1G091990	2.78988	5.36e-05
HORVU2Hr1G127490	2.78925	0.00169801
HORVU1Hr1G080680	2.78136	0.0488134
HORVU2Hr1G002320	2.77929	0.000104535
HORVU7Hr1G041430	2.77791	3.78e-05
HORVU7Hr1G115500	2.77558	2.66e-05
HORVU4Hr1G003700	2.77137	0.00023754
ENSRNA049489214	2.77124	0.00709209
HORVU3Hr1G085460	2.76639	3.64e-05
HORVU4Hr1G010040	2.75933	0.00159682
HORVU2Hr1G081540	2.75714	0.0002329
HORVU1Hr1G052430	2.75657	8.95e-05
HORVU1Hr1G069900	2.75492	8.19e-07
HORVU2Hr1G032240	2.75427	0.0224273
HORVU5Hr1G084400	2.75174	0.000333819
HORVU2Hr1G030610	2.74707	0.00277682
HORVU5Hr1G009150	2.74678	0.0084301
HORVU3Hr1G112270	2.74659	5.58e-05
HORVU4Hr1G090660	2.74534	0.000610753
HORVU7Hr1G080510	2.74464	0.000450045
HORVU6Hr1G034760	2.73965	4.96e-06
HORVU1Hr1G058040	2.73677	2.97e-06
HORVU7Hr1G089290	2.73517	0.000173516
HORVU5Hr1G104790	2.72978	0.000742686
HORVU0Hr1G017480	2.72956	0.00896839
HORVU2Hr1G103040	2.72598	0.0037117
HORVU0Hr1G017380	2.72495	0.00262339
HORVU6Hr1G032410	2.72351	2.07e-05
HORVU6Hr1G004980	2.72226	9.95e-05
HORVU0Hr1G038780	2.72217	8.83e-06
HORVU6Hr1G060440	2.71861	2.22e-05
HORVU5Hr1G106010	2.71837	0.00787337
HORVU7Hr1G091350	2.71647	1.05e-05
HORVU1Hr1G033080	2.71552	0.000107174
HORVU6Hr1G025340	2.71278	0.000950612
HORVU6Hr1G003620	2.70983	0.00057821
HORVU2Hr1G094760	2.70958	6.22e-07
HORVU5Hr1G114540	2.70316	3.68e-05
HORVU5Hr1G122550	2.69806	0.011207
HORVU4Hr1G007560	2.69645	1.16e-05
HORVU7Hr1G101860	2.69484	2.36e-07
HORVU6Hr1G082360	2.69452	0.00453272
HORVU7Hr1G036050	2.69261	0.000779523
HORVU4Hr1G075540	2.68779	2.61e-05
HORVU1Hr1G070690	2.68778	0.00102538
HORVU2Hr1G121960	2.68704	7.31e-06
HORVU5Hr1G121970	2.6861	0.0085142
HORVU0Hr1G001190	2.68494	3.76e-05
HORVU2Hr1G068310	2.67637	0.000162828
HORVU6Hr1G068230	2.67538	1.99e-06
HORVU0Hr1G009680	2.67342	0.000739596
HORVU5Hr1G000800	2.67115	5.26e-05
HORVU5Hr1G033940	2.66849	8.61e-06
HORVU7Hr1G058580	2.66738	8.55e-06
HORVU1Hr1G093620	2.66522	0.0120626
HORVU1Hr1G067460	2.66506	0.0051032
HORVU1Hr1G090930	2.66487	6.06e-05
HORVU0Hr1G022380	2.66464	0.00213194
HORVU2Hr1G059590	2.66436	0.00231822
HORVU5Hr1G000940	2.66029	0.0234816
HORVU3Hr1G114990	2.66011	0.00563029
HORVU1Hr1G036970	2.65754	0.00046758
HORVU6Hr1G057240	2.65728	0.010335
HORVU6Hr1G005540	2.65427	0.00136379
HORVU6Hr1G092210	2.65371	0.000424434
HORVU3Hr1G070760	2.65367	0.00747626
HORVU2Hr1G017460	2.65163	4.28e-05
HORVU2Hr1G018830	2.65149	0.0195226
HORVU6Hr1G019350	2.64978	0.000448699
HORVU2Hr1G103930	2.64872	0.0367744
HORVU2Hr1G104050	2.64686	0.00089559
HORVU3Hr1G004860	2.64222	3.94e-06
HORVU5Hr1G110440	2.63996	0.00115488
HORVU5Hr1G119550	2.63958	0.0298093
HORVU0Hr1G011510	2.63942	8.11e-05
HORVU5Hr1G096490	2.63555	2.51e-05
HORVU6Hr1G009490	2.63365	0.00355096
HORVU1Hr1G030060	2.6324	0.000179869
HORVU2Hr1G088380	2.63216	0.000647977
HORVU4Hr1G053780	2.63196	0.000121008
HORVU4Hr1G023250	2.6295	0.0288216
HORVU3Hr1G075040	2.62892	0.0250723
HORVU3Hr1G030950	2.62699	0.000167181
HORVU7Hr1G026000	2.62661	8.91e-05
HORVU2Hr1G044890	2.62629	0.000518284
HORVU5Hr1G017930	2.62306	1.21e-05
HORVU6Hr1G054850	2.61992	2.25e-05
HORVU2Hr1G075950	2.61987	0.000228577
HORVU1Hr1G031680	2.61883	0.00322725
HORVU2Hr1G040270	2.61856	0.0016599
HORVU1Hr1G037760	2.6184	6.05e-07
HORVU7Hr1G114870	2.61803	0.00294762
HORVU6Hr1G060250	2.61796	3.39e-05
HORVU2Hr1G090280	2.61741	0.000733988
HORVU2Hr1G104860	2.61306	0.00290233
HORVU6Hr1G010740	2.61112	0.00158312
HORVU7Hr1G021110	2.61024	0.00446538
HORVU1Hr1G085120	2.60862	0.00143672
HORVU1Hr1G092130	2.60468	1.99e-06
HORVU6Hr1G022990	2.60379	0.000177367
HORVU6Hr1G037270	2.60115	8.65e-05
HORVU4Hr1G008440	2.59647	8.34e-05
HORVU1Hr1G018350	2.59642	0.0398289
HORVU5Hr1G048700	2.59594	4.05e-07
HORVU4Hr1G073500	2.59335	3.07e-05
HORVU2Hr1G100450	2.59179	7.94e-05
HORVU7Hr1G114330	2.59061	1.42e-05
HORVU4Hr1G085890	2.5904	0.0202996
HORVU4Hr1G083070	2.59004	5.23e-05
HORVU1Hr1G044780	2.58904	0.000131119
HORVU5Hr1G051160	2.58437	0.00127935
HORVU1Hr1G052270	2.58241	0.00046758
HORVU4Hr1G005480	2.57862	0.00204976
HORVU4Hr1G056770	2.57727	7.31e-06
HORVU7Hr1G114700	2.57434	0.00135182
HORVU5Hr1G113580	2.57233	1.04e-05
HORVU4Hr1G045360	2.56842	4.01e-05
HORVU2Hr1G028660	2.56663	0.00152165
HORVU2Hr1G075850	2.56561	1.96e-06
HORVU2Hr1G076720	2.56425	0.00151433
HORVU2Hr1G072960	2.56356	0.000330141
HORVU5Hr1G061860	2.56336	0.00406697
EPlHVUG00000039912	2.56283	0.000477104
HORVU4Hr1G070320	2.56173	4.4e-06
HORVU7Hr1G027810	2.5601	0.000746783
HORVU1Hr1G000120	2.55653	0.000121788
HORVU6Hr1G055960	2.55605	4.46e-05
HORVU7Hr1G098170	2.55371	0.0010596
HORVU3Hr1G085140	2.55236	0.00216609
HORVU7Hr1G118010	2.55145	2.19e-05
HORVU4Hr1G012330	2.55036	0.00128407
HORVU5Hr1G021750	2.54568	2.03e-05
HORVU3Hr1G069030	2.54373	0.00122912
HORVU3Hr1G036970	2.54345	0.000114215
HORVU1Hr1G090870	2.54272	0.00206861
HORVU7Hr1G021120	2.5425	6.07e-05
HORVU3Hr1G109890	2.53699	0.00271443
HORVU1Hr1G020410	2.53616	0.0099567
HORVU5Hr1G057740	2.53512	6.03e-06
HORVU1Hr1G069570	2.5257	0.0475398
HORVU3Hr1G093350	2.523	2.19e-06
HORVU5Hr1G102900	2.52197	0.0113117
HORVU3Hr1G050660	2.52064	6.56e-05
HORVU7Hr1G116350	2.51783	0.00124179
HORVU0Hr1G023360	2.51578	0.00565282
HORVU6Hr1G008730	2.51348	0.00516169
HORVU4Hr1G066750	2.5107	0.00690553
HORVU3Hr1G074250	2.50914	2.74e-06
HORVU3Hr1G058100	2.5084	9.56e-07
HORVU4Hr1G062660	2.50797	0.00134501
ENSRNA049467483	2.50599	0.0017651
HORVU1Hr1G037940	2.50199	0.00266046
HORVU3Hr1G018820	2.50151	3.08e-07
HORVU0Hr1G005750	2.50015	0.00368993
HORVU2Hr1G032220	2.49896	0.0390955
HORVU5Hr1G040970	2.49892	1.37e-05
HORVU3Hr1G062900	2.49836	0.000254623
HORVU2Hr1G021310	2.49695	0.00182153
HORVU1Hr1G023100	2.49643	0.00110017
HORVU2Hr1G025720	2.49619	0.0115672
ENSRNA049480416	2.4958	0.0138623
HORVU6Hr1G009410	2.49288	0.00548821
HORVU7Hr1G065180	2.49074	0.000353709
HORVU5Hr1G074260	2.48954	0.00154836
HORVU3Hr1G085100	2.48893	8.38e-06
HORVU4Hr1G005530	2.4889	0.00015194
HORVU5Hr1G095580	2.48296	0.0164503
HORVU2Hr1G020140	2.47649	0.0326914
HORVU7Hr1G012380	2.4751	2.98e-05
HORVU3Hr1G079990	2.47506	0.00221979
HORVU7Hr1G045580	2.47479	0.00226732
HORVU1Hr1G090860	2.47333	0.000745847
HORVU2Hr1G121390	2.47143	0.000657876
ENSRNA049484426	2.47051	0.00285166
HORVU2Hr1G051380	2.47007	0.000358777
HORVU4Hr1G087340	2.46983	0.00620169
HORVU3Hr1G067290	2.46952	0.00081716
HORVU3Hr1G070560	2.46821	0.00261517
HORVU3Hr1G069210	2.46648	0.00203666
HORVU3Hr1G093830	2.46625	0.0363114
HORVU1Hr1G011450	2.46608	0.0301034
HORVU4Hr1G057000	2.4659	0.000522903
HORVU4Hr1G085820	2.4648	0.000103995
HORVU2Hr1G081670	2.45942	0.00010561
HORVU2Hr1G072670	2.45366	0.0109619
HORVU4Hr1G021720	2.45343	0.000277459
HORVU2Hr1G030360	2.44916	0.000849432
HORVU4Hr1G071900	2.44856	0.00626226
HORVU2Hr1G090310	2.44691	8.65e-05
HORVU1Hr1G076120	2.44602	0.010503
HORVU6Hr1G058630	2.44596	0.013779
HORVU3Hr1G068560	2.44457	0.00437108
HORVU5Hr1G081070	2.44283	6.78e-06
HORVU2Hr1G067750	2.44128	0.0107053
HORVU4Hr1G009380	2.44115	0.000587888
ENSRNA049483121	2.43954	0.000311451
HORVU2Hr1G066000	2.43895	0.00999284
HORVU7Hr1G081980	2.43772	0.0271167
HORVU7Hr1G056770	2.43732	3.2e-06
HORVU1Hr1G054260	2.43715	0.000555876
HORVU7Hr1G007540	2.43685	0.000229874
HORVU2Hr1G093010	2.43343	0.000954704
HORVU1Hr1G016770	2.43268	4.52e-06
HORVU1Hr1G063880	2.43242	0.000115364
HORVU4Hr1G080820	2.43147	0.00130079
HORVU3Hr1G115140	2.43133	0.00140358
HORVU5Hr1G097440	2.43105	0.00481999
HORVU6Hr1G005450	2.43027	0.0139999
HORVU4Hr1G074520	2.42896	0.00818565
HORVU7Hr1G081700	2.42851	7.77e-05
HORVU4Hr1G001700	2.42565	1.86e-05
ENSRNA049488655	2.42438	0.0333918
HORVU1Hr1G039220	2.42073	0.000186523
HORVU7Hr1G112900	2.41563	0.00455851
HORVU3Hr1G057540	2.41364	0.00159989
HORVU4Hr1G084370	2.41276	0.00616464
HORVU7Hr1G088920	2.41254	9.07e-05
HORVU5Hr1G102070	2.41116	0.0238306
HORVU3Hr1G088270	2.4108	0.00292146
HORVU4Hr1G013330	2.41036	0.00156352
HORVU1Hr1G083490	2.40774	0.000269035
HORVU3Hr1G071800	2.4066	0.00714653
HORVU7Hr1G052860	2.40524	0.000330749
HORVU7Hr1G057330	2.40492	0.00202635
HORVU3Hr1G026950	2.40425	0.00794806
HORVU3Hr1G086690	2.40067	0.0283446
HORVU6Hr1G081930	2.39696	0.000104893
HORVU5Hr1G088630	2.39622	3.16e-06
HORVU1Hr1G066630	2.39557	4.03e-05
HORVU5Hr1G089840	2.39214	0.0324694
HORVU0Hr1G016380	2.38972	0.000151832
HORVU2Hr1G082530	2.38769	2.99e-05
HORVU1Hr1G040620	2.38734	0.00126393
ENSRNA049488359	2.38532	0.00518353
HORVU3Hr1G066350	2.38388	0.00128016
HORVU4Hr1G090820	2.38312	0.0156932
HORVU5Hr1G025690	2.38053	0.00278956
HORVU4Hr1G059520	2.37745	0.00148071
HORVU5Hr1G084700	2.37532	0.00216773
HORVU3Hr1G081600	2.37501	0.000126827
HORVU7Hr1G030500	2.37398	0.00905666
ENSRNA049485955	2.37075	0.000233577
ENSRNA049477357	2.36982	0.0068979
HORVU6Hr1G078820	2.36722	8.06e-05
HORVU0Hr1G022790	2.36253	0.010321
HORVU6Hr1G084190	2.3616	0.00451803
EPlHVUG00000039931	2.35993	0.00132953
HORVU3Hr1G003600	2.35677	0.00334806
HORVU7Hr1G115600	2.35541	0.00283877
HORVU3Hr1G105760	2.35385	0.0129884
HORVU3Hr1G073150	2.35234	0.0204509
HORVU5Hr1G037980	2.34744	0.00870946
HORVU2Hr1G060210	2.34622	0.000125551
HORVU1Hr1G077820	2.34412	6.83e-05
ENSRNA049477372	2.34286	0.00390902
HORVU1Hr1G075610	2.34256	0.00412968
HORVU6Hr1G086910	2.34242	0.00290172
HORVU5Hr1G082840	2.34185	0.0173297
HORVU5Hr1G011200	2.34184	0.00206974
HORVU2Hr1G004420	2.33963	0.000101317
HORVU2Hr1G039210	2.3394	0.00370699
HORVU5Hr1G111000	2.33932	0.000304848
HORVU1Hr1G009350	2.33911	0.00455851
HORVU1Hr1G046880	2.33847	0.0001058
HORVU1Hr1G072780	2.33421	3.3e-06
HORVU4Hr1G057740	2.33245	0.000298387
HORVU2Hr1G098040	2.32925	1.57e-06
HORVU6Hr1G082680	2.32877	0.00131264
HORVU1Hr1G027340	2.32679	0.00173825
HORVU7Hr1G092740	2.32662	0.00335109
HORVU6Hr1G083050	2.32549	0.000191274
HORVU3Hr1G063660	2.32355	0.000126447
HORVU0Hr1G013110	2.32139	1.33e-05
HORVU5Hr1G071270	2.3175	0.000101356
HORVU3Hr1G109590	2.31025	0.000606807
HORVU3Hr1G017590	2.30879	0.00135246
HORVU0Hr1G024130	2.30847	0.0207534
HORVU2Hr1G023580	2.30773	5.36e-05
HORVU1Hr1G077420	2.30606	0.0020352
HORVU1Hr1G015770	2.30535	1.47e-05
HORVU4Hr1G002050	2.30436	0.0122849
HORVU1Hr1G057110	2.30283	0.000101317
HORVU2Hr1G082480	2.30279	6.82e-05
HORVU6Hr1G049120	2.30204	0.00562179
HORVU3Hr1G067350	2.30084	3.95e-05
HORVU2Hr1G063220	2.30019	0.000733988
HORVU5Hr1G094490	2.29909	0.00213124
HORVU2Hr1G014560	2.29845	0.00149338
HORVU5Hr1G089430	2.2966	0.00012
HORVU2Hr1G063910	2.2952	1.37e-05
HORVU1Hr1G014050	2.29361	1.87e-05
HORVU7Hr1G114850	2.29068	0.000325265
HORVU2Hr1G103770	2.28965	0.000221408
HORVU6Hr1G055770	2.28863	0.00514421
HORVU5Hr1G088390	2.28784	0.000111539
HORVU6Hr1G060500	2.28692	5.64e-05
HORVU4Hr1G027040	2.28636	6.89e-05
HORVU1Hr1G004980	2.28393	0.00314929
HORVU1Hr1G052530	2.28243	1.38e-05
HORVU3Hr1G007500	2.28008	0.0332888
HORVU5Hr1G064750	2.27731	0.000910676
HORVU6Hr1G054010	2.27723	3.34e-05
HORVU2Hr1G025580	2.27686	4.07e-06
HORVU1Hr1G065460	2.27537	0.00648957
HORVU6Hr1G053120	2.27463	0.00678542
HORVU7Hr1G028290	2.27454	0.000101575
ENSRNA049485901	2.27174	0.0356125
ENSRNA049483616	2.27124	0.00132103
HORVU3Hr1G028280	2.27016	0.000393786
HORVU1Hr1G075880	2.26849	0.000105434
HORVU4Hr1G000810	2.26823	0.000498527
HORVU4Hr1G054970	2.26782	0.00175969
HORVU2Hr1G047300	2.26595	0.00846108
HORVU5Hr1G046160	2.26472	0.00707076
HORVU2Hr1G121880	2.25829	9.1e-05
HORVU3Hr1G077660	2.2572	0.000784813
HORVU7Hr1G110440	2.25622	5.32e-06
HORVU3Hr1G089370	2.25412	2.37e-05
ENSRNA049471211	2.25317	0.00904997
HORVU7Hr1G085510	2.25082	0.00686037
HORVU6Hr1G086560	2.25004	5.36e-05
HORVU3Hr1G080410	2.24764	0.000423989
HORVU2Hr1G121410	2.24688	0.00084564
HORVU5Hr1G043930	2.24596	0.00272442
HORVU0Hr1G020420	2.24516	0.000663586
HORVU1Hr1G092790	2.245	3.52e-05
HORVU4Hr1G010150	2.24425	0.00175231
HORVU3Hr1G097770	2.24424	0.000131611
HORVU7Hr1G089850	2.24347	4.95e-06
HORVU5Hr1G104670	2.24307	0.0462698
HORVU7Hr1G011180	2.24297	0.00043427
HORVU1Hr1G000590	2.24204	0.000183255
HORVU1Hr1G047570	2.24058	0.000725508
HORVU3Hr1G013840	2.24002	0.000120402
HORVU0Hr1G003900	2.23884	3.05e-05
HORVU7Hr1G030380	2.2385	0.000292101
HORVU3Hr1G096910	2.23484	7.67e-05
HORVU5Hr1G058710	2.23233	0.0170765
HORVU7Hr1G114130	2.23098	0.000148039
HORVU1Hr1G072890	2.23026	1.15e-05
HORVU1Hr1G074550	2.22603	4.74e-05
HORVU5Hr1G015380	2.22548	0.0210266
HORVU7Hr1G084390	2.22466	0.0199049
HORVU3Hr1G078930	2.22386	4.9e-05
HORVU5Hr1G060370	2.22234	0.000336973
HORVU1Hr1G015560	2.22169	0.000330141
HORVU1Hr1G054200	2.2214	0.0156965
HORVU3Hr1G051610	2.22136	0.00052236
HORVU2Hr1G026450	2.21871	0.000330074
HORVU3Hr1G073180	2.21739	4.22e-06
ENSRNA049489317	2.21568	0.00835705
HORVU7Hr1G059850	2.21529	0.000125823
HORVU7Hr1G047700	2.21516	1.35e-05
HORVU5Hr1G122510	2.21511	5.33e-05
HORVU4Hr1G010120	2.21076	0.000213615
ENSRNA049487067	2.21071	0.000552743
HORVU7Hr1G057410	2.20726	0.00656148
HORVU0Hr1G022780	2.20532	0.000638698
HORVU7Hr1G091100	2.2051	0.00201774
HORVU2Hr1G092510	2.20457	0.00119123
HORVU4Hr1G003180	2.20448	0.000119457
HORVU2Hr1G114980	2.20335	1.64e-05
HORVU1Hr1G018370	2.20329	0.00229591
HORVU7Hr1G017950	2.2027	0.000295358
HORVU1Hr1G050780	2.20269	0.000127522
HORVU6Hr1G001160	2.20109	0.0118874
HORVU5Hr1G097500	2.19995	9.38e-05
HORVU7Hr1G097210	2.19655	0.000204383
HORVU7Hr1G121210	2.19387	0.000814725
HORVU7Hr1G082860	2.19324	3.24e-06
HORVU3Hr1G111980	2.19039	0.0142334
HORVU6Hr1G087400	2.18823	0.011126
HORVU1Hr1G013970	2.18815	6.83e-05
HORVU3Hr1G057880	2.18728	8.28e-05
HORVU4Hr1G002360	2.18681	0.000166115
HORVU1Hr1G074350	2.18488	8.65e-05
HORVU1Hr1G052450	2.18136	0.0304184
HORVU2Hr1G034740	2.18121	0.000374798
HORVU0Hr1G019500	2.18044	9.73e-05
HORVU7Hr1G090530	2.17854	0.00016967
HORVU2Hr1G115360	2.17685	0.0121627
HORVU3Hr1G116060	2.17604	0.000570968
HORVU2Hr1G103180	2.17481	0.000986132
HORVU6Hr1G093840	2.17479	0.000159044
HORVU2Hr1G038040	2.17344	0.000295358
HORVU2Hr1G088620	2.17168	0.00186499
HORVU1Hr1G015810	2.17064	0.000185846
HORVU1Hr1G056210	2.17026	0.000517059
HORVU4Hr1G082790	2.16967	1.41e-05
HORVU1Hr1G048180	2.1693	0.00050622
HORVU6Hr1G014420	2.16863	0.000172928
HORVU3Hr1G056090	2.16687	0.00232851
HORVU6Hr1G080050	2.165	0.000529368
HORVU2Hr1G073840	2.16126	0.0350724
HORVU7Hr1G092710	2.1606	7.67e-05
HORVU3Hr1G031740	2.16002	0.000377327
HORVU2Hr1G007130	2.15678	9.36e-07
HORVU3Hr1G070620	2.15489	0.00525257
HORVU4Hr1G071830	2.15464	3.08e-06
HORVU4Hr1G045370	2.15364	0.00013717
HORVU5Hr1G067760	2.15302	0.00388595
HORVU4Hr1G069480	2.14686	4.23e-06
HORVU6Hr1G035410	2.14647	0.00095859
HORVU4Hr1G023260	2.14564	0.000125037
HORVU1Hr1G091350	2.14309	0.000950612
HORVU6Hr1G013710	2.14187	0.00425213
HORVU6Hr1G028790	2.14154	0.00595258
HORVU1Hr1G064500	2.13944	0.0275072
HORVU5Hr1G080230	2.13758	0.0041582
HORVU1Hr1G090990	2.13499	6.1e-06
HORVU5Hr1G046520	2.1344	0.000489312
HORVU2Hr1G110810	2.13292	2.02e-05
HORVU3Hr1G065240	2.13216	6.72e-05
HORVU6Hr1G092750	2.13148	0.006059
HORVU6Hr1G024020	2.12777	0.0147497
ENSRNA049478581	2.12764	0.0489541
HORVU7Hr1G114680	2.12443	0.00167067
HORVU4Hr1G052770	2.12435	0.0317592
HORVU6Hr1G000070	2.12416	0.00305924
HORVU1Hr1G039620	2.12183	1.16e-05
HORVU1Hr1G017870	2.12148	0.0045729
HORVU4Hr1G054200	2.11877	0.000509984
ENSRNA049483476	2.11283	0.00041373
HORVU0Hr1G019300	2.11261	0.0374811
HORVU3Hr1G095360	2.11247	0.0149811
HORVU7Hr1G057300	2.11154	6.15e-06
HORVU7Hr1G095230	2.10953	0.0313418
HORVU4Hr1G083250	2.10779	0.00127633
HORVU7Hr1G020880	2.1062	0.00221198
HORVU7Hr1G088880	2.10416	0.00341317
HORVU3Hr1G026050	2.10281	0.000485061
HORVU3Hr1G094800	2.10271	0.0163358
HORVU1Hr1G026590	2.10239	4.78e-05
HORVU3Hr1G031380	2.1021	0.000439236
HORVU2Hr1G009070	2.10019	0.00219588
HORVU2Hr1G104270	2.09888	0.00475304
HORVU5Hr1G034820	2.09885	7.31e-06
HORVU4Hr1G025590	2.09873	0.00402353
HORVU4Hr1G043830	2.09775	0.00285166
HORVU3Hr1G095070	2.09439	0.00180036
HORVU4Hr1G057080	2.09332	4.09e-06
HORVU2Hr1G064650	2.09199	3.25e-05
HORVU4Hr1G062460	2.09194	1.34e-06
ENSRNA049488726	2.09171	0.000186521
HORVU7Hr1G035870	2.09103	0.000557466
HORVU3Hr1G038870	2.08691	0.00018146
HORVU2Hr1G102620	2.08571	1.98e-06
HORVU6Hr1G046140	2.08557	0.000310561
HORVU7Hr1G084830	2.08509	0.0025212
HORVU2Hr1G094960	2.0848	2.7e-05
HORVU7Hr1G116310	2.08451	6.71e-06
HORVU5Hr1G012740	2.08172	0.000394404
HORVU0Hr1G035460	2.08155	0.00322725
HORVU1Hr1G010130	2.08035	0.00171792
HORVU6Hr1G038250	2.07979	0.00027646
HORVU1Hr1G023650	2.07973	0.0148407
HORVU1Hr1G083480	2.07892	0.000480452
HORVU4Hr1G014040	2.07884	0.000463022
HORVU3Hr1G096280	2.07816	0.000982111
HORVU1Hr1G056340	2.07617	8.47e-06
HORVU2Hr1G121290	2.07576	0.00271751
HORVU5Hr1G040540	2.07365	2.61e-06
HORVU7Hr1G022220	2.07086	0.00818963
HORVU3Hr1G019820	2.06683	2.58e-08
HORVU2Hr1G024580	2.06504	0.0121827
HORVU2Hr1G089010	2.06473	0.0177341
HORVU6Hr1G053090	2.06467	0.000109134
HORVU0Hr1G037040	2.0609	0.00103928
HORVU0Hr1G028350	2.0608	0.000665188
HORVU5Hr1G079260	2.0608	0.00051216
HORVU6Hr1G020740	2.06055	0.0115573
HORVU4Hr1G019740	2.05842	0.0211399
HORVU5Hr1G079680	2.05638	0.00142056
HORVU2Hr1G000420	2.05575	0.000764476
HORVU1Hr1G037960	2.0557	0.0111949
HORVU1Hr1G014150	2.05522	0.00231541
HORVU3Hr1G071030	2.0549	0.000451523
ENSRNA049486046	2.05254	0.00306324
HORVU7Hr1G021650	2.05236	0.000610003
HORVU4Hr1G045350	2.04986	0.000531882
HORVU1Hr1G077760	2.04922	0.000301853
HORVU1Hr1G018770	2.0483	5.36e-05
HORVU5Hr1G103890	2.04738	1.45e-05
HORVU2Hr1G020310	2.04631	7.92e-05
HORVU3Hr1G056370	2.03905	0.0207029
HORVU6Hr1G066340	2.03872	0.000704872
HORVU2Hr1G004390	2.03843	0.000520776
HORVU1Hr1G011730	2.03793	0.00321896
ENSRNA049477385	2.03624	0.00948421
HORVU2Hr1G111610	2.0336	0.00971188
HORVU2Hr1G121340	2.03351	0.00205557
HORVU2Hr1G123570	2.03321	0.00318559
HORVU1Hr1G076580	2.03309	0.00279397
HORVU1Hr1G058630	2.03285	0.00169116
HORVU3Hr1G091680	2.03234	0.00224525
HORVU7Hr1G114880	2.03228	5.27e-05
HORVU7Hr1G028630	2.03102	0.000293887
HORVU5Hr1G006900	2.0307	0.00104032
HORVU6Hr1G090020	2.02934	0.00798175
HORVU0Hr1G024180	2.02824	0.00508346
HORVU6Hr1G077930	2.02738	0.00167759
HORVU2Hr1G062170	2.0254	0.00133246
HORVU7Hr1G055410	2.02464	1.79e-05
HORVU1Hr1G018890	2.02363	0.00297658
HORVU7Hr1G053570	2.02267	0.0133831
HORVU3Hr1G081640	2.02174	0.00117536
HORVU6Hr1G055760	2.0214	0.010894
HORVU2Hr1G039250	2.02138	0.00713454
HORVU4Hr1G062970	2.01962	0.000338799
HORVU3Hr1G105360	2.01726	0.00518507
HORVU6Hr1G031700	2.01707	0.000330141
HORVU5Hr1G001240	2.01636	0.000324971
HORVU3Hr1G072730	2.01587	0.00175969
HORVU2Hr1G030350	2.01446	0.000115038
HORVU6Hr1G089540	2.01392	0.0259086
HORVU5Hr1G015390	2.01331	0.0132663
HORVU4Hr1G079600	2.01137	0.0111843
HORVU6Hr1G085760	2.011	6.54e-05
HORVU2Hr1G116750	2.00998	0.000187639
HORVU3Hr1G008430	2.00812	8.74e-05
HORVU4Hr1G087400	2.00695	0.0164491
HORVU4Hr1G063650	2.0067	0.0140096
HORVU1Hr1G042530	2.00499	0.0101022
HORVU2Hr1G030690	2.00429	0.000476616
HORVU3Hr1G088020	2.00394	7.02e-06
HORVU2Hr1G069060	2.0034	8.38e-06
HORVU6Hr1G080900	2.0033	0.00426863
HORVU2Hr1G039320	2.00236	0.0155639
HORVU1Hr1G049440	2.00166	0.00122376

## Sheet: DSnudxMSnud_down
transcript ID	logFC	FDR
HORVU2Hr1G105750	-11.1347	1.25e-08
HORVU7Hr1G006700	-11.0091	5.47e-07
HORVU4Hr1G088530	-10.8274	9.99e-08
HORVU3Hr1G112000	-10.5536	7.53e-09
HORVU7Hr1G107970	-10.2808	0.00149263
HORVU2Hr1G105790	-9.17889	2.36e-07
HORVU4Hr1G087230	-9.17292	3.68e-05
HORVU2Hr1G076540	-9.13671	1.08e-08
HORVU2Hr1G117990	-8.94717	5.79e-07
HORVU7Hr1G048820	-8.91987	0.000145286
HORVU7Hr1G119060	-8.77612	1.82e-05
HORVU1Hr1G012660	-8.72471	0.000185949
HORVU6Hr1G010460	-8.7073	5.14e-06
HORVU6Hr1G016490	-8.62126	7.67e-10
HORVU7Hr1G114490	-8.57779	0.000156093
HORVU3Hr1G026010	-8.54772	1.04e-06
HORVU1Hr1G086890	-8.41286	0.00126146
HORVU3Hr1G063310	-8.20687	2.78e-05
HORVU7Hr1G029160	-8.19038	0.00124369
HORVU2Hr1G079600	-8.1726	0.000356515
HORVU1Hr1G070080	-8.0591	3.83e-05
HORVU1Hr1G011480	-8.05342	0.0227489
HORVU3Hr1G090850	-8.05307	0.000194337
HORVU4Hr1G027480	-7.98262	0.00219588
HORVU7Hr1G019500	-7.79712	1.79e-05
HORVU1Hr1G083120	-7.74213	0.000345565
HORVU3Hr1G066190	-7.69525	0.00340112
HORVU1Hr1G058230	-7.64586	0.000480511
HORVU3Hr1G011900	-7.59122	0.00493687
HORVU7Hr1G046540	-7.41722	0.00538592
HORVU1Hr1G007720	-7.38531	0.000326527
HORVU6Hr1G072160	-7.35366	9.99e-08
HORVU1Hr1G020690	-7.26366	3.45e-08
HORVU5Hr1G103060	-7.18706	0.00897794
HORVU1Hr1G010720	-7.12643	0.00160097
HORVU1Hr1G007660	-7.12611	0.000887386
HORVU1Hr1G017660	-7.07578	0.00039271
HORVU4Hr1G081110	-7.06846	8.74e-05
HORVU6Hr1G085210	-7.04884	0.0021986
HORVU4Hr1G008480	-7.04835	4.82e-07
HORVU2Hr1G099360	-7.04819	0.000101317
HORVU5Hr1G021390	-7.03608	2.37e-07
HORVU3Hr1G116070	-7.01477	0.021892
HORVU7Hr1G036720	-6.97811	0.000141182
HORVU4Hr1G017470	-6.93919	0.000348708
HORVU0Hr1G001150	-6.93842	0.0025707
HORVU3Hr1G115970	-6.93299	0.000438088
HORVU0Hr1G007330	-6.88072	0.000998959
HORVU2Hr1G099350	-6.81652	1.74e-07
HORVU2Hr1G044150	-6.77595	3.24e-06
HORVU3Hr1G015450	-6.74771	2.57e-06
HORVU6Hr1G083080	-6.70483	0.00243284
HORVU0Hr1G019640	-6.70371	0.00337888
HORVU1Hr1G074000	-6.68699	6.61e-05
HORVU7Hr1G008130	-6.66882	0.00194041
HORVU2Hr1G001390	-6.65937	0.00117941
HORVU2Hr1G008300	-6.64067	0.00237545
HORVU7Hr1G043470	-6.63917	0.00723774
HORVU2Hr1G044140	-6.62068	2.69e-05
HORVU1Hr1G089510	-6.61614	6.08e-05
HORVU3Hr1G015710	-6.58237	0.0104344
HORVU7Hr1G112840	-6.54461	1.82e-05
HORVU1Hr1G093200	-6.54273	0.000554634
HORVU2Hr1G108660	-6.51227	0.000421083
HORVU3Hr1G022160	-6.49886	0.00527858
HORVU2Hr1G013340	-6.46254	0.00081716
HORVU6Hr1G018670	-6.39238	1.49e-05
HORVU5Hr1G085770	-6.36187	0.000660844
HORVU1Hr1G010300	-6.34199	0.000196062
HORVU5Hr1G064380	-6.33413	5.87e-05
HORVU0Hr1G015210	-6.32269	0.000733988
HORVU5Hr1G085700	-6.29431	0.000825052
HORVU6Hr1G076450	-6.29377	7.05e-06
HORVU2Hr1G039930	-6.26872	2.6e-06
HORVU4Hr1G003910	-6.26352	0.000698064
HORVU2Hr1G008330	-6.26317	0.0029216
HORVU3Hr1G011680	-6.25853	4.23e-05
HORVU3Hr1G110070	-6.24455	9.53e-06
HORVU4Hr1G003460	-6.2302	2.38e-05
HORVU3Hr1G062520	-6.2074	0.0219139
HORVU2Hr1G011480	-6.19356	0.0213007
HORVU6Hr1G019580	-6.1692	0.000265161
HORVU2Hr1G120870	-6.14084	0.00111647
HORVU3Hr1G030870	-6.11942	0.000137262
HORVU6Hr1G027930	-6.11536	1.59e-06
HORVU3Hr1G016120	-6.11035	3.89e-05
HORVU2Hr1G080560	-6.07264	6.55e-08
HORVU2Hr1G044130	-6.06095	0.00015194
HORVU5Hr1G096350	-6.0502	0.000108782
HORVU6Hr1G029810	-6.00506	2.27e-05
HORVU1Hr1G058210	-5.99999	0.000834986
HORVU5Hr1G067500	-5.9902	0.000678764
HORVU5Hr1G011360	-5.9845	0.000991424
HORVU3Hr1G001200	-5.96594	0.000292021
HORVU5Hr1G001110	-5.9415	0.000384214
HORVU3Hr1G065150	-5.92882	9.77e-05
HORVU6Hr1G075970	-5.92076	9.31e-06
HORVU7Hr1G038940	-5.87342	3.3e-06
HORVU5Hr1G020250	-5.86433	0.000972713
HORVU1Hr1G007830	-5.86043	7.51e-06
HORVU5Hr1G045690	-5.82929	5.61e-07
HORVU6Hr1G087590	-5.81394	4.25e-06
HORVU3Hr1G065210	-5.77266	0.000382591
HORVU3Hr1G034030	-5.75052	4.42e-06
HORVU3Hr1G077360	-5.74215	0.0108917
HORVU5Hr1G014290	-5.71139	3.73e-06
HORVU2Hr1G120980	-5.69617	0.00268286
HORVU2Hr1G087830	-5.68999	5.47e-07
HORVU5Hr1G006620	-5.68011	0.000579072
HORVU7Hr1G081260	-5.6534	0.00625317
HORVU2Hr1G124660	-5.64596	0.00251796
HORVU4Hr1G012760	-5.64222	1.04e-05
HORVU5Hr1G121240	-5.63872	5.17e-06
HORVU6Hr1G039490	-5.60307	4.2e-06
HORVU2Hr1G098930	-5.59554	8.63e-07
HORVU2Hr1G105770	-5.59101	0.000845476
HORVU4Hr1G068550	-5.57459	3.88e-08
HORVU7Hr1G001870	-5.57383	9.5e-05
HORVU3Hr1G036860	-5.53863	1.18e-06
HORVU2Hr1G118850	-5.52257	0.00475304
HORVU6Hr1G019620	-5.50497	0.000352809
HORVU2Hr1G008310	-5.4893	0.00378693
HORVU2Hr1G120920	-5.48263	0.00574255
HORVU1Hr1G065230	-5.4799	0.000208658
HORVU6Hr1G079190	-5.44536	6.52e-06
HORVU1Hr1G067720	-5.43845	0.00134751
HORVU7Hr1G112890	-5.43081	8.74e-05
HORVU4Hr1G016110	-5.42003	0.000184374
HORVU2Hr1G125260	-5.41612	7.67e-05
HORVU2Hr1G107470	-5.40648	7.37e-05
HORVU1Hr1G046740	-5.39812	6.8e-07
HORVU5Hr1G095710	-5.37835	1.92e-06
HORVU1Hr1G082730	-5.37411	0.00268268
HORVU3Hr1G000740	-5.36093	0.000384214
HORVU3Hr1G001930	-5.3566	0.00085041
HORVU7Hr1G077680	-5.31739	1.88e-06
HORVU3Hr1G108030	-5.2623	2.84e-05
HORVU6Hr1G042330	-5.26153	1.99e-06
HORVU3Hr1G019630	-5.23816	0.000144645
HORVU3Hr1G034550	-5.23326	0.00686687
HORVU2Hr1G120880	-5.22917	0.000361661
HORVU5Hr1G051590	-5.22241	0.00108169
HORVU2Hr1G027210	-5.21821	1.04e-06
HORVU7Hr1G018240	-5.20714	0.00242597
HORVU7Hr1G000750	-5.20067	5.48e-06
HORVU4Hr1G004100	-5.19725	0.00049876
HORVU2Hr1G025570	-5.19203	2.3e-06
HORVU2Hr1G003700	-5.18071	0.0106699
HORVU6Hr1G081010	-5.16054	0.000754416
HORVU1Hr1G048900	-5.15889	6.31e-07
HORVU0Hr1G018840	-5.15815	2.88e-06
HORVU6Hr1G077270	-5.12959	5.86e-06
HORVU4Hr1G073400	-5.12404	2.57e-06
HORVU7Hr1G034610	-5.11736	9.73e-05
HORVU4Hr1G015410	-5.11467	0.00486015
HORVU3Hr1G117860	-5.11282	0.00826633
HORVU5Hr1G081060	-5.09794	7.15e-06
HORVU3Hr1G093580	-5.09789	0.000173661
HORVU4Hr1G089030	-5.07769	0.000107653
HORVU6Hr1G084470	-5.06488	0.00722082
HORVU2Hr1G011910	-5.06378	0.000456042
HORVU2Hr1G105200	-5.04722	0.00257821
HORVU3Hr1G071400	-5.00983	0.00018146
HORVU3Hr1G117090	-5.00691	0.000174907
HORVU2Hr1G124720	-4.98548	0.00849401
HORVU3Hr1G034310	-4.98509	2.76e-05
HORVU1Hr1G040420	-4.98255	1.74e-07
HORVU5Hr1G047630	-4.9819	7.7e-06
HORVU7Hr1G109520	-4.97569	0.00111142
HORVU3Hr1G082640	-4.96813	0.00292849
HORVU5Hr1G018020	-4.94147	1.45e-05
HORVU1Hr1G024280	-4.88076	0.00260379
HORVU1Hr1G010390	-4.86659	1.65e-05
HORVU5Hr1G110140	-4.84766	0.000422388
HORVU2Hr1G043940	-4.84237	5.13e-05
HORVU5Hr1G076380	-4.84142	3.16e-06
HORVU3Hr1G110200	-4.83708	0.000230985
HORVU4Hr1G071450	-4.83655	6.93e-06
HORVU5Hr1G072630	-4.81711	3.68e-05
HORVU3Hr1G065170	-4.80984	0.00471827
HORVU6Hr1G095330	-4.79742	1.97e-06
HORVU3Hr1G108070	-4.79479	0.000451523
HORVU1Hr1G018450	-4.78813	4.8e-06
HORVU1Hr1G068080	-4.78787	0.000773927
HORVU0Hr1G022590	-4.77109	1.27e-06
HORVU1Hr1G068380	-4.77045	5.64e-09
HORVU4Hr1G016500	-4.74991	3.84e-05
HORVU6Hr1G005440	-4.74587	0.000134043
HORVU6Hr1G062140	-4.73334	1.44e-05
HORVU1Hr1G004580	-4.73118	7.69e-06
HORVU5Hr1G068100	-4.70401	0.000620205
HORVU7Hr1G026260	-4.69975	0.00206781
HORVU3Hr1G100570	-4.69744	6.37e-05
HORVU4Hr1G088280	-4.69671	0.000924562
HORVU7Hr1G026700	-4.67399	0.000430002
HORVU6Hr1G085110	-4.6618	0.00039716
HORVU1Hr1G038730	-4.64431	0.000186939
HORVU6Hr1G052810	-4.64343	2.52e-05
HORVU5Hr1G060340	-4.63908	0.000200619
HORVU1Hr1G009970	-4.61177	0.000547895
HORVU4Hr1G000280	-4.59648	1.75e-06
HORVU7Hr1G110830	-4.59049	0.000463022
HORVU4Hr1G040510	-4.58869	9.26e-05
HORVU6Hr1G089230	-4.58652	0.00221285
HORVU6Hr1G015390	-4.58585	1.09e-06
HORVU5Hr1G098920	-4.58219	1.13e-05
HORVU6Hr1G065900	-4.57692	3.9e-06
HORVU3Hr1G013160	-4.56921	6.44e-05
HORVU1Hr1G012210	-4.56555	0.000849432
HORVU5Hr1G056870	-4.56458	0.00050622
HORVU5Hr1G000750	-4.56417	0.000111484
HORVU4Hr1G077940	-4.54632	0.000795067
HORVU2Hr1G011550	-4.5461	2.35e-05
HORVU3Hr1G092370	-4.54418	0.00119238
HORVU2Hr1G078420	-4.53893	1.62e-05
HORVU3Hr1G096990	-4.51793	0.000134877
HORVU2Hr1G125690	-4.51364	0.000725508
HORVU6Hr1G064370	-4.50926	0.00130157
HORVU7Hr1G030040	-4.50461	0.000345515
HORVU3Hr1G069600	-4.50221	0.0145074
HORVU0Hr1G039310	-4.49387	0.000659607
HORVU1Hr1G051050	-4.46493	0.000315457
HORVU1Hr1G039180	-4.46459	0.00105974
HORVU4Hr1G087980	-4.45939	0.00026698
HORVU2Hr1G124690	-4.44876	0.00940404
HORVU6Hr1G021090	-4.44588	1.01e-05
HORVU6Hr1G081290	-4.4404	6.71e-06
HORVU3Hr1G071810	-4.43875	2.81e-05
HORVU5Hr1G070500	-4.43571	8.83e-06
HORVU5Hr1G014200	-4.43296	4.89e-05
HORVU7Hr1G113510	-4.43281	0.00019944
HORVU2Hr1G030480	-4.4285	0.00281313
HORVU3Hr1G065180	-4.42463	0.000532927
HORVU3Hr1G083150	-4.40147	0.000164928
HORVU0Hr1G000620	-4.40114	3.97e-06
HORVU6Hr1G011930	-4.39099	0.00180036
HORVU4Hr1G075180	-4.38667	3.74e-06
HORVU1Hr1G052470	-4.37344	0.000197845
HORVU2Hr1G080200	-4.36552	0.000833869
HORVU6Hr1G094530	-4.35256	0.0034002
HORVU0Hr1G022140	-4.33949	3.41e-05
HORVU1Hr1G081770	-4.33656	0.000571052
HORVU2Hr1G082640	-4.31867	0.000559179
HORVU3Hr1G094320	-4.3122	0.000910676
HORVU3Hr1G079850	-4.29158	1.01e-05
HORVU3Hr1G026690	-4.29096	2.51e-06
HORVU7Hr1G100710	-4.28928	0.00030703
HORVU5Hr1G069160	-4.28775	0.00277682
HORVU2Hr1G090490	-4.26922	6.06e-06
HORVU1Hr1G084230	-4.26741	0.000193208
HORVU7Hr1G111890	-4.26674	0.00698645
HORVU6Hr1G003630	-4.25039	0.009359
HORVU0Hr1G019570	-4.24566	0.000587888
HORVU6Hr1G079410	-4.24138	3.83e-05
HORVU5Hr1G109070	-4.23776	0.000641426
HORVU1Hr1G066970	-4.23559	0.000108786
HORVU1Hr1G083110	-4.22752	0.00151403
HORVU7Hr1G052820	-4.19387	1.28e-05
HORVU5Hr1G006520	-4.18967	7.3e-05
HORVU2Hr1G040910	-4.1877	0.00019344
HORVU6Hr1G060410	-4.17865	6.1e-05
HORVU5Hr1G057090	-4.1752	2.6e-05
HORVU4Hr1G089490	-4.17316	0.00172359
HORVU3Hr1G109630	-4.16798	0.00362282
HORVU0Hr1G022770	-4.1522	9.97e-06
HORVU3Hr1G026710	-4.15005	0.010828
HORVU4Hr1G009630	-4.14844	8.19e-07
HORVU7Hr1G118180	-4.11842	2.65e-05
HORVU2Hr1G011250	-4.11103	1.31e-05
HORVU3Hr1G115630	-4.08887	0.000194582
HORVU1Hr1G013270	-4.08679	9.44e-06
HORVU2Hr1G097270	-4.08438	0.000162552
HORVU3Hr1G117930	-4.07512	0.000304
HORVU2Hr1G076060	-4.07114	1.8e-05
HORVU2Hr1G064290	-4.07041	8.72e-05
HORVU5Hr1G047230	-4.06747	9.75e-06
HORVU5Hr1G020050	-4.05721	0.00426061
HORVU3Hr1G086240	-4.04533	0.000194572
HORVU7Hr1G101470	-4.02217	0.000128371
HORVU7Hr1G026340	-4.01682	0.00429972
HORVU2Hr1G020580	-4.00894	0.00707076
HORVU6Hr1G018150	-4.00478	9.38e-05
HORVU5Hr1G088280	-3.99978	0.000160733
HORVU2Hr1G100120	-3.99498	0.000964864
HORVU2Hr1G080570	-3.99267	0.000438922
HORVU4Hr1G063240	-3.99081	0.000342453
HORVU5Hr1G096890	-3.98385	1.63e-05
HORVU2Hr1G090980	-3.97331	1.92e-06
HORVU4Hr1G065310	-3.97311	0.000126297
HORVU6Hr1G084030	-3.96155	1.56e-05
HORVU2Hr1G105330	-3.95708	0.000128128
HORVU2Hr1G095080	-3.95024	3.38e-05
HORVU0Hr1G017110	-3.94839	0.00318994
HORVU3Hr1G009110	-3.94565	0.00764492
HORVU3Hr1G010360	-3.94339	0.00368657
HORVU6Hr1G019630	-3.92701	0.0100174
HORVU3Hr1G084300	-3.92252	0.000812226
HORVU4Hr1G059930	-3.92114	0.00104668
HORVU3Hr1G072780	-3.91827	4.13e-06
HORVU0Hr1G010010	-3.91262	0.000185246
HORVU3Hr1G084120	-3.90346	4.86e-05
HORVU1Hr1G060920	-3.90016	1.83e-05
HORVU3Hr1G086230	-3.89171	4.82e-05
HORVU1Hr1G004670	-3.89073	4.89e-05
HORVU7Hr1G086890	-3.88739	0.000306257
HORVU3Hr1G104290	-3.88535	6.71e-06
HORVU1Hr1G081730	-3.87942	0.0110027
HORVU3Hr1G082000	-3.87933	0.000554634
HORVU5Hr1G061170	-3.86711	0.000799092
HORVU3Hr1G111420	-3.85117	3.45e-08
HORVU2Hr1G126000	-3.84278	0.00876677
HORVU2Hr1G080770	-3.84086	4.14e-05
HORVU7Hr1G115850	-3.8366	0.00013686
HORVU7Hr1G044930	-3.83577	6.32e-05
HORVU5Hr1G076760	-3.83561	4.97e-05
HORVU1Hr1G025040	-3.81616	6.42e-06
HORVU4Hr1G080740	-3.81314	0.000166858
HORVU1Hr1G028270	-3.81161	8.45e-06
HORVU1Hr1G032150	-3.8109	0.000385164
HORVU7Hr1G010240	-3.80798	7.62e-05
HORVU7Hr1G028140	-3.79792	0.000184042
HORVU3Hr1G036020	-3.78923	1.64e-05
HORVU7Hr1G091000	-3.78123	0.00108216
HORVU3Hr1G020460	-3.78016	0.00163481
HORVU2Hr1G017380	-3.77949	0.00299311
HORVU1Hr1G050530	-3.77579	0.000852105
HORVU4Hr1G081150	-3.7707	0.000577283
HORVU3Hr1G062170	-3.75878	5.44e-05
HORVU5Hr1G096920	-3.75524	6.88e-05
HORVU7Hr1G050400	-3.75158	0.000218963
HORVU5Hr1G057180	-3.74625	0.000486981
HORVU5Hr1G097900	-3.74378	3.07e-05
HORVU4Hr1G062010	-3.74045	3.17e-06
HORVU6Hr1G005170	-3.73825	0.00337247
HORVU5Hr1G023640	-3.73776	0.000819015
HORVU5Hr1G023910	-3.73693	4.58e-05
HORVU5Hr1G046050	-3.73422	1.82e-05
HORVU5Hr1G118800	-3.72423	0.000275495
HORVU4Hr1G004030	-3.72062	6.37e-05
HORVU7Hr1G083910	-3.71992	1.14e-05
HORVU2Hr1G107480	-3.71828	0.000925341
HORVU6Hr1G037950	-3.71501	0.0128154
HORVU2Hr1G125200	-3.70474	1.12e-05
HORVU3Hr1G029400	-3.70184	1.19e-05
HORVU4Hr1G024120	-3.70147	0.00076659
HORVU6Hr1G087520	-3.70079	0.0216555
HORVU0Hr1G020750	-3.69726	1.68e-05
HORVU2Hr1G118200	-3.69674	0.000736551
HORVU3Hr1G115060	-3.69652	4.12e-05
HORVU6Hr1G062870	-3.68491	2.8e-06
HORVU2Hr1G014490	-3.67573	0.00212883
HORVU3Hr1G097710	-3.67062	0.00560634
HORVU1Hr1G083860	-3.666	0.00018964
HORVU3Hr1G083700	-3.66484	8.31e-05
HORVU6Hr1G069330	-3.66299	0.000715675
HORVU5Hr1G073290	-3.66215	0.00653103
HORVU6Hr1G024780	-3.65866	0.000930114
HORVU2Hr1G048280	-3.65759	5.79e-05
HORVU3Hr1G028800	-3.64954	0.000600745
HORVU2Hr1G120780	-3.64342	0.00240112
HORVU3Hr1G014320	-3.6413	1.47e-05
HORVU1Hr1G009060	-3.64084	0.0184381
HORVU5Hr1G061160	-3.64045	0.000533901
HORVU3Hr1G040990	-3.62866	1.34e-05
HORVU4Hr1G087210	-3.61143	6.92e-06
HORVU2Hr1G099570	-3.61129	0.00716858
HORVU7Hr1G121820	-3.60708	0.000578861
HORVU5Hr1G057590	-3.60665	1.32e-05
HORVU5Hr1G071950	-3.60623	3.03e-05
HORVU6Hr1G018600	-3.60532	0.000222768
HORVU3Hr1G077490	-3.6033	3.94e-06
HORVU7Hr1G018290	-3.60314	0.0184388
HORVU1Hr1G013660	-3.59917	3.39e-06
HORVU3Hr1G066860	-3.59836	8.65e-05
HORVU7Hr1G083530	-3.59643	1.46e-06
HORVU7Hr1G069030	-3.58377	0.000325265
HORVU4Hr1G019600	-3.58023	0.0150608
HORVU1Hr1G044200	-3.5798	0.000518473
HORVU4Hr1G077430	-3.57369	3.83e-05
HORVU5Hr1G109880	-3.573	0.000708679
HORVU6Hr1G069750	-3.57192	0.000204383
HORVU3Hr1G078880	-3.55861	0.000246238
HORVU4Hr1G040520	-3.55516	2.03e-05
HORVU2Hr1G079650	-3.55406	0.00043482
HORVU5Hr1G076370	-3.55281	3.76e-05
HORVU5Hr1G022040	-3.55135	0.000400712
HORVU7Hr1G108370	-3.54686	0.00269286
HORVU3Hr1G105620	-3.54331	1.49e-05
HORVU2Hr1G014550	-3.54262	3.51e-06
HORVU7Hr1G106040	-3.54198	0.000989047
HORVU5Hr1G045700	-3.5397	2.35e-05
HORVU4Hr1G088140	-3.53958	2.99e-05
HORVU1Hr1G010360	-3.53464	0.00515566
HORVU4Hr1G063790	-3.53144	2.18e-05
HORVU4Hr1G087760	-3.52666	0.000145263
HORVU5Hr1G011980	-3.52253	0.0034852
HORVU4Hr1G080890	-3.51833	1.68e-05
HORVU3Hr1G050110	-3.51699	3.27e-05
HORVU4Hr1G057110	-3.5098	0.000176074
HORVU6Hr1G014650	-3.50355	0.000165327
HORVU2Hr1G097380	-3.49857	0.00526423
HORVU1Hr1G057760	-3.49361	0.00643367
HORVU2Hr1G022820	-3.49301	5.37e-05
HORVU3Hr1G115660	-3.4922	0.00140693
HORVU3Hr1G112260	-3.49056	0.00565564
HORVU2Hr1G090640	-3.4903	2.28e-05
HORVU5Hr1G122840	-3.48913	0.0248423
HORVU4Hr1G012480	-3.48286	5.68e-07
HORVU3Hr1G052930	-3.48235	0.000234086
HORVU4Hr1G026150	-3.46911	2.71e-05
HORVU7Hr1G077880	-3.46598	3.41e-06
HORVU3Hr1G023550	-3.46162	0.000223573
HORVU2Hr1G112860	-3.46038	1.47e-05
HORVU3Hr1G109330	-3.45977	5.36e-05
HORVU4Hr1G054630	-3.45816	0.000738572
HORVU6Hr1G067880	-3.45623	0.000138347
HORVU7Hr1G116470	-3.45505	1.53e-05
HORVU7Hr1G077060	-3.44759	4.23e-06
HORVU7Hr1G037720	-3.44754	0.0020854
HORVU7Hr1G003140	-3.44451	0.000785243
HORVU3Hr1G089910	-3.44228	3.42e-05
HORVU7Hr1G079700	-3.44117	0.0102415
HORVU7Hr1G024150	-3.43875	0.0102876
HORVU7Hr1G118880	-3.43858	0.000522002
HORVU4Hr1G090810	-3.42511	3.08e-05
HORVU4Hr1G077510	-3.42465	2.6e-05
HORVU2Hr1G107460	-3.42006	0.000285212
HORVU1Hr1G072580	-3.41677	8.78e-05
HORVU5Hr1G001870	-3.41076	0.000607945
HORVU0Hr1G020360	-3.41024	3.5e-05
HORVU6Hr1G028190	-3.40898	0.000341225
HORVU7Hr1G010620	-3.39622	0.000151339
HORVU6Hr1G027610	-3.3947	0.00417034
HORVU5Hr1G004160	-3.38796	9.66e-06
HORVU4Hr1G021590	-3.38699	0.00899763
HORVU7Hr1G056880	-3.37751	1.67e-05
HORVU3Hr1G065950	-3.37535	0.000126789
HORVU2Hr1G018600	-3.37418	0.00700317
HORVU4Hr1G062040	-3.37241	1.47e-05
HORVU7Hr1G038060	-3.36743	3.43e-06
HORVU4Hr1G024500	-3.36718	0.00258676
HORVU4Hr1G064950	-3.36552	0.00315627
HORVU5Hr1G088400	-3.36045	0.000180019
HORVU6Hr1G075510	-3.36005	0.00284315
HORVU2Hr1G092740	-3.3574	0.000918534
HORVU4Hr1G000780	-3.35649	3.73e-05
HORVU2Hr1G026020	-3.353	0.00538658
HORVU6Hr1G082840	-3.34773	0.000389471
HORVU4Hr1G048330	-3.34267	0.0230413
HORVU0Hr1G012570	-3.34077	6.88e-05
HORVU4Hr1G021890	-3.33984	0.000531257
HORVU1Hr1G076300	-3.33866	0.000174269
HORVU2Hr1G085690	-3.33745	0.000209286
HORVU5Hr1G026050	-3.33285	0.0150254
HORVU7Hr1G043010	-3.33277	0.00153526
HORVU3Hr1G097730	-3.33183	0.00393719
HORVU7Hr1G003080	-3.32941	0.00369114
HORVU5Hr1G052450	-3.32908	0.000539147
HORVU4Hr1G072700	-3.32172	0.000181165
HORVU3Hr1G116370	-3.32096	9.95e-05
HORVU6Hr1G009710	-3.31897	0.00808848
HORVU1Hr1G022900	-3.31867	0.00384815
HORVU5Hr1G081200	-3.31631	0.000179007
HORVU1Hr1G044890	-3.3124	0.000823715
HORVU4Hr1G073170	-3.31074	0.000336383
HORVU1Hr1G075860	-3.3037	0.00157862
HORVU1Hr1G010350	-3.29773	0.00335526
HORVU3Hr1G025080	-3.29706	0.020671
HORVU2Hr1G037740	-3.29549	0.000208697
HORVU2Hr1G124270	-3.29275	6.83e-05
HORVU4Hr1G078010	-3.29184	0.000108581
HORVU6Hr1G027760	-3.27948	0.000110186
HORVU0Hr1G020280	-3.27212	0.00137043
HORVU5Hr1G082210	-3.26807	0.000125037
HORVU2Hr1G079390	-3.26795	0.00753502
HORVU5Hr1G099380	-3.26747	4.54e-05
HORVU7Hr1G089510	-3.26656	5.86e-06
HORVU0Hr1G015930	-3.25795	0.00013717
HORVU1Hr1G012880	-3.25574	0.00733532
HORVU1Hr1G056650	-3.24876	0.000166858
HORVU7Hr1G075980	-3.24258	0.000394989
HORVU2Hr1G011430	-3.23798	0.00050622
HORVU4Hr1G068470	-3.23742	0.000792567
HORVU7Hr1G109370	-3.23317	0.00844368
HORVU3Hr1G081970	-3.23235	0.000143943
HORVU3Hr1G091120	-3.22387	0.000381502
HORVU1Hr1G003810	-3.22164	0.000121376
HORVU4Hr1G056630	-3.21588	0.000590523
HORVU7Hr1G115830	-3.21179	5.99e-05
HORVU4Hr1G017070	-3.2088	0.00148899
HORVU4Hr1G058340	-3.20376	0.00123659
HORVU4Hr1G065110	-3.20029	1.63e-05
HORVU6Hr1G032770	-3.197	0.0142002
HORVU2Hr1G034840	-3.19695	0.00109539
HORVU2Hr1G023110	-3.19675	0.000312782
HORVU4Hr1G002770	-3.19172	0.00759031
HORVU2Hr1G081190	-3.1903	0.000566056
HORVU5Hr1G100800	-3.1898	0.003541
HORVU6Hr1G039440	-3.18774	0.0036232
HORVU5Hr1G046190	-3.18379	0.000157579
HORVU3Hr1G089620	-3.1813	0.00219376
HORVU3Hr1G011730	-3.18035	0.01352
HORVU0Hr1G013610	-3.18033	0.000747005
HORVU2Hr1G090400	-3.18009	2.66e-05
HORVU0Hr1G022230	-3.17747	0.00395167
HORVU7Hr1G099650	-3.17647	7.92e-05
HORVU2Hr1G037650	-3.17603	0.000561677
HORVU5Hr1G068460	-3.17254	0.00183447
HORVU4Hr1G005250	-3.17195	6.72e-05
HORVU4Hr1G083620	-3.16859	0.000524997
HORVU2Hr1G029070	-3.168	0.00181801
HORVU7Hr1G111930	-3.16415	0.0293159
HORVU1Hr1G054230	-3.1616	0.00214645
HORVU4Hr1G073480	-3.16049	0.000148044
HORVU6Hr1G074290	-3.15912	0.000142843
HORVU5Hr1G053710	-3.15494	0.000292135
HORVU4Hr1G012540	-3.15069	0.00049409
HORVU2Hr1G122490	-3.14912	0.00247817
HORVU7Hr1G094980	-3.14091	0.000473858
HORVU5Hr1G110710	-3.13759	0.00961016
HORVU0Hr1G007690	-3.13738	0.000193629
HORVU1Hr1G012890	-3.13318	0.00867263
HORVU6Hr1G014300	-3.12912	3.25e-07
HORVU2Hr1G025510	-3.12669	6.15e-06
HORVU0Hr1G014540	-3.11648	0.0100448
HORVU4Hr1G002530	-3.1152	3.08e-07
HORVU4Hr1G050250	-3.11519	1.78e-05
HORVU0Hr1G040240	-3.11451	0.0245546
HORVU1Hr1G020140	-3.10675	6.9e-05
HORVU2Hr1G032710	-3.10475	8.22e-07
HORVU1Hr1G095340	-3.1032	6.66e-05
HORVU7Hr1G092730	-3.10196	0.000247454
HORVU7Hr1G106130	-3.0999	0.0103609
HORVU3Hr1G030310	-3.09848	1.05e-05
HORVU1Hr1G083870	-3.09645	9.6e-05
HORVU1Hr1G090170	-3.09564	4.43e-06
HORVU5Hr1G085200	-3.09343	0.000664503
HORVU1Hr1G073340	-3.09122	0.00127758
HORVU4Hr1G052870	-3.09089	2.34e-05
HORVU0Hr1G001600	-3.08833	0.00418607
HORVU7Hr1G105910	-3.08271	0.00213479
HORVU5Hr1G014170	-3.08149	6.9e-05
HORVU5Hr1G016710	-3.07819	0.000192755
HORVU3Hr1G066840	-3.07443	0.00631719
HORVU2Hr1G124980	-3.07348	0.00196241
HORVU6Hr1G083570	-3.07336	1.26e-05
HORVU1Hr1G041260	-3.07309	0.011118
HORVU0Hr1G022090	-3.07268	0.000730922
HORVU1Hr1G082950	-3.06987	0.000134826
HORVU2Hr1G071570	-3.06547	5.36e-06
HORVU7Hr1G110470	-3.05434	8.05e-06
HORVU7Hr1G017060	-3.05293	0.00707076
HORVU3Hr1G032660	-3.0424	9.91e-06
HORVU3Hr1G056640	-3.04134	0.000322055
HORVU1Hr1G059030	-3.04107	5.69e-05
HORVU6Hr1G022070	-3.03905	0.00349464
HORVU5Hr1G110690	-3.03893	0.0205765
HORVU2Hr1G085270	-3.02817	7.2e-06
HORVU3Hr1G068280	-3.02726	0.00112641
ENSRNA049479674	-3.01923	0.000239339
HORVU6Hr1G064430	-3.01749	4.4e-06
HORVU7Hr1G105990	-3.01679	0.00322447
HORVU1Hr1G058150	-3.0129	5.94e-05
HORVU6Hr1G012730	-3.00611	0.00061669
HORVU4Hr1G052880	-3.005	4.97e-05
HORVU7Hr1G079810	-3.00377	7.95e-06
HORVU1Hr1G010250	-3.00087	0.00012841
HORVU2Hr1G080990	-3.00054	0.0100188
HORVU6Hr1G088960	-3.0005	0.000291392
HORVU0Hr1G018910	-3.00042	0.027674
HORVU5Hr1G028460	-2.99919	0.000821661
HORVU7Hr1G045290	-2.99519	7.44e-05
HORVU1Hr1G094450	-2.99399	0.000356497
HORVU3Hr1G060720	-2.99242	0.00240211
HORVU7Hr1G110820	-2.99114	0.000191911
HORVU2Hr1G122080	-2.99012	0.00327057
HORVU6Hr1G002320	-2.98907	0.000311451
HORVU3Hr1G110340	-2.98869	0.00338862
HORVU3Hr1G019240	-2.98757	0.00214662
HORVU1Hr1G068220	-2.98737	0.000806896
HORVU6Hr1G004910	-2.98268	0.00993895
HORVU4Hr1G081350	-2.98203	3.47e-05
HORVU2Hr1G079160	-2.98132	0.000181557
HORVU3Hr1G004310	-2.98124	0.00140032
HORVU2Hr1G079510	-2.9809	2.29e-05
HORVU6Hr1G094520	-2.97956	0.0154504
HORVU1Hr1G092730	-2.97914	8.13e-06
HORVU2Hr1G102930	-2.97494	0.000296105
HORVU2Hr1G023830	-2.97104	0.0134732
HORVU3Hr1G097830	-2.96866	0.0056928
HORVU2Hr1G096130	-2.96522	0.00603498
HORVU1Hr1G029520	-2.96132	0.000156987
HORVU5Hr1G094150	-2.95842	7.63e-05
HORVU7Hr1G105960	-2.9574	0.0132709
HORVU3Hr1G040920	-2.95727	0.000582424
HORVU6Hr1G016420	-2.95327	4.88e-05
HORVU4Hr1G021490	-2.95264	0.00174192
HORVU3Hr1G031880	-2.94888	0.000351987
HORVU5Hr1G056610	-2.94828	0.000197845
HORVU4Hr1G022110	-2.94641	0.00396039
HORVU3Hr1G091020	-2.94543	0.00063253
HORVU6Hr1G088220	-2.93779	0.00558299
HORVU4Hr1G028370	-2.93777	0.00551564
HORVU6Hr1G075300	-2.93665	0.00074313
HORVU3Hr1G096740	-2.93527	8.13e-06
HORVU4Hr1G004040	-2.92813	7.24e-06
HORVU4Hr1G017040	-2.92708	2.71e-05
HORVU3Hr1G060930	-2.92627	0.000296105
HORVU1Hr1G047770	-2.92449	0.00026698
HORVU1Hr1G012140	-2.92375	0.00938036
HORVU3Hr1G023560	-2.92337	0.000105592
HORVU7Hr1G112950	-2.91711	0.00125908
HORVU7Hr1G118290	-2.91645	0.00751262
HORVU6Hr1G079320	-2.9158	0.000778449
HORVU1Hr1G005230	-2.91442	0.00897283
HORVU0Hr1G007170	-2.91297	0.0323199
HORVU5Hr1G073490	-2.91127	0.00933907
HORVU2Hr1G108420	-2.91092	0.0287955
HORVU1Hr1G061710	-2.90531	0.000131978
HORVU3Hr1G028050	-2.90391	0.00019344
HORVU7Hr1G058090	-2.90385	8.48e-07
HORVU1Hr1G056280	-2.90137	0.000485061
HORVU3Hr1G063620	-2.89887	0.000273526
HORVU4Hr1G072770	-2.89535	0.00152521
HORVU7Hr1G092230	-2.88893	2.06e-05
HORVU0Hr1G010760	-2.88693	4.42e-07
HORVU2Hr1G066780	-2.88595	0.00418552
HORVU6Hr1G036800	-2.88503	0.000193815
HORVU2Hr1G012360	-2.88103	2.51e-05
HORVU5Hr1G114530	-2.87986	0.0030934
HORVU6Hr1G076730	-2.87854	1.25e-05
HORVU2Hr1G020070	-2.87703	0.00266311
HORVU6Hr1G057590	-2.87511	1.84e-05
HORVU2Hr1G113100	-2.87408	0.00456631
HORVU6Hr1G058000	-2.87267	2.05e-07
HORVU3Hr1G019530	-2.87218	5.12e-05
HORVU3Hr1G011760	-2.85848	0.00175731
HORVU2Hr1G122090	-2.85811	0.0014308
HORVU1Hr1G081210	-2.85663	1.65e-05
HORVU2Hr1G104030	-2.85539	0.00829876
HORVU0Hr1G004640	-2.85099	0.00779942
HORVU3Hr1G072380	-2.84778	0.00014718
HORVU7Hr1G086810	-2.84568	2.95e-05
HORVU7Hr1G006720	-2.84501	0.00021563
HORVU2Hr1G111300	-2.84272	4.51e-06
HORVU6Hr1G037000	-2.8401	8.68e-05
HORVU7Hr1G059000	-2.83918	1.02e-05
HORVU6Hr1G066610	-2.83329	5.08e-05
HORVU5Hr1G093290	-2.82966	0.000326432
HORVU1Hr1G068300	-2.82577	0.0407953
HORVU3Hr1G011800	-2.8255	0.0148643
HORVU3Hr1G076920	-2.82479	4.92e-05
HORVU5Hr1G103400	-2.82398	0.000417347
HORVU5Hr1G110700	-2.81845	0.00874971
HORVU6Hr1G020210	-2.8143	0.000261968
HORVU6Hr1G027780	-2.81372	9.86e-05
HORVU2Hr1G048010	-2.81199	0.000940072
HORVU2Hr1G029110	-2.80986	0.00097985
ENSRNA049486926	-2.80361	0.00167252
HORVU7Hr1G102030	-2.80029	0.000405699
HORVU7Hr1G035230	-2.79902	0.00885788
HORVU2Hr1G114680	-2.79862	5.63e-05
HORVU7Hr1G113340	-2.79603	0.00949247
HORVU3Hr1G065940	-2.79477	0.00626996
HORVU7Hr1G017790	-2.79168	9.95e-05
HORVU2Hr1G000280	-2.78956	0.00010222
HORVU1Hr1G082250	-2.78931	0.00572341
HORVU0Hr1G011610	-2.78845	0.00167668
HORVU5Hr1G011160	-2.78599	0.00115614
HORVU3Hr1G081960	-2.78065	1.72e-05
HORVU2Hr1G061260	-2.78021	0.000155445
HORVU2Hr1G020420	-2.7772	0.000336973
HORVU1Hr1G002110	-2.77401	0.000797188
HORVU6Hr1G078700	-2.77343	0.000556879
HORVU5Hr1G010360	-2.77304	0.00018789
HORVU1Hr1G056430	-2.7691	1.84e-05
HORVU0Hr1G001680	-2.76127	0.000264601
HORVU7Hr1G029260	-2.75992	6.91e-05
HORVU6Hr1G037700	-2.75762	0.000457614
HORVU5Hr1G075510	-2.75606	9.23e-05
HORVU2Hr1G050110	-2.75531	0.000186523
HORVU6Hr1G087540	-2.7553	0.00244173
HORVU4Hr1G066360	-2.75375	0.0152608
HORVU4Hr1G024030	-2.75106	8.61e-06
HORVU3Hr1G000140	-2.74733	0.00157606
HORVU6Hr1G016930	-2.74616	6.21e-05
HORVU3Hr1G011690	-2.74578	0.00304628
HORVU1Hr1G088270	-2.74311	6.72e-06
HORVU5Hr1G067530	-2.74269	2.05e-05
HORVU5Hr1G089140	-2.74258	0.000614158
HORVU2Hr1G031130	-2.74232	4.75e-05
HORVU2Hr1G011490	-2.74225	0.0154203
HORVU1Hr1G017970	-2.73633	5.35e-06
HORVU3Hr1G069070	-2.73437	0.000207119
HORVU6Hr1G073530	-2.73429	0.0173571
HORVU6Hr1G091180	-2.73357	6.07e-05
HORVU7Hr1G020920	-2.7291	0.0411162
HORVU4Hr1G026680	-2.72723	0.000784234
HORVU0Hr1G018670	-2.72535	2.86e-05
HORVU2Hr1G000250	-2.72485	0.00050115
HORVU3Hr1G097750	-2.72444	0.0432861
HORVU5Hr1G094610	-2.72315	0.0165308
HORVU1Hr1G022020	-2.71885	0.000910668
HORVU5Hr1G085160	-2.7185	0.000246056
HORVU4Hr1G062610	-2.71827	0.000869041
HORVU5Hr1G021150	-2.71233	5.03e-05
HORVU2Hr1G104880	-2.71133	2.98e-06
HORVU2Hr1G105220	-2.7107	0.00893024
HORVU7Hr1G050110	-2.69827	0.000519008
HORVU2Hr1G078580	-2.69763	0.000199402
HORVU5Hr1G028310	-2.6971	0.00353502
HORVU2Hr1G004170	-2.6945	1.86e-05
HORVU7Hr1G026350	-2.69416	0.000525679
HORVU3Hr1G019140	-2.69358	6.99e-05
HORVU4Hr1G007190	-2.69182	0.00340112
HORVU3Hr1G086040	-2.69079	9.34e-05
HORVU7Hr1G050240	-2.68918	0.00817484
HORVU6Hr1G089000	-2.68743	0.00207197
HORVU2Hr1G020100	-2.68697	0.00635242
HORVU4Hr1G018670	-2.6773	0.000131978
HORVU7Hr1G106010	-2.67682	0.0174649
HORVU1Hr1G047360	-2.67585	0.00212884
HORVU7Hr1G092330	-2.66728	2.13e-05
HORVU7Hr1G081250	-2.66633	1.54e-05
HORVU7Hr1G105620	-2.66601	0.000101945
HORVU5Hr1G100790	-2.66336	0.00266024
HORVU7Hr1G096920	-2.66285	2.61e-05
HORVU3Hr1G090180	-2.66135	6.03e-05
HORVU0Hr1G039530	-2.66018	0.000541098
HORVU1Hr1G044770	-2.65953	0.000123929
HORVU3Hr1G081170	-2.65788	0.00108829
HORVU2Hr1G013360	-2.65678	0.0181536
HORVU2Hr1G081920	-2.65254	0.000188746
HORVU0Hr1G025520	-2.64933	0.013268
HORVU7Hr1G006740	-2.64611	0.00426117
HORVU4Hr1G047410	-2.64558	0.000239402
HORVU1Hr1G051510	-2.64442	0.000126789
HORVU2Hr1G103710	-2.64438	0.000405824
HORVU4Hr1G080760	-2.63593	0.0059023
HORVU6Hr1G010730	-2.63367	0.000155716
HORVU1Hr1G090940	-2.63244	1.18e-05
HORVU6Hr1G018950	-2.63216	1.78e-05
HORVU2Hr1G118780	-2.63027	0.000880713
HORVU5Hr1G089280	-2.62367	0.00563662
HORVU5Hr1G081810	-2.62161	0.0230997
ENSRNA049479680	-2.61261	0.00119202
HORVU3Hr1G022840	-2.60867	0.000853123
HORVU6Hr1G073690	-2.60688	0.0273935
HORVU7Hr1G077780	-2.60003	0.00755461
HORVU3Hr1G071830	-2.59879	9.53e-05
HORVU5Hr1G102620	-2.59558	0.00478769
HORVU4Hr1G069190	-2.59401	9.07e-05
HORVU7Hr1G108400	-2.5925	0.00017587
HORVU2Hr1G081490	-2.59015	0.00155518
HORVU2Hr1G100050	-2.58841	0.00101121
HORVU3Hr1G081260	-2.58738	0.00251975
HORVU5Hr1G075050	-2.58113	1.01e-05
HORVU3Hr1G075280	-2.58112	0.00236752
HORVU3Hr1G005270	-2.57801	0.00114263
HORVU5Hr1G083920	-2.57766	0.00065777
HORVU1Hr1G025250	-2.57685	0.000176074
HORVU7Hr1G112710	-2.57404	0.000164671
HORVU6Hr1G026340	-2.57094	0.000315074
HORVU3Hr1G028840	-2.56945	0.00130613
HORVU4Hr1G006790	-2.56811	0.00794441
HORVU4Hr1G079150	-2.56194	0.000193629
HORVU2Hr1G004070	-2.55913	1.82e-05
HORVU7Hr1G096310	-2.55759	0.000310758
HORVU2Hr1G075090	-2.55668	0.00268286
HORVU4Hr1G065620	-2.55597	5.52e-05
HORVU7Hr1G010300	-2.55406	0.0101623
HORVU5Hr1G061880	-2.55327	0.00316632
HORVU5Hr1G061440	-2.5512	0.000249852
HORVU3Hr1G056270	-2.54608	4.32e-05
HORVU4Hr1G001590	-2.54589	5.29e-06
HORVU6Hr1G083390	-2.54443	0.000452505
HORVU5Hr1G085540	-2.53088	0.000557213
HORVU0Hr1G022190	-2.52917	0.0373626
HORVU4Hr1G011180	-2.52847	0.000738097
HORVU3Hr1G006810	-2.52743	0.0248166
HORVU1Hr1G094510	-2.52082	0.00499504
HORVU1Hr1G085540	-2.51163	6.12e-05
HORVU2Hr1G062590	-2.50802	0.000163568
HORVU2Hr1G001680	-2.50796	0.0469553
HORVU6Hr1G029710	-2.50732	0.00383977
ENSRNA049474418	-2.50659	0.00420639
HORVU2Hr1G110460	-2.50573	0.000698064
HORVU5Hr1G009350	-2.50379	0.000127913
HORVU7Hr1G082020	-2.50358	0.0470699
HORVU1Hr1G081400	-2.50176	4.09e-05
HORVU5Hr1G082380	-2.49964	0.0197157
HORVU5Hr1G006670	-2.49393	0.0234848
HORVU2Hr1G000990	-2.49386	3.36e-06
HORVU3Hr1G039210	-2.49334	3.39e-05
HORVU2Hr1G090240	-2.49009	0.00271283
HORVU3Hr1G092890	-2.48999	0.00330173
HORVU7Hr1G023500	-2.48959	0.000931336
HORVU2Hr1G069840	-2.48908	0.00829744
HORVU4Hr1G053790	-2.48814	0.00026503
HORVU3Hr1G011780	-2.48767	0.0394522
HORVU3Hr1G087970	-2.48372	0.000673876
HORVU3Hr1G020800	-2.4802	0.000207357
HORVU7Hr1G101550	-2.47544	0.000121874
HORVU5Hr1G008270	-2.47529	0.0115077
HORVU4Hr1G064940	-2.47179	9.67e-05
HORVU1Hr1G048920	-2.46964	1.72e-05
HORVU4Hr1G069070	-2.46795	7.54e-06
HORVU2Hr1G117700	-2.46739	0.000144735
HORVU6Hr1G075010	-2.464	0.000525698
HORVU4Hr1G014290	-2.46266	0.00775601
HORVU5Hr1G010350	-2.46204	0.0025178
HORVU0Hr1G015420	-2.46115	1.1e-05
HORVU7Hr1G101800	-2.4588	0.000199265
HORVU4Hr1G058430	-2.4585	0.00624978
HORVU3Hr1G014060	-2.45751	0.00123656
HORVU7Hr1G083550	-2.45582	0.000587888
HORVU4Hr1G003290	-2.4513	1.04e-05
HORVU6Hr1G094680	-2.45079	2.84e-05
HORVU3Hr1G099470	-2.44674	7.06e-05
HORVU3Hr1G021290	-2.44654	0.000378779
HORVU1Hr1G074820	-2.44582	0.000302614
HORVU1Hr1G072910	-2.44451	0.000295247
HORVU2Hr1G018300	-2.44281	2.13e-07
HORVU3Hr1G078370	-2.43954	0.00443443
HORVU7Hr1G121190	-2.43937	2.86e-06
HORVU6Hr1G084770	-2.43766	0.00166652
HORVU1Hr1G065120	-2.43757	0.000126827
HORVU5Hr1G096090	-2.43748	3.33e-06
HORVU4Hr1G007670	-2.43566	0.00266058
HORVU1Hr1G038500	-2.43477	3.84e-05
HORVU2Hr1G125360	-2.433	2.5e-05
HORVU2Hr1G034010	-2.43214	0.00079702
HORVU3Hr1G007120	-2.43009	7.79e-05
HORVU5Hr1G088420	-2.43	4.3e-05
HORVU3Hr1G068200	-2.42751	0.000199895
HORVU2Hr1G020040	-2.42619	0.0461208
HORVU5Hr1G020880	-2.42468	0.00248932
HORVU1Hr1G090770	-2.42459	7.77e-07
HORVU2Hr1G124930	-2.42436	0.00276979
HORVU5Hr1G056600	-2.42389	3.87e-05
HORVU7Hr1G034430	-2.41945	4.27e-05
HORVU1Hr1G024040	-2.41799	0.000610808
HORVU2Hr1G093950	-2.41551	0.000101317
HORVU3Hr1G001540	-2.41411	0.00210648
HORVU6Hr1G060700	-2.41404	0.00252422
HORVU5Hr1G096650	-2.41359	9.44e-06
HORVU4Hr1G003270	-2.41223	8.75e-06
HORVU2Hr1G010860	-2.4067	0.0133597
HORVU3Hr1G109760	-2.40599	0.000401005
HORVU3Hr1G038430	-2.40568	0.000254876
HORVU7Hr1G085650	-2.40473	6.03e-06
HORVU1Hr1G046400	-2.40286	0.00087163
HORVU1Hr1G090530	-2.40231	8.46e-05
HORVU2Hr1G002880	-2.39849	4.08e-06
HORVU2Hr1G061190	-2.39349	7.1e-06
HORVU3Hr1G056330	-2.39318	1.41e-05
HORVU1Hr1G073150	-2.39133	0.000868463
HORVU3Hr1G117330	-2.39043	0.0344091
HORVU1Hr1G074380	-2.38635	3.51e-06
HORVU7Hr1G002690	-2.38471	0.000663586
HORVU3Hr1G094610	-2.38392	0.000606825
HORVU0Hr1G005860	-2.38188	0.000396828
HORVU0Hr1G012910	-2.38123	0.00115742
HORVU0Hr1G011770	-2.37977	2.4e-05
HORVU5Hr1G000520	-2.37788	0.00495721
HORVU7Hr1G002320	-2.37681	0.0421957
HORVU3Hr1G079420	-2.37623	7.29e-07
HORVU4Hr1G054420	-2.37486	0.000662459
HORVU5Hr1G093660	-2.37473	0.000834321
HORVU3Hr1G108170	-2.37451	0.00148278
HORVU3Hr1G108680	-2.37408	0.00532659
HORVU5Hr1G071510	-2.37206	0.000963015
HORVU2Hr1G090120	-2.37197	0.00142551
HORVU7Hr1G003040	-2.37032	0.0213007
HORVU7Hr1G049830	-2.36836	2.72e-05
HORVU1Hr1G074140	-2.36828	0.00278671
HORVU7Hr1G075680	-2.36673	0.0129665
HORVU7Hr1G115810	-2.36552	0.00103392
HORVU0Hr1G020270	-2.36387	2.33e-05
HORVU2Hr1G032890	-2.36268	0.0107807
HORVU3Hr1G072880	-2.36231	4.86e-05
HORVU3Hr1G001040	-2.36088	0.00350549
HORVU4Hr1G002290	-2.35979	0.0037587
HORVU7Hr1G072610	-2.35934	1.15e-05
HORVU5Hr1G082400	-2.35808	0.000371098
HORVU5Hr1G046480	-2.35651	0.00108682
HORVU3Hr1G007210	-2.35613	0.00430019
HORVU3Hr1G052520	-2.35611	2.47e-05
HORVU6Hr1G075650	-2.35552	7.54e-06
HORVU5Hr1G074220	-2.35522	6.92e-05
HORVU4Hr1G048610	-2.35449	0.00167646
HORVU3Hr1G032650	-2.35247	0.000402963
HORVU5Hr1G114700	-2.35234	0.0463224
HORVU0Hr1G002630	-2.35212	0.0317409
ENSRNA049486952	-2.34888	0.000455034
HORVU3Hr1G077130	-2.34617	0.000122714
HORVU2Hr1G071070	-2.34249	9.57e-05
HORVU3Hr1G004420	-2.34206	0.00010921
HORVU4Hr1G009340	-2.33825	9.76e-07
HORVU2Hr1G063620	-2.3356	0.000354272
HORVU6Hr1G065800	-2.33536	1.92e-06
HORVU4Hr1G078210	-2.3351	0.000300693
HORVU3Hr1G082590	-2.33342	4.43e-06
HORVU3Hr1G063460	-2.33255	5.75e-05
HORVU1Hr1G063330	-2.33236	0.000117504
HORVU1Hr1G073760	-2.32871	4.82e-05
HORVU7Hr1G046640	-2.32857	0.000730226
HORVU5Hr1G046340	-2.32573	0.000105266
HORVU1Hr1G039250	-2.3235	0.000688926
HORVU3Hr1G068350	-2.32342	0.00438784
HORVU4Hr1G068420	-2.32341	3.86e-06
HORVU7Hr1G000860	-2.32218	5.41e-05
HORVU2Hr1G003720	-2.32053	0.00463722
HORVU3Hr1G034520	-2.3188	0.0248166
HORVU7Hr1G030460	-2.31877	0.000223699
HORVU3Hr1G067750	-2.31286	7.1e-06
HORVU5Hr1G014300	-2.31074	9.13e-05
HORVU1Hr1G015550	-2.30926	0.00784822
HORVU4Hr1G089730	-2.30894	0.000113618
HORVU2Hr1G067250	-2.30667	0.000129161
HORVU4Hr1G072680	-2.30654	0.0151307
HORVU2Hr1G095210	-2.30433	0.00255856
HORVU4Hr1G051120	-2.30387	0.0026825
HORVU1Hr1G070220	-2.30278	6.71e-06
HORVU1Hr1G046690	-2.29965	0.00098799
HORVU4Hr1G007580	-2.29691	0.000144735
HORVU7Hr1G109170	-2.29663	0.04717
HORVU6Hr1G078660	-2.29553	0.00178014
HORVU7Hr1G018780	-2.29401	0.000105219
HORVU5Hr1G111640	-2.29149	2.82e-05
HORVU2Hr1G111680	-2.29122	0.00235909
HORVU1Hr1G052110	-2.29039	0.000370495
ENSRNA049486932	-2.28903	0.00140693
HORVU6Hr1G071960	-2.28771	0.000172318
HORVU7Hr1G089190	-2.28475	0.0172503
HORVU4Hr1G081800	-2.28452	0.0149709
HORVU7Hr1G104830	-2.28364	0.00432509
HORVU7Hr1G001020	-2.28333	5.2e-07
HORVU4Hr1G015890	-2.28246	0.000248628
HORVU2Hr1G089130	-2.28152	2.03e-05
HORVU5Hr1G114470	-2.28107	0.00347597
HORVU3Hr1G051720	-2.28065	0.000528422
HORVU7Hr1G119200	-2.27941	0.00161406
HORVU7Hr1G080850	-2.27829	0.000197525
HORVU3Hr1G069960	-2.27763	0.000333246
HORVU5Hr1G061840	-2.27654	0.00457159
HORVU7Hr1G098290	-2.27485	0.0013585
HORVU1Hr1G040330	-2.27297	8.91e-05
HORVU5Hr1G019750	-2.26802	0.00838495
HORVU2Hr1G113730	-2.26615	6.03e-05
HORVU6Hr1G084310	-2.26322	0.000722986
HORVU3Hr1G074960	-2.26132	0.00410095
HORVU7Hr1G019770	-2.26116	0.0350243
HORVU1Hr1G053110	-2.25911	0.0158632
HORVU3Hr1G010280	-2.25702	0.0321307
HORVU7Hr1G068460	-2.25631	0.00670832
HORVU1Hr1G079590	-2.25545	3.84e-05
HORVU7Hr1G078040	-2.25538	0.00118178
HORVU7Hr1G046250	-2.25299	0.00285988
HORVU7Hr1G035770	-2.25011	0.0113531
HORVU6Hr1G000630	-2.24948	0.00311938
HORVU3Hr1G095710	-2.24916	0.000604074
HORVU4Hr1G090270	-2.24707	2.77e-05
HORVU3Hr1G078260	-2.24575	7.62e-05
HORVU0Hr1G002580	-2.24504	0.0188252
HORVU5Hr1G063810	-2.24463	1.82e-05
HORVU1Hr1G085450	-2.24369	0.00977452
HORVU2Hr1G074770	-2.24108	0.00314762
HORVU4Hr1G053850	-2.23552	0.000904114
HORVU4Hr1G067180	-2.23475	4.97e-05
HORVU3Hr1G062690	-2.23175	0.00749094
HORVU7Hr1G036470	-2.23024	0.00159185
HORVU2Hr1G017650	-2.22828	0.000629819
HORVU6Hr1G062850	-2.22806	3.16e-06
HORVU5Hr1G120740	-2.22324	0.00476418
HORVU6Hr1G022310	-2.22157	0.000111637
HORVU5Hr1G045250	-2.21946	0.046088
HORVU7Hr1G046230	-2.21904	0.000148244
HORVU6Hr1G055090	-2.21657	0.000165262
HORVU1Hr1G029540	-2.21558	0.000354352
HORVU1Hr1G022000	-2.21436	3.47e-05
HORVU6Hr1G030720	-2.21113	0.00399175
HORVU7Hr1G026650	-2.20989	0.00179897
HORVU7Hr1G035030	-2.20832	8.28e-06
HORVU6Hr1G083680	-2.20804	0.000812976
HORVU2Hr1G018750	-2.20789	0.0467963
HORVU1Hr1G034650	-2.20429	0.000225221
HORVU2Hr1G047410	-2.20172	5.64e-05
HORVU5Hr1G124360	-2.20088	0.00138795
HORVU2Hr1G087890	-2.19983	0.000353268
HORVU5Hr1G115340	-2.19909	3.58e-05
HORVU1Hr1G072370	-2.19861	0.00148093
HORVU1Hr1G027400	-2.19783	0.000131547
HORVU5Hr1G075380	-2.19778	6.69e-05
HORVU3Hr1G074310	-2.19654	0.0042596
HORVU5Hr1G096830	-2.19206	0.00478446
HORVU5Hr1G055570	-2.18971	0.000267396
HORVU1Hr1G024870	-2.18831	4.6e-06
HORVU2Hr1G082000	-2.18566	0.00145268
HORVU7Hr1G044900	-2.18378	0.00139776
HORVU5Hr1G025850	-2.1834	9.82e-05
HORVU3Hr1G060950	-2.18199	0.00427203
HORVU1Hr1G065270	-2.1792	0.000758926
HORVU2Hr1G036980	-2.17749	6.99e-05
HORVU6Hr1G032050	-2.17737	0.00169801
HORVU3Hr1G074600	-2.17398	0.000288638
ENSRNA049488165	-2.17267	0.00455851
HORVU4Hr1G014900	-2.17214	0.00139776
HORVU5Hr1G075640	-2.16941	0.0102648
HORVU7Hr1G000010	-2.16885	0.000373911
HORVU2Hr1G127130	-2.16832	0.00152562
HORVU5Hr1G045920	-2.16378	5.12e-05
HORVU3Hr1G020280	-2.16366	0.000845476
HORVU3Hr1G070220	-2.16268	6.27e-05
HORVU2Hr1G045330	-2.16222	0.000964917
HORVU4Hr1G070610	-2.162	0.000294901
HORVU2Hr1G035730	-2.16133	0.000597328
HORVU2Hr1G036530	-2.15829	6.9e-05
HORVU4Hr1G072340	-2.15766	0.00186566
HORVU7Hr1G085660	-2.15736	0.000474981
HORVU4Hr1G019520	-2.1561	0.00115488
HORVU2Hr1G004030	-2.15283	0.00119755
HORVU5Hr1G062120	-2.15065	0.00186181
HORVU7Hr1G106280	-2.1504	3.66e-07
HORVU5Hr1G091420	-2.14831	0.000286263
HORVU2Hr1G063850	-2.14716	4.9e-05
HORVU7Hr1G071750	-2.1452	8e-05
HORVU0Hr1G002950	-2.14425	7.9e-05
HORVU3Hr1G068020	-2.14423	2.33e-05
HORVU2Hr1G104690	-2.14279	0.00147956
HORVU4Hr1G079860	-2.14214	0.00359918
HORVU4Hr1G067410	-2.14097	0.000209286
HORVU4Hr1G078390	-2.13996	0.00901329
HORVU7Hr1G094690	-2.13949	0.0004078
HORVU5Hr1G050510	-2.13653	3.83e-05
HORVU1Hr1G094880	-2.1358	3.39e-05
HORVU3Hr1G020880	-2.13565	0.000151493
HORVU3Hr1G087430	-2.13461	0.000132846
HORVU2Hr1G022000	-2.13298	6.48e-05
HORVU7Hr1G048310	-2.13245	4.24e-05
HORVU3Hr1G058740	-2.13226	0.000401548
HORVU1Hr1G090610	-2.12975	0.00440067
HORVU4Hr1G016600	-2.12916	0.015832
HORVU0Hr1G016590	-2.12743	0.0126325
HORVU1Hr1G055560	-2.12701	0.0017668
HORVU6Hr1G077290	-2.12614	8.68e-05
HORVU6Hr1G076770	-2.12586	0.000162685
HORVU3Hr1G092270	-2.12304	0.0072439
HORVU1Hr1G081240	-2.12272	0.000193208
HORVU3Hr1G093080	-2.12234	0.00856599
HORVU6Hr1G022500	-2.12133	0.000119901
HORVU6Hr1G000040	-2.11906	0.0430669
HORVU6Hr1G068970	-2.11864	2.57e-06
HORVU5Hr1G107460	-2.11606	0.000236783
HORVU1Hr1G010910	-2.10671	7.06e-05
HORVU1Hr1G024860	-2.10447	0.0273935
HORVU4Hr1G034860	-2.10349	0.000167884
HORVU2Hr1G115180	-2.10109	4.88e-05
HORVU3Hr1G094300	-2.09961	0.000180799
HORVU1Hr1G075910	-2.09476	6.38e-05
HORVU5Hr1G124470	-2.08818	0.0332003
HORVU3Hr1G108330	-2.08721	0.00315342
HORVU5Hr1G041210	-2.08646	0.00803024
HORVU4Hr1G050770	-2.08507	0.000197845
HORVU0Hr1G003230	-2.08492	0.000251031
HORVU5Hr1G085020	-2.08187	6.66e-06
HORVU7Hr1G028190	-2.08025	0.000188689
HORVU2Hr1G090690	-2.07453	0.00595379
HORVU5Hr1G067200	-2.07247	0.000259089
HORVU3Hr1G031140	-2.07226	0.0100022
HORVU0Hr1G016310	-2.07197	0.00197055
HORVU2Hr1G096920	-2.07147	0.000638698
HORVU3Hr1G076060	-2.07129	8.35e-05
HORVU1Hr1G088900	-2.06971	0.000207925
HORVU1Hr1G010190	-2.06652	7.09e-06
HORVU5Hr1G065300	-2.0657	0.000733276
HORVU2Hr1G029480	-2.06569	4.2e-06
HORVU6Hr1G060080	-2.06564	0.0365958
HORVU5Hr1G093040	-2.06276	0.00790133
HORVU6Hr1G091170	-2.06265	0.00318994
HORVU6Hr1G019780	-2.06137	3.83e-05
HORVU1Hr1G012460	-2.05939	2.97e-05
HORVU4Hr1G008680	-2.05839	2.69e-05
HORVU2Hr1G107630	-2.05654	0.00108216
HORVU5Hr1G064620	-2.05539	5.75e-05
HORVU1Hr1G068160	-2.05429	0.000148044
HORVU7Hr1G003020	-2.05392	0.0409219
ENSRNA049486921	-2.05338	0.00146038
HORVU2Hr1G017220	-2.05226	0.0069447
HORVU4Hr1G062330	-2.04984	0.00175846
HORVU4Hr1G054610	-2.04958	7.78e-05
HORVU2Hr1G066790	-2.04897	8.88e-05
HORVU4Hr1G021110	-2.04663	0.000487392
HORVU7Hr1G002820	-2.04637	0.00346596
HORVU6Hr1G032160	-2.04622	0.00101121
HORVU3Hr1G094650	-2.04518	0.00170117
HORVU5Hr1G125310	-2.04368	0.00576252
HORVU2Hr1G122730	-2.04228	1.09e-05
HORVU5Hr1G093430	-2.04213	0.000105266
HORVU2Hr1G126510	-2.04049	0.000141085
HORVU4Hr1G002760	-2.0403	5.05e-05
HORVU4Hr1G085870	-2.03753	0.0178808
HORVU3Hr1G087320	-2.03585	0.00717941
HORVU5Hr1G081390	-2.03475	0.00886842
HORVU5Hr1G024380	-2.03359	0.000166905
HORVU5Hr1G071590	-2.03166	0.00148279
HORVU4Hr1G062860	-2.02987	0.00110876
HORVU2Hr1G020450	-2.02909	0.000548973
HORVU3Hr1G074820	-2.02845	0.000111637
HORVU7Hr1G118740	-2.02643	0.000405496
HORVU5Hr1G120550	-2.02425	4.45e-06
HORVU1Hr1G081570	-2.02327	8.42e-05
HORVU4Hr1G003540	-2.02322	0.000984992
HORVU7Hr1G092380	-2.02166	2.61e-05
HORVU7Hr1G053130	-2.02122	9.22e-07
HORVU6Hr1G041820	-2.02031	0.0019881
HORVU7Hr1G096430	-2.01866	6.96e-06
HORVU5Hr1G029260	-2.01824	0.00196268
HORVU2Hr1G028930	-2.01818	0.00707546
HORVU2Hr1G062730	-2.01542	0.000222768
HORVU3Hr1G079800	-2.01204	0.00226805
HORVU7Hr1G014870	-2.01168	6.74e-06
HORVU5Hr1G115410	-2.00874	0.00233899
HORVU4Hr1G089120	-2.00289	5.1e-07
HORVU1Hr1G084450	-2.00084	9.83e-07
