# Supplementary material for: Shedding New Light on the Hull-Pericarp Adhesion Mechanisms of Barley Grains by Transcriptomics Analysis of Isogenic NUD1 and nud1 Lines
Source: Int J Mol Sci. 2024 Dec 6;25(23):13108. doi: 10.3390/ijms252313108 (PMC11641734; doi:10.3390/ijms252313108)
Supplement: Supplementary file 1 [file ijms-25-13108-s001.zip › Table S3_Venn.xlsx]

## Sheet: Description
Supporting Information
Article title: Shedding New Light on the Hull-Pericarp Adhesion Mecha-nisms of Barley Grains by Transcriptomics Analysis of Isogenic NUD1 and nud1 Lines
Authors: Sophia V. Gerasimova, Anna M. Korotkova, Tamires de S. Rodrigues, Alexander Vikhorev, Ekaterina V. Kolosovskaya, Gennady V. Vasiliev, Michael Melzer, Christian W. Hertig, Jochen Kumlehn, Elena K. Khlestkina
BioProject ID: PRJNA1186979
Table S3: Dataset for Venn diagram of shared genes identified across multiple comparisons between developmental stages (milk stage and dough stage) and genotypes (WT and KO nud)
field name	description
Shared_MSwtxMSnud_DSwtxDSnud	shared differentially expressed genes between comparisons: comparison between wild-type and nud KO line at the milk stage of development and comparison between wild-type and nud KO line at the dough stage of development
Shared_MSwtxMSnud_DSwtxMSwt	shared differentially expressed genes between comparisons: comparison between wild-type and nud KO line at the milk stage of development and comparison between dough and milk developmental stages in the wild-type line
Shared_MSwtxMSnud_DSnudxMSnud	shared differentially expressed genes between comparisons: comparison between wild-type and nud KO line at the milk stage of development and comparison between dough and milk developmental stages in the nud KO line
Shared_DSwtxDSnud_DSwtxMSwt	shared differentially expressed genes between comparisons: comparison between wild-type and nud KO line at the dough stage of development and comparison between dough and milk developmental stages in the wild-type line
Shared_DSwtxDSnud_DSnudxMSnud	shared differentially expressed genes between comparisons: comparison between wild-type and nud KO line at the dough stage of development and comparison between dough and milk developmental stages in the nud KO line
Shared_DSwtxMSwt_DSnudxMSnud	shared differentially expressed genes between comparisons:comparison between dough and milk developmental stages in the wild-type line and comparison between dough and milk developmental stages in the nud KO line

## Sheet: Venn_Comparisons
Shared_MSwtxMSnud_DSwtxDSnud	Shared_MSwtxMSnud_DSwtxMSwt	Shared_MSwtxMSnud_DSnudxMSnud	Shared_DSwtxDSnud_DSwtxMSwt	Shared_DSwtxDSnud_DSnudxMSnud	Shared_DSwtxMSwt_DSnudxMSnud
HORVU7Hr1G061990	HORVU7Hr1G020920	HORVU7Hr1G025800	ENSRNA049486952	ENSRNA049486952	ENSRNA049467483
HORVU7Hr1G076680	HORVU7Hr1G011050	HORVU7Hr1G040880	ENSRNA049487275	HORVU0Hr1G004640	ENSRNA049471211
HORVU2Hr1G124200	HORVU7Hr1G031260	HORVU7Hr1G020920	HORVU0Hr1G001420	HORVU0Hr1G005860	ENSRNA049477357
HORVU7Hr1G032880	HORVU6Hr1G000480	HORVU3Hr1G011190	HORVU0Hr1G002080	HORVU0Hr1G017220	ENSRNA049477372
HORVU1Hr1G064110	HORVU5Hr1G059170	HORVU7Hr1G011050	HORVU0Hr1G005860	HORVU0Hr1G018910	ENSRNA049477385
HORVU7Hr1G009970	HORVU1Hr1G063790	HORVU7Hr1G031260	HORVU0Hr1G010880	HORVU0Hr1G020750	ENSRNA049479359
HORVU6Hr1G050370	HORVU1Hr1G073940	HORVU6Hr1G000480	HORVU0Hr1G011480	HORVU0Hr1G040240	ENSRNA049479674
HORVU5Hr1G036670	HORVU1Hr1G012090	HORVU0Hr1G021610	HORVU0Hr1G013190	HORVU1Hr1G009140	ENSRNA049479680
HORVU4Hr1G052030	HORVU4Hr1G026910	HORVU1Hr1G063790	HORVU0Hr1G015760	HORVU1Hr1G010210	ENSRNA049483476
HORVU3Hr1G113650	HORVU1Hr1G012130	HORVU4Hr1G085820	HORVU0Hr1G016130	HORVU1Hr1G010250	ENSRNA049484426
HORVU2Hr1G045590	HORVU3Hr1G032820	HORVU1Hr1G073940	HORVU0Hr1G017220	HORVU1Hr1G011930	ENSRNA049485901
HORVU2Hr1G061570	HORVU4Hr1G089510	HORVU2Hr1G082340	HORVU0Hr1G017490	HORVU1Hr1G011990	ENSRNA049485955
HORVU1Hr1G043470	HORVU6Hr1G066330	HORVU1Hr1G012090	HORVU0Hr1G018030	HORVU1Hr1G012880	ENSRNA049486728
HORVU1Hr1G023870	HORVU7Hr1G107400	HORVU4Hr1G083070	HORVU0Hr1G018040	HORVU1Hr1G012890	ENSRNA049486952
HORVU1Hr1G073720	HORVU2Hr1G087500	HORVU4Hr1G026910	HORVU0Hr1G018090	HORVU1Hr1G020140	ENSRNA049487130
HORVU4Hr1G021790	HORVU5Hr1G122040	HORVU1Hr1G012130	HORVU0Hr1G018910	HORVU1Hr1G022020	ENSRNA049488165
HORVU2Hr1G063550	HORVU2Hr1G036930	HORVU3Hr1G032820	HORVU0Hr1G020750	HORVU1Hr1G035380	ENSRNA049488359
HORVU6Hr1G055990	HORVU1Hr1G093170	HORVU4Hr1G089510	HORVU0Hr1G022520	HORVU1Hr1G038730	ENSRNA049488655
HORVU4Hr1G035150	HORVU7Hr1G082020	HORVU5Hr1G089430	HORVU0Hr1G022570	HORVU1Hr1G046400	ENSRNA049489212
HORVU1Hr1G043500	HORVU1Hr1G064130	HORVU6Hr1G066330	HORVU0Hr1G025800	HORVU1Hr1G052450	ENSRNA049489214
HORVU1Hr1G025160	HORVU2Hr1G124200	HORVU6Hr1G056710	HORVU0Hr1G029600	HORVU1Hr1G054200	ENSRNA049489317
HORVU7Hr1G047340	HORVU2Hr1G106210	HORVU7Hr1G107400	HORVU0Hr1G039760	HORVU1Hr1G055560	EPlHVUG00000039912
HORVU3Hr1G050660	HORVU2Hr1G067960	HORVU2Hr1G013330	HORVU0Hr1G040240	HORVU1Hr1G056280	EPlHVUG00000039931
HORVU5Hr1G039590	HORVU5Hr1G011730	HORVU2Hr1G036930	HORVU1Hr1G002100	HORVU1Hr1G056570	HORVU0Hr1G000340
HORVU6Hr1G034180	HORVU4Hr1G090070	HORVU1Hr1G093170	HORVU1Hr1G005870	HORVU1Hr1G064110	HORVU0Hr1G000620
HORVU7Hr1G083530	HORVU4Hr1G039660	HORVU2Hr1G017460	HORVU1Hr1G009140	HORVU1Hr1G065460	HORVU0Hr1G000840
HORVU2Hr1G023580	HORVU7Hr1G006680	HORVU7Hr1G082020	HORVU1Hr1G010210	HORVU1Hr1G079290	HORVU0Hr1G001150
HORVU1Hr1G047100	HORVU2Hr1G012710	HORVU1Hr1G064130	HORVU1Hr1G010230	HORVU1Hr1G081210	HORVU0Hr1G001600
HORVU6Hr1G076730	HORVU4Hr1G089500	HORVU2Hr1G124200	HORVU1Hr1G010250	HORVU1Hr1G082820	HORVU0Hr1G002270
HORVU3Hr1G098950	HORVU6Hr1G027260	HORVU2Hr1G106210	HORVU1Hr1G011930	HORVU1Hr1G088900	HORVU0Hr1G002950
HORVU3Hr1G099440	HORVU1Hr1G040150	HORVU5Hr1G011730	HORVU1Hr1G012880	HORVU1Hr1G089730	HORVU0Hr1G003000
HORVU3Hr1G050680	HORVU7Hr1G122680	HORVU4Hr1G019740	HORVU1Hr1G012890	HORVU1Hr1G090170	HORVU0Hr1G003480
HORVU5Hr1G096720	HORVU1Hr1G077530	HORVU4Hr1G090070	HORVU1Hr1G013020	HORVU1Hr1G090530	HORVU0Hr1G005160
HORVU7Hr1G031680	HORVU3Hr1G001000	HORVU4Hr1G039660	HORVU1Hr1G017170	HORVU1Hr1G090820	HORVU0Hr1G005180
HORVU7Hr1G000750	HORVU7Hr1G034070	HORVU7Hr1G006680	HORVU1Hr1G017800	HORVU2Hr1G000090	HORVU0Hr1G005250
HORVU4Hr1G036900	HORVU6Hr1G024920	HORVU2Hr1G012710	HORVU1Hr1G017830	HORVU2Hr1G001150	HORVU0Hr1G005860
HORVU5Hr1G002720	HORVU6Hr1G077270	HORVU4Hr1G089500	HORVU1Hr1G020050	HORVU2Hr1G004070	HORVU0Hr1G006830
HORVU6Hr1G026820	HORVU5Hr1G081610	HORVU5Hr1G073410	HORVU1Hr1G020140	HORVU2Hr1G010060	HORVU0Hr1G007170
HORVU2Hr1G070290	HORVU7Hr1G024240	HORVU6Hr1G027260	HORVU1Hr1G020660	HORVU2Hr1G012200	HORVU0Hr1G007330
HORVU4Hr1G009730	HORVU4Hr1G013480	HORVU1Hr1G040150	HORVU1Hr1G022020	HORVU2Hr1G014550	HORVU0Hr1G007340
HORVU1Hr1G089380	HORVU1Hr1G063100	HORVU7Hr1G035870	HORVU1Hr1G022380	HORVU2Hr1G014890	HORVU0Hr1G007690
HORVU3Hr1G002130	HORVU4Hr1G082390	HORVU7Hr1G122680	HORVU1Hr1G022390	HORVU2Hr1G015720	HORVU0Hr1G008950
HORVU1Hr1G029920	HORVU1Hr1G005140	HORVU1Hr1G077530	HORVU1Hr1G022400	HORVU2Hr1G018670	HORVU0Hr1G009230
HORVU3Hr1G020870	HORVU1Hr1G064080	HORVU3Hr1G001000	HORVU1Hr1G023170	HORVU2Hr1G020430	HORVU0Hr1G009680
HORVU3Hr1G026690	HORVU7Hr1G116300	HORVU7Hr1G034070	HORVU1Hr1G028430	HORVU2Hr1G022640	HORVU0Hr1G010010
ENSRNA049486952	HORVU5Hr1G109100	HORVU6Hr1G024920	HORVU1Hr1G031490	HORVU2Hr1G022820	HORVU0Hr1G010760
HORVU3Hr1G092720	HORVU2Hr1G043280	HORVU6Hr1G077270	HORVU1Hr1G035130	HORVU2Hr1G023370	HORVU0Hr1G011510
NA	HORVU1Hr1G058400	HORVU5Hr1G081610	HORVU1Hr1G038730	HORVU2Hr1G023580	HORVU0Hr1G011610
NA	HORVU6Hr1G001150	HORVU7Hr1G024240	HORVU1Hr1G039830	HORVU2Hr1G024300	HORVU0Hr1G011630
NA	HORVU7Hr1G046030	HORVU4Hr1G013480	HORVU1Hr1G043470	HORVU2Hr1G029070	HORVU0Hr1G011770
NA	HORVU7Hr1G041810	HORVU1Hr1G063100	HORVU1Hr1G044000	HORVU2Hr1G030480	HORVU0Hr1G012570
NA	HORVU2Hr1G027750	HORVU4Hr1G082390	HORVU1Hr1G045510	HORVU2Hr1G033850	HORVU0Hr1G012680
NA	HORVU7Hr1G116330	HORVU1Hr1G005140	HORVU1Hr1G046400	HORVU2Hr1G033860	HORVU0Hr1G012820
NA	HORVU2Hr1G088760	HORVU1Hr1G064080	HORVU1Hr1G048160	HORVU2Hr1G035830	HORVU0Hr1G012850
NA	HORVU2Hr1G116500	HORVU7Hr1G116300	HORVU1Hr1G052450	HORVU2Hr1G037480	HORVU0Hr1G012910
NA	HORVU7Hr1G044930	HORVU2Hr1G043280	HORVU1Hr1G054200	HORVU2Hr1G044340	HORVU0Hr1G012930
NA	HORVU1Hr1G064110	HORVU2Hr1G000420	HORVU1Hr1G055500	HORVU2Hr1G045020	HORVU0Hr1G012940
NA	HORVU7Hr1G116630	HORVU1Hr1G058400	HORVU1Hr1G055510	HORVU2Hr1G045330	HORVU0Hr1G012990
NA	HORVU2Hr1G116510	HORVU3Hr1G105760	HORVU1Hr1G055560	HORVU2Hr1G046600	HORVU0Hr1G013110
NA	HORVU1Hr1G040140	HORVU2Hr1G080590	HORVU1Hr1G056280	HORVU2Hr1G066000	HORVU0Hr1G013470
NA	HORVU1Hr1G086580	HORVU6Hr1G001150	HORVU1Hr1G056530	HORVU2Hr1G071070	HORVU0Hr1G013610
NA	HORVU3Hr1G093860	HORVU7Hr1G046030	HORVU1Hr1G056570	HORVU2Hr1G071890	HORVU0Hr1G013950
NA	HORVU6Hr1G092740	HORVU7Hr1G041810	HORVU1Hr1G056890	HORVU2Hr1G076320	HORVU0Hr1G014040
NA	HORVU7Hr1G013470	HORVU2Hr1G027750	HORVU1Hr1G058440	HORVU2Hr1G076480	HORVU0Hr1G014540
NA	HORVU1Hr1G049310	HORVU7Hr1G116330	HORVU1Hr1G058450	HORVU2Hr1G082000	HORVU0Hr1G015210
NA	HORVU5Hr1G000710	HORVU2Hr1G088760	HORVU1Hr1G058490	HORVU2Hr1G082320	HORVU0Hr1G015420
NA	HORVU3Hr1G014100	HORVU2Hr1G116500	HORVU1Hr1G061380	HORVU2Hr1G085270	HORVU0Hr1G015930
NA	HORVU5Hr1G111920	HORVU7Hr1G044930	HORVU1Hr1G061910	HORVU2Hr1G085690	HORVU0Hr1G016350
NA	HORVU1Hr1G012170	HORVU1Hr1G064110	HORVU1Hr1G063150	HORVU2Hr1G087830	HORVU0Hr1G016380
NA	HORVU2Hr1G035870	HORVU7Hr1G116630	HORVU1Hr1G063700	HORVU2Hr1G090280	HORVU0Hr1G016590
NA	HORVU4Hr1G022280	HORVU2Hr1G116510	HORVU1Hr1G064110	HORVU2Hr1G090670	HORVU0Hr1G017110
NA	HORVU2Hr1G020380	HORVU1Hr1G040140	HORVU1Hr1G064890	HORVU2Hr1G090750	HORVU0Hr1G017220
NA	HORVU7Hr1G110900	HORVU1Hr1G086580	HORVU1Hr1G066470	HORVU2Hr1G097270	HORVU0Hr1G017480
NA	HORVU1Hr1G001420	HORVU3Hr1G093860	HORVU1Hr1G066960	HORVU2Hr1G098140	HORVU0Hr1G017670
NA	HORVU4Hr1G083450	HORVU6Hr1G092740	HORVU1Hr1G069470	HORVU2Hr1G098500	HORVU0Hr1G017760
NA	HORVU6Hr1G093260	HORVU5Hr1G069730	HORVU1Hr1G070110	HORVU2Hr1G099570	HORVU0Hr1G017790
NA	HORVU7Hr1G045620	HORVU7Hr1G013470	HORVU1Hr1G070700	HORVU2Hr1G100500	HORVU0Hr1G017960
NA	HORVU7Hr1G024370	HORVU3Hr1G112020	HORVU1Hr1G071190	HORVU2Hr1G101150	HORVU0Hr1G018270
NA	HORVU1Hr1G043890	HORVU2Hr1G013390	HORVU1Hr1G071210	HORVU2Hr1G103040	HORVU0Hr1G018670
NA	HORVU1Hr1G013690	HORVU1Hr1G049310	HORVU1Hr1G071430	HORVU2Hr1G103930	HORVU0Hr1G018840
NA	HORVU1Hr1G090210	HORVU5Hr1G000710	HORVU1Hr1G071760	HORVU2Hr1G107140	HORVU0Hr1G018890
NA	HORVU7Hr1G006570	HORVU3Hr1G014100	HORVU1Hr1G072250	HORVU2Hr1G107460	HORVU0Hr1G018910
NA	HORVU3Hr1G038070	HORVU5Hr1G111920	HORVU1Hr1G073670	HORVU2Hr1G107480	HORVU0Hr1G019300
NA	HORVU7Hr1G008050	HORVU1Hr1G012170	HORVU1Hr1G073680	HORVU2Hr1G111690	HORVU0Hr1G019570
NA	HORVU7Hr1G101710	HORVU2Hr1G035870	HORVU1Hr1G074340	HORVU2Hr1G114680	HORVU0Hr1G019590
NA	HORVU7Hr1G054090	HORVU2Hr1G038940	HORVU1Hr1G075040	HORVU2Hr1G120530	HORVU0Hr1G019640
NA	HORVU5Hr1G109940	HORVU4Hr1G001740	HORVU1Hr1G075160	HORVU2Hr1G124200	HORVU0Hr1G019680
NA	HORVU5Hr1G120110	HORVU4Hr1G022280	HORVU1Hr1G076710	HORVU2Hr1G126510	HORVU0Hr1G019800
NA	HORVU6Hr1G072140	HORVU7Hr1G037140	HORVU1Hr1G078530	HORVU2Hr1G126740	HORVU0Hr1G020270
NA	HORVU7Hr1G030630	HORVU3Hr1G094480	HORVU1Hr1G079290	HORVU3Hr1G001040	HORVU0Hr1G020280
NA	HORVU7Hr1G048100	HORVU2Hr1G020380	HORVU1Hr1G079440	HORVU3Hr1G001680	HORVU0Hr1G020360
NA	HORVU2Hr1G070360	HORVU5Hr1G087780	HORVU1Hr1G080190	HORVU3Hr1G010240	HORVU0Hr1G020750
NA	HORVU2Hr1G045590	HORVU7Hr1G110900	HORVU1Hr1G081210	HORVU3Hr1G011850	HORVU0Hr1G022000
NA	HORVU1Hr1G043470	HORVU1Hr1G001420	HORVU1Hr1G081300	HORVU3Hr1G014320	HORVU0Hr1G022090
NA	HORVU3Hr1G080650	HORVU4Hr1G083450	HORVU1Hr1G082110	HORVU3Hr1G018740	HORVU0Hr1G022140
NA	HORVU3Hr1G050660	HORVU6Hr1G093260	HORVU1Hr1G082790	HORVU3Hr1G020280	HORVU0Hr1G022190
NA	HORVU1Hr1G043450	HORVU7Hr1G045620	HORVU1Hr1G082820	HORVU3Hr1G020800	HORVU0Hr1G022590
NA	HORVU7Hr1G083530	HORVU6Hr1G072660	HORVU1Hr1G084120	HORVU3Hr1G025720	HORVU0Hr1G022690
NA	HORVU2Hr1G023580	HORVU5Hr1G125320	HORVU1Hr1G085230	HORVU3Hr1G026120	HORVU0Hr1G022770
NA	HORVU2Hr1G020920	HORVU1Hr1G043890	HORVU1Hr1G087380	HORVU3Hr1G026690	HORVU0Hr1G023360
NA	HORVU1Hr1G000810	HORVU1Hr1G013690	HORVU1Hr1G088900	HORVU3Hr1G028050	HORVU0Hr1G024130
NA	HORVU6Hr1G076730	HORVU1Hr1G090210	HORVU1Hr1G089380	HORVU3Hr1G032350	HORVU0Hr1G024180
NA	HORVU5Hr1G062460	HORVU7Hr1G006570	HORVU1Hr1G089730	HORVU3Hr1G034310	HORVU0Hr1G025520
NA	HORVU3Hr1G050680	HORVU7Hr1G008050	HORVU1Hr1G089770	HORVU3Hr1G034520	HORVU0Hr1G028350
NA	HORVU5Hr1G096720	HORVU3Hr1G091210	HORVU1Hr1G090170	HORVU3Hr1G050660	HORVU0Hr1G029200
NA	HORVU7Hr1G000750	HORVU7Hr1G101710	HORVU1Hr1G090190	HORVU3Hr1G050680	HORVU0Hr1G035460
NA	HORVU1Hr1G089380	HORVU7Hr1G054090	HORVU1Hr1G090530	HORVU3Hr1G057690	HORVU0Hr1G038780
NA	HORVU0Hr1G015930	HORVU5Hr1G109940	HORVU1Hr1G090730	HORVU3Hr1G060930	HORVU0Hr1G039080
NA	HORVU4Hr1G008480	HORVU5Hr1G120110	HORVU1Hr1G090820	HORVU3Hr1G063620	HORVU0Hr1G039310
NA	HORVU2Hr1G099350	HORVU6Hr1G072140	HORVU1Hr1G091370	HORVU3Hr1G066860	HORVU0Hr1G039530
NA	HORVU2Hr1G105750	HORVU7Hr1G030630	HORVU1Hr1G094010	HORVU3Hr1G068140	HORVU0Hr1G040240
NA	HORVU5Hr1G081060	HORVU7Hr1G048100	HORVU2Hr1G000090	HORVU3Hr1G068560	HORVU0Hr1G040420
NA	HORVU3Hr1G026690	HORVU2Hr1G070360	HORVU2Hr1G001150	HORVU3Hr1G069030	HORVU1Hr1G000120
NA	HORVU4Hr1G088530	HORVU3Hr1G050660	HORVU2Hr1G004070	HORVU3Hr1G070750	HORVU1Hr1G000540
NA	ENSRNA049486952	HORVU7Hr1G083530	HORVU2Hr1G007070	HORVU3Hr1G070760	HORVU1Hr1G000590
NA	HORVU2Hr1G099360	HORVU2Hr1G023580	HORVU2Hr1G010060	HORVU3Hr1G073580	HORVU1Hr1G000640
NA	HORVU1Hr1G012660	HORVU2Hr1G117700	HORVU2Hr1G010800	HORVU3Hr1G078260	HORVU1Hr1G000650
NA	NA	HORVU6Hr1G076730	HORVU2Hr1G011640	HORVU3Hr1G078370	HORVU1Hr1G000680
NA	NA	HORVU3Hr1G050680	HORVU2Hr1G011990	HORVU3Hr1G078390	HORVU1Hr1G000690
NA	NA	HORVU7Hr1G000750	HORVU2Hr1G012200	HORVU3Hr1G079800	HORVU1Hr1G000700
NA	NA	HORVU5Hr1G029260	HORVU2Hr1G012460	HORVU3Hr1G081170	HORVU1Hr1G000930
NA	NA	HORVU7Hr1G002820	HORVU2Hr1G013950	HORVU3Hr1G081970	HORVU1Hr1G000990
NA	NA	HORVU0Hr1G015930	HORVU2Hr1G014240	HORVU3Hr1G084210	HORVU1Hr1G001350
NA	NA	HORVU3Hr1G022840	HORVU2Hr1G014550	HORVU3Hr1G086040	HORVU1Hr1G001420
NA	NA	HORVU4Hr1G008480	HORVU2Hr1G014890	HORVU3Hr1G086690	HORVU1Hr1G002110
NA	NA	HORVU2Hr1G099350	HORVU2Hr1G015720	HORVU3Hr1G087970	HORVU1Hr1G003810
NA	NA	HORVU2Hr1G105750	HORVU2Hr1G016630	HORVU3Hr1G090180	HORVU1Hr1G004120
NA	NA	HORVU5Hr1G081060	HORVU2Hr1G017950	HORVU3Hr1G093080	HORVU1Hr1G004580
NA	NA	HORVU3Hr1G026690	HORVU2Hr1G018670	HORVU3Hr1G094250	HORVU1Hr1G004670
NA	NA	HORVU4Hr1G088530	HORVU2Hr1G020430	HORVU3Hr1G094340	HORVU1Hr1G004980
NA	NA	ENSRNA049486952	HORVU2Hr1G022640	HORVU3Hr1G094720	HORVU1Hr1G005030
NA	NA	HORVU2Hr1G099360	HORVU2Hr1G022820	HORVU3Hr1G095360	HORVU1Hr1G005140
NA	NA	HORVU1Hr1G012660	HORVU2Hr1G023370	HORVU3Hr1G095730	HORVU1Hr1G005460
NA	NA	HORVU1Hr1G068220	HORVU2Hr1G023390	HORVU3Hr1G096910	HORVU1Hr1G007720
NA	NA	HORVU5Hr1G056870	HORVU2Hr1G023580	HORVU3Hr1G097750	HORVU1Hr1G007800
NA	NA	NA	HORVU2Hr1G023650	HORVU3Hr1G099990	HORVU1Hr1G007830
NA	NA	NA	HORVU2Hr1G024680	HORVU3Hr1G100190	HORVU1Hr1G009060
NA	NA	NA	HORVU2Hr1G029070	HORVU3Hr1G108170	HORVU1Hr1G009140
NA	NA	NA	HORVU2Hr1G029560	HORVU3Hr1G108330	HORVU1Hr1G009350
NA	NA	NA	HORVU2Hr1G031670	HORVU3Hr1G113020	HORVU1Hr1G010210
NA	NA	NA	HORVU2Hr1G033420	HORVU3Hr1G113120	HORVU1Hr1G010250
NA	NA	NA	HORVU2Hr1G033850	HORVU4Hr1G002050	HORVU1Hr1G010300
NA	NA	NA	HORVU2Hr1G033860	HORVU4Hr1G002650	HORVU1Hr1G010350
NA	NA	NA	HORVU2Hr1G035810	HORVU4Hr1G004040	HORVU1Hr1G010360
NA	NA	NA	HORVU2Hr1G035830	HORVU4Hr1G006300	HORVU1Hr1G010390
NA	NA	NA	HORVU2Hr1G037480	HORVU4Hr1G011180	HORVU1Hr1G010720
NA	NA	NA	HORVU2Hr1G037700	HORVU4Hr1G016500	HORVU1Hr1G010910
NA	NA	NA	HORVU2Hr1G043900	HORVU4Hr1G028110	HORVU1Hr1G011450
NA	NA	NA	HORVU2Hr1G045330	HORVU4Hr1G054390	HORVU1Hr1G011730
NA	NA	NA	HORVU2Hr1G045590	HORVU4Hr1G062010	HORVU1Hr1G011930
NA	NA	NA	HORVU2Hr1G046600	HORVU4Hr1G063650	HORVU1Hr1G012090
NA	NA	NA	HORVU2Hr1G060670	HORVU4Hr1G063780	HORVU1Hr1G012130
NA	NA	NA	HORVU2Hr1G065170	HORVU4Hr1G063790	HORVU1Hr1G012170
NA	NA	NA	HORVU2Hr1G070400	HORVU4Hr1G065310	HORVU1Hr1G012210
NA	NA	NA	HORVU2Hr1G071070	HORVU4Hr1G065560	HORVU1Hr1G012660
NA	NA	NA	HORVU2Hr1G071430	HORVU4Hr1G067410	HORVU1Hr1G012710
NA	NA	NA	HORVU2Hr1G071890	HORVU4Hr1G073480	HORVU1Hr1G012880
NA	NA	NA	HORVU2Hr1G076320	HORVU4Hr1G074710	HORVU1Hr1G012890
NA	NA	NA	HORVU2Hr1G076480	HORVU4Hr1G075180	HORVU1Hr1G013140
NA	NA	NA	HORVU2Hr1G077630	HORVU4Hr1G076600	HORVU1Hr1G013270
NA	NA	NA	HORVU2Hr1G081300	HORVU4Hr1G078010	HORVU1Hr1G013660
NA	NA	NA	HORVU2Hr1G082000	HORVU4Hr1G078210	HORVU1Hr1G013680
NA	NA	NA	HORVU2Hr1G082320	HORVU4Hr1G079600	HORVU1Hr1G013690
NA	NA	NA	HORVU2Hr1G085270	HORVU4Hr1G079860	HORVU1Hr1G014640
NA	NA	NA	HORVU2Hr1G085690	HORVU4Hr1G080740	HORVU1Hr1G014690
NA	NA	NA	HORVU2Hr1G087370	HORVU4Hr1G080760	HORVU1Hr1G015550
NA	NA	NA	HORVU2Hr1G087830	HORVU4Hr1G087340	HORVU1Hr1G015560
NA	NA	NA	HORVU2Hr1G088840	HORVU4Hr1G087400	HORVU1Hr1G017410
NA	NA	NA	HORVU2Hr1G088910	HORVU4Hr1G087760	HORVU1Hr1G017860
NA	NA	NA	HORVU2Hr1G090280	HORVU4Hr1G090460	HORVU1Hr1G017870
NA	NA	NA	HORVU2Hr1G090670	HORVU4Hr1G090810	HORVU1Hr1G017970
NA	NA	NA	HORVU2Hr1G090750	HORVU5Hr1G000400	HORVU1Hr1G018140
NA	NA	NA	HORVU2Hr1G093380	HORVU5Hr1G000940	HORVU1Hr1G018370
NA	NA	NA	HORVU2Hr1G093540	HORVU5Hr1G004160	HORVU1Hr1G018450
NA	NA	NA	HORVU2Hr1G094660	HORVU5Hr1G005030	HORVU1Hr1G018870
NA	NA	NA	HORVU2Hr1G094670	HORVU5Hr1G010350	HORVU1Hr1G019530
NA	NA	NA	HORVU2Hr1G094680	HORVU5Hr1G012120	HORVU1Hr1G020140
NA	NA	NA	HORVU2Hr1G097270	HORVU5Hr1G021150	HORVU1Hr1G020410
NA	NA	NA	HORVU2Hr1G097990	HORVU5Hr1G025850	HORVU1Hr1G020450
NA	NA	NA	HORVU2Hr1G098140	HORVU5Hr1G045700	HORVU1Hr1G020580
NA	NA	NA	HORVU2Hr1G098340	HORVU5Hr1G046550	HORVU1Hr1G020600
NA	NA	NA	HORVU2Hr1G098500	HORVU5Hr1G047510	HORVU1Hr1G020690
NA	NA	NA	HORVU2Hr1G099470	HORVU5Hr1G056600	HORVU1Hr1G021680
NA	NA	NA	HORVU2Hr1G100500	HORVU5Hr1G057590	HORVU1Hr1G021710
NA	NA	NA	HORVU2Hr1G101150	HORVU5Hr1G067200	HORVU1Hr1G021750
NA	NA	NA	HORVU2Hr1G103040	HORVU5Hr1G067760	HORVU1Hr1G021880
NA	NA	NA	HORVU2Hr1G103280	HORVU5Hr1G071510	HORVU1Hr1G022000
NA	NA	NA	HORVU2Hr1G103930	HORVU5Hr1G071950	HORVU1Hr1G022020
NA	NA	NA	HORVU2Hr1G104440	HORVU5Hr1G072160	HORVU1Hr1G022900
NA	NA	NA	HORVU2Hr1G105420	HORVU5Hr1G072520	HORVU1Hr1G023650
NA	NA	NA	HORVU2Hr1G105580	HORVU5Hr1G076760	HORVU1Hr1G024280
NA	NA	NA	HORVU2Hr1G105700	HORVU5Hr1G079040	HORVU1Hr1G025040
NA	NA	NA	HORVU2Hr1G107100	HORVU5Hr1G082840	HORVU1Hr1G025250
NA	NA	NA	HORVU2Hr1G107140	HORVU5Hr1G083320	HORVU1Hr1G025570
NA	NA	NA	HORVU2Hr1G107460	HORVU5Hr1G083330	HORVU1Hr1G026590
NA	NA	NA	HORVU2Hr1G107480	HORVU5Hr1G085160	HORVU1Hr1G027340
NA	NA	NA	HORVU2Hr1G111690	HORVU5Hr1G088390	HORVU1Hr1G027400
NA	NA	NA	HORVU2Hr1G113460	HORVU5Hr1G093290	HORVU1Hr1G028270
NA	NA	NA	HORVU2Hr1G114680	HORVU5Hr1G096210	HORVU1Hr1G029280
NA	NA	NA	HORVU2Hr1G117610	HORVU5Hr1G104580	HORVU1Hr1G029520
NA	NA	NA	HORVU2Hr1G119050	HORVU5Hr1G104670	HORVU1Hr1G029540
NA	NA	NA	HORVU2Hr1G119090	HORVU5Hr1G104840	HORVU1Hr1G031680
NA	NA	NA	HORVU2Hr1G119500	HORVU5Hr1G106640	HORVU1Hr1G032020
NA	NA	NA	HORVU2Hr1G120010	HORVU5Hr1G110710	HORVU1Hr1G032150
NA	NA	NA	HORVU2Hr1G120190	HORVU5Hr1G112540	HORVU1Hr1G032470
NA	NA	NA	HORVU2Hr1G120420	HORVU5Hr1G112610	HORVU1Hr1G033080
NA	NA	NA	HORVU2Hr1G120530	HORVU5Hr1G113790	HORVU1Hr1G033320
NA	NA	NA	HORVU2Hr1G122590	HORVU5Hr1G121940	HORVU1Hr1G034650
NA	NA	NA	HORVU2Hr1G124030	HORVU5Hr1G124360	HORVU1Hr1G037760
NA	NA	NA	HORVU2Hr1G124200	HORVU5Hr1G124470	HORVU1Hr1G037940
NA	NA	NA	HORVU2Hr1G126380	HORVU5Hr1G125450	HORVU1Hr1G038500
NA	NA	NA	HORVU2Hr1G126510	HORVU6Hr1G000130	HORVU1Hr1G038730
NA	NA	NA	HORVU2Hr1G126740	HORVU6Hr1G014300	HORVU1Hr1G039180
NA	NA	NA	HORVU3Hr1G000110	HORVU6Hr1G019460	HORVU1Hr1G039410
NA	NA	NA	HORVU3Hr1G000120	HORVU6Hr1G021090	HORVU1Hr1G040140
NA	NA	NA	HORVU3Hr1G000930	HORVU6Hr1G024850	HORVU1Hr1G040150
NA	NA	NA	HORVU3Hr1G000980	HORVU6Hr1G026650	HORVU1Hr1G040420
NA	NA	NA	HORVU3Hr1G001020	HORVU6Hr1G029710	HORVU1Hr1G040620
NA	NA	NA	HORVU3Hr1G001040	HORVU6Hr1G031550	HORVU1Hr1G041260
NA	NA	NA	HORVU3Hr1G001920	HORVU6Hr1G037140	HORVU1Hr1G043890
NA	NA	NA	HORVU3Hr1G003860	HORVU6Hr1G037690	HORVU1Hr1G044200
NA	NA	NA	HORVU3Hr1G004140	HORVU6Hr1G041090	HORVU1Hr1G044770
NA	NA	NA	HORVU3Hr1G009490	HORVU6Hr1G046140	HORVU1Hr1G044780
NA	NA	NA	HORVU3Hr1G010240	HORVU6Hr1G054890	HORVU1Hr1G044890
NA	NA	NA	HORVU3Hr1G011850	HORVU6Hr1G057240	HORVU1Hr1G046400
NA	NA	NA	HORVU3Hr1G012800	HORVU6Hr1G057590	HORVU1Hr1G046740
NA	NA	NA	HORVU3Hr1G013380	HORVU6Hr1G060250	HORVU1Hr1G047360
NA	NA	NA	HORVU3Hr1G013530	HORVU6Hr1G061450	HORVU1Hr1G047570
NA	NA	NA	HORVU3Hr1G013680	HORVU6Hr1G069180	HORVU1Hr1G047770
NA	NA	NA	HORVU3Hr1G014320	HORVU6Hr1G073530	HORVU1Hr1G048080
NA	NA	NA	HORVU3Hr1G014380	HORVU6Hr1G073540	HORVU1Hr1G048090
NA	NA	NA	HORVU3Hr1G014850	HORVU6Hr1G076520	HORVU1Hr1G048900
NA	NA	NA	HORVU3Hr1G016890	HORVU6Hr1G076530	HORVU1Hr1G048920
NA	NA	NA	HORVU3Hr1G016990	HORVU6Hr1G076730	HORVU1Hr1G049070
NA	NA	NA	HORVU3Hr1G018430	HORVU6Hr1G077790	HORVU1Hr1G049310
NA	NA	NA	HORVU3Hr1G018740	HORVU6Hr1G084770	HORVU1Hr1G049420
NA	NA	NA	HORVU3Hr1G018810	HORVU6Hr1G088220	HORVU1Hr1G050530
NA	NA	NA	HORVU3Hr1G020280	HORVU6Hr1G090560	HORVU1Hr1G051050
NA	NA	NA	HORVU3Hr1G020740	HORVU6Hr1G091170	HORVU1Hr1G051510
NA	NA	NA	HORVU3Hr1G020760	HORVU6Hr1G091180	HORVU1Hr1G052110
NA	NA	NA	HORVU3Hr1G020800	HORVU6Hr1G093860	HORVU1Hr1G052180
NA	NA	NA	HORVU3Hr1G021900	HORVU7Hr1G000710	HORVU1Hr1G052270
NA	NA	NA	HORVU3Hr1G023460	HORVU7Hr1G000750	HORVU1Hr1G052430
NA	NA	NA	HORVU3Hr1G025720	HORVU7Hr1G000970	HORVU1Hr1G052450
NA	NA	NA	HORVU3Hr1G026120	HORVU7Hr1G003020	HORVU1Hr1G052470
NA	NA	NA	HORVU3Hr1G026690	HORVU7Hr1G003040	HORVU1Hr1G053110
NA	NA	NA	HORVU3Hr1G028050	HORVU7Hr1G003080	HORVU1Hr1G053160
NA	NA	NA	HORVU3Hr1G030110	HORVU7Hr1G003490	HORVU1Hr1G054060
NA	NA	NA	HORVU3Hr1G031680	HORVU7Hr1G006720	HORVU1Hr1G054200
NA	NA	NA	HORVU3Hr1G033740	HORVU7Hr1G006740	HORVU1Hr1G054230
NA	NA	NA	HORVU3Hr1G034060	HORVU7Hr1G007690	HORVU1Hr1G054260
NA	NA	NA	HORVU3Hr1G034070	HORVU7Hr1G011340	HORVU1Hr1G055340
NA	NA	NA	HORVU3Hr1G034310	HORVU7Hr1G030710	HORVU1Hr1G055560
NA	NA	NA	HORVU3Hr1G034510	HORVU7Hr1G036970	HORVU1Hr1G056210
NA	NA	NA	HORVU3Hr1G034520	HORVU7Hr1G038400	HORVU1Hr1G056280
NA	NA	NA	HORVU3Hr1G034530	HORVU7Hr1G039180	HORVU1Hr1G056430
NA	NA	NA	HORVU3Hr1G035650	HORVU7Hr1G042790	HORVU1Hr1G056570
NA	NA	NA	HORVU3Hr1G035730	HORVU7Hr1G050110	HORVU1Hr1G056650
NA	NA	NA	HORVU3Hr1G041070	HORVU7Hr1G050660	HORVU1Hr1G056820
NA	NA	NA	HORVU3Hr1G047230	HORVU7Hr1G050670	HORVU1Hr1G057220
NA	NA	NA	HORVU3Hr1G050660	HORVU7Hr1G050680	HORVU1Hr1G057680
NA	NA	NA	HORVU3Hr1G050680	HORVU7Hr1G055330	HORVU1Hr1G057760
NA	NA	NA	HORVU3Hr1G050810	HORVU7Hr1G068230	HORVU1Hr1G057910
NA	NA	NA	HORVU3Hr1G056110	HORVU7Hr1G072610	HORVU1Hr1G058040
NA	NA	NA	HORVU3Hr1G057690	HORVU7Hr1G075980	HORVU1Hr1G058150
NA	NA	NA	HORVU3Hr1G060930	HORVU7Hr1G077780	HORVU1Hr1G058210
NA	NA	NA	HORVU3Hr1G063270	HORVU7Hr1G077860	HORVU1Hr1G058230
NA	NA	NA	HORVU3Hr1G063620	HORVU7Hr1G079270	HORVU1Hr1G058400
NA	NA	NA	HORVU3Hr1G066600	HORVU7Hr1G081250	HORVU1Hr1G058520
NA	NA	NA	HORVU3Hr1G066860	HORVU7Hr1G081980	HORVU1Hr1G059020
NA	NA	NA	HORVU3Hr1G068140	HORVU7Hr1G082040	HORVU1Hr1G059030
NA	NA	NA	HORVU3Hr1G068320	HORVU7Hr1G083530	HORVU1Hr1G059560
NA	NA	NA	HORVU3Hr1G068560	HORVU7Hr1G091100	HORVU1Hr1G059870
NA	NA	NA	HORVU3Hr1G069030	HORVU7Hr1G098170	HORVU1Hr1G059900
NA	NA	NA	HORVU3Hr1G069660	HORVU7Hr1G098250	HORVU1Hr1G059950
NA	NA	NA	HORVU3Hr1G070750	HORVU7Hr1G099650	HORVU1Hr1G060920
NA	NA	NA	HORVU3Hr1G070760	HORVU7Hr1G100540	HORVU1Hr1G063100
NA	NA	NA	HORVU3Hr1G071210	HORVU7Hr1G106040	HORVU1Hr1G063330
NA	NA	NA	HORVU3Hr1G071220	HORVU7Hr1G106130	HORVU1Hr1G063790
NA	NA	NA	HORVU3Hr1G071370	HORVU7Hr1G107680	HORVU1Hr1G063880
NA	NA	NA	HORVU3Hr1G072850	HORVU7Hr1G108790	HORVU1Hr1G064080
NA	NA	NA	HORVU3Hr1G073580	HORVU7Hr1G115810	HORVU1Hr1G064110
NA	NA	NA	HORVU3Hr1G076740	HORVU7Hr1G115830	HORVU1Hr1G064130
NA	NA	NA	HORVU3Hr1G077630	HORVU7Hr1G115850	HORVU1Hr1G065120
NA	NA	NA	HORVU3Hr1G077640	HORVU7Hr1G118570	HORVU1Hr1G065150
NA	NA	NA	HORVU3Hr1G077790	HORVU7Hr1G119200	HORVU1Hr1G065230
NA	NA	NA	HORVU3Hr1G078260	HORVU7Hr1G121190	HORVU1Hr1G065270
NA	NA	NA	HORVU3Hr1G078370	HORVU7Hr1G121850	HORVU1Hr1G066630
NA	NA	NA	HORVU3Hr1G078390	HORVU7Hr1G121860	HORVU1Hr1G066650
NA	NA	NA	HORVU3Hr1G079800	NA	HORVU1Hr1G066970
NA	NA	NA	HORVU3Hr1G081170	NA	HORVU1Hr1G067080
NA	NA	NA	HORVU3Hr1G081970	NA	HORVU1Hr1G067720
NA	NA	NA	HORVU3Hr1G084210	NA	HORVU1Hr1G068080
NA	NA	NA	HORVU3Hr1G084750	NA	HORVU1Hr1G068300
NA	NA	NA	HORVU3Hr1G086040	NA	HORVU1Hr1G068380
NA	NA	NA	HORVU3Hr1G086110	NA	HORVU1Hr1G069570
NA	NA	NA	HORVU3Hr1G086580	NA	HORVU1Hr1G070080
NA	NA	NA	HORVU3Hr1G086690	NA	HORVU1Hr1G070220
NA	NA	NA	HORVU3Hr1G087970	NA	HORVU1Hr1G070310
NA	NA	NA	HORVU3Hr1G088040	NA	HORVU1Hr1G070690
NA	NA	NA	HORVU3Hr1G088160	NA	HORVU1Hr1G071500
NA	NA	NA	HORVU3Hr1G090180	NA	HORVU1Hr1G071670
NA	NA	NA	HORVU3Hr1G093080	NA	HORVU1Hr1G072370
NA	NA	NA	HORVU3Hr1G094250	NA	HORVU1Hr1G072580
NA	NA	NA	HORVU3Hr1G094340	NA	HORVU1Hr1G072590
NA	NA	NA	HORVU3Hr1G094720	NA	HORVU1Hr1G072780
NA	NA	NA	HORVU3Hr1G095200	NA	HORVU1Hr1G072890
NA	NA	NA	HORVU3Hr1G095360	NA	HORVU1Hr1G073340
NA	NA	NA	HORVU3Hr1G095480	NA	HORVU1Hr1G073760
NA	NA	NA	HORVU3Hr1G095730	NA	HORVU1Hr1G073820
NA	NA	NA	HORVU3Hr1G096890	NA	HORVU1Hr1G073940
NA	NA	NA	HORVU3Hr1G096910	NA	HORVU1Hr1G074000
NA	NA	NA	HORVU3Hr1G097750	NA	HORVU1Hr1G074140
NA	NA	NA	HORVU3Hr1G097810	NA	HORVU1Hr1G074330
NA	NA	NA	HORVU3Hr1G099990	NA	HORVU1Hr1G074820
NA	NA	NA	HORVU3Hr1G100190	NA	HORVU1Hr1G075610
NA	NA	NA	HORVU3Hr1G100500	NA	HORVU1Hr1G075860
NA	NA	NA	HORVU3Hr1G105600	NA	HORVU1Hr1G075880
NA	NA	NA	HORVU3Hr1G105720	NA	HORVU1Hr1G075910
NA	NA	NA	HORVU3Hr1G108170	NA	HORVU1Hr1G076100
NA	NA	NA	HORVU3Hr1G108330	NA	HORVU1Hr1G076300
NA	NA	NA	HORVU3Hr1G110170	NA	HORVU1Hr1G076580
NA	NA	NA	HORVU3Hr1G110180	NA	HORVU1Hr1G077530
NA	NA	NA	HORVU3Hr1G112030	NA	HORVU1Hr1G077820
NA	NA	NA	HORVU3Hr1G113020	NA	HORVU1Hr1G079290
NA	NA	NA	HORVU3Hr1G113120	NA	HORVU1Hr1G079590
NA	NA	NA	HORVU3Hr1G113620	NA	HORVU1Hr1G080300
NA	NA	NA	HORVU3Hr1G114320	NA	HORVU1Hr1G080380
NA	NA	NA	HORVU3Hr1G116470	NA	HORVU1Hr1G080680
NA	NA	NA	HORVU3Hr1G116550	NA	HORVU1Hr1G081210
NA	NA	NA	HORVU4Hr1G001770	NA	HORVU1Hr1G081400
NA	NA	NA	HORVU4Hr1G002050	NA	HORVU1Hr1G081730
NA	NA	NA	HORVU4Hr1G002650	NA	HORVU1Hr1G081770
NA	NA	NA	HORVU4Hr1G003550	NA	HORVU1Hr1G081940
NA	NA	NA	HORVU4Hr1G004020	NA	HORVU1Hr1G082020
NA	NA	NA	HORVU4Hr1G004040	NA	HORVU1Hr1G082100
NA	NA	NA	HORVU4Hr1G004280	NA	HORVU1Hr1G082510
NA	NA	NA	HORVU4Hr1G005320	NA	HORVU1Hr1G082730
NA	NA	NA	HORVU4Hr1G006300	NA	HORVU1Hr1G082820
NA	NA	NA	HORVU4Hr1G008870	NA	HORVU1Hr1G082950
NA	NA	NA	HORVU4Hr1G009880	NA	HORVU1Hr1G083120
NA	NA	NA	HORVU4Hr1G010940	NA	HORVU1Hr1G083380
NA	NA	NA	HORVU4Hr1G011110	NA	HORVU1Hr1G083480
NA	NA	NA	HORVU4Hr1G011180	NA	HORVU1Hr1G083490
NA	NA	NA	HORVU4Hr1G012030	NA	HORVU1Hr1G083580
NA	NA	NA	HORVU4Hr1G012420	NA	HORVU1Hr1G083610
NA	NA	NA	HORVU4Hr1G013320	NA	HORVU1Hr1G083860
NA	NA	NA	HORVU4Hr1G015040	NA	HORVU1Hr1G083870
NA	NA	NA	HORVU4Hr1G016500	NA	HORVU1Hr1G084230
NA	NA	NA	HORVU4Hr1G017600	NA	HORVU1Hr1G084450
NA	NA	NA	HORVU4Hr1G018270	NA	HORVU1Hr1G085090
NA	NA	NA	HORVU4Hr1G022780	NA	HORVU1Hr1G085120
NA	NA	NA	HORVU4Hr1G023490	NA	HORVU1Hr1G085150
NA	NA	NA	HORVU4Hr1G023510	NA	HORVU1Hr1G085450
NA	NA	NA	HORVU4Hr1G023520	NA	HORVU1Hr1G085540
NA	NA	NA	HORVU4Hr1G028110	NA	HORVU1Hr1G086580
NA	NA	NA	HORVU4Hr1G028720	NA	HORVU1Hr1G086890
NA	NA	NA	HORVU4Hr1G031700	NA	HORVU1Hr1G087110
NA	NA	NA	HORVU4Hr1G032120	NA	HORVU1Hr1G087800
NA	NA	NA	HORVU4Hr1G041650	NA	HORVU1Hr1G087900
NA	NA	NA	HORVU4Hr1G041660	NA	HORVU1Hr1G088270
NA	NA	NA	HORVU4Hr1G052220	NA	HORVU1Hr1G088900
NA	NA	NA	HORVU4Hr1G054390	NA	HORVU1Hr1G089510
NA	NA	NA	HORVU4Hr1G056250	NA	HORVU1Hr1G089730
NA	NA	NA	HORVU4Hr1G057130	NA	HORVU1Hr1G090170
NA	NA	NA	HORVU4Hr1G058810	NA	HORVU1Hr1G090210
NA	NA	NA	HORVU4Hr1G058940	NA	HORVU1Hr1G090530
NA	NA	NA	HORVU4Hr1G061070	NA	HORVU1Hr1G090610
NA	NA	NA	HORVU4Hr1G062010	NA	HORVU1Hr1G090670
NA	NA	NA	HORVU4Hr1G063650	NA	HORVU1Hr1G090770
NA	NA	NA	HORVU4Hr1G063780	NA	HORVU1Hr1G090820
NA	NA	NA	HORVU4Hr1G063790	NA	HORVU1Hr1G090860
NA	NA	NA	HORVU4Hr1G065310	NA	HORVU1Hr1G090870
NA	NA	NA	HORVU4Hr1G065560	NA	HORVU1Hr1G090890
NA	NA	NA	HORVU4Hr1G066800	NA	HORVU1Hr1G090930
NA	NA	NA	HORVU4Hr1G067140	NA	HORVU1Hr1G090940
NA	NA	NA	HORVU4Hr1G067410	NA	HORVU1Hr1G090980
NA	NA	NA	HORVU4Hr1G067450	NA	HORVU1Hr1G090990
NA	NA	NA	HORVU4Hr1G067780	NA	HORVU1Hr1G091010
NA	NA	NA	HORVU4Hr1G067940	NA	HORVU1Hr1G091060
NA	NA	NA	HORVU4Hr1G070240	NA	HORVU1Hr1G091470
NA	NA	NA	HORVU4Hr1G070250	NA	HORVU1Hr1G091500
NA	NA	NA	HORVU4Hr1G070580	NA	HORVU1Hr1G092130
NA	NA	NA	HORVU4Hr1G071360	NA	HORVU1Hr1G092290
NA	NA	NA	HORVU4Hr1G072360	NA	HORVU1Hr1G092680
NA	NA	NA	HORVU4Hr1G072960	NA	HORVU1Hr1G092730
NA	NA	NA	HORVU4Hr1G073150	NA	HORVU1Hr1G092790
NA	NA	NA	HORVU4Hr1G073480	NA	HORVU1Hr1G092960
NA	NA	NA	HORVU4Hr1G073840	NA	HORVU1Hr1G093170
NA	NA	NA	HORVU4Hr1G074710	NA	HORVU1Hr1G093200
NA	NA	NA	HORVU4Hr1G075070	NA	HORVU1Hr1G093670
NA	NA	NA	HORVU4Hr1G075180	NA	HORVU1Hr1G094450
NA	NA	NA	HORVU4Hr1G076600	NA	HORVU1Hr1G094510
NA	NA	NA	HORVU4Hr1G077060	NA	HORVU1Hr1G094810
NA	NA	NA	HORVU4Hr1G077630	NA	HORVU1Hr1G095220
NA	NA	NA	HORVU4Hr1G077680	NA	HORVU1Hr1G095340
NA	NA	NA	HORVU4Hr1G078010	NA	HORVU2Hr1G000090
NA	NA	NA	HORVU4Hr1G078210	NA	HORVU2Hr1G000250
NA	NA	NA	HORVU4Hr1G078270	NA	HORVU2Hr1G000280
NA	NA	NA	HORVU4Hr1G078330	NA	HORVU2Hr1G000990
NA	NA	NA	HORVU4Hr1G079600	NA	HORVU2Hr1G001150
NA	NA	NA	HORVU4Hr1G079860	NA	HORVU2Hr1G001390
NA	NA	NA	HORVU4Hr1G080740	NA	HORVU2Hr1G001460
NA	NA	NA	HORVU4Hr1G080760	NA	HORVU2Hr1G001680
NA	NA	NA	HORVU4Hr1G082600	NA	HORVU2Hr1G002320
NA	NA	NA	HORVU4Hr1G086110	NA	HORVU2Hr1G002440
NA	NA	NA	HORVU4Hr1G086740	NA	HORVU2Hr1G002880
NA	NA	NA	HORVU4Hr1G087760	NA	HORVU2Hr1G003210
NA	NA	NA	HORVU4Hr1G088670	NA	HORVU2Hr1G003700
NA	NA	NA	HORVU4Hr1G089060	NA	HORVU2Hr1G004030
NA	NA	NA	HORVU4Hr1G090460	NA	HORVU2Hr1G004070
NA	NA	NA	HORVU4Hr1G090810	NA	HORVU2Hr1G004170
NA	NA	NA	HORVU5Hr1G000400	NA	HORVU2Hr1G004390
NA	NA	NA	HORVU5Hr1G000940	NA	HORVU2Hr1G004420
NA	NA	NA	HORVU5Hr1G000980	NA	HORVU2Hr1G006160
NA	NA	NA	HORVU5Hr1G004160	NA	HORVU2Hr1G007130
NA	NA	NA	HORVU5Hr1G004570	NA	HORVU2Hr1G008310
NA	NA	NA	HORVU5Hr1G004990	NA	HORVU2Hr1G008330
NA	NA	NA	HORVU5Hr1G005030	NA	HORVU2Hr1G008960
NA	NA	NA	HORVU5Hr1G010350	NA	HORVU2Hr1G009110
NA	NA	NA	HORVU5Hr1G010860	NA	HORVU2Hr1G010060
NA	NA	NA	HORVU5Hr1G012120	NA	HORVU2Hr1G010860
NA	NA	NA	HORVU5Hr1G014510	NA	HORVU2Hr1G011250
NA	NA	NA	HORVU5Hr1G017100	NA	HORVU2Hr1G011430
NA	NA	NA	HORVU5Hr1G018050	NA	HORVU2Hr1G011490
NA	NA	NA	HORVU5Hr1G019870	NA	HORVU2Hr1G011550
NA	NA	NA	HORVU5Hr1G020060	NA	HORVU2Hr1G011910
NA	NA	NA	HORVU5Hr1G021150	NA	HORVU2Hr1G012200
NA	NA	NA	HORVU5Hr1G021430	NA	HORVU2Hr1G012360
NA	NA	NA	HORVU5Hr1G022500	NA	HORVU2Hr1G012710
NA	NA	NA	HORVU5Hr1G022550	NA	HORVU2Hr1G012760
NA	NA	NA	HORVU5Hr1G025850	NA	HORVU2Hr1G012790
NA	NA	NA	HORVU5Hr1G026650	NA	HORVU2Hr1G013340
NA	NA	NA	HORVU5Hr1G037200	NA	HORVU2Hr1G013360
NA	NA	NA	HORVU5Hr1G045560	NA	HORVU2Hr1G014490
NA	NA	NA	HORVU5Hr1G045700	NA	HORVU2Hr1G014550
NA	NA	NA	HORVU5Hr1G046550	NA	HORVU2Hr1G014560
NA	NA	NA	HORVU5Hr1G047150	NA	HORVU2Hr1G014890
NA	NA	NA	HORVU5Hr1G047510	NA	HORVU2Hr1G015140
NA	NA	NA	HORVU5Hr1G056420	NA	HORVU2Hr1G015150
NA	NA	NA	HORVU5Hr1G056600	NA	HORVU2Hr1G015160
NA	NA	NA	HORVU5Hr1G057410	NA	HORVU2Hr1G015180
NA	NA	NA	HORVU5Hr1G057590	NA	HORVU2Hr1G015200
NA	NA	NA	HORVU5Hr1G058910	NA	HORVU2Hr1G015570
NA	NA	NA	HORVU5Hr1G060480	NA	HORVU2Hr1G015590
NA	NA	NA	HORVU5Hr1G066130	NA	HORVU2Hr1G015720
NA	NA	NA	HORVU5Hr1G067200	NA	HORVU2Hr1G016720
NA	NA	NA	HORVU5Hr1G067760	NA	HORVU2Hr1G017220
NA	NA	NA	HORVU5Hr1G068600	NA	HORVU2Hr1G017380
NA	NA	NA	HORVU5Hr1G069010	NA	HORVU2Hr1G017650
NA	NA	NA	HORVU5Hr1G069680	NA	HORVU2Hr1G018300
NA	NA	NA	HORVU5Hr1G069690	NA	HORVU2Hr1G018430
NA	NA	NA	HORVU5Hr1G069960	NA	HORVU2Hr1G018570
NA	NA	NA	HORVU5Hr1G071510	NA	HORVU2Hr1G018600
NA	NA	NA	HORVU5Hr1G071950	NA	HORVU2Hr1G018670
NA	NA	NA	HORVU5Hr1G072160	NA	HORVU2Hr1G018680
NA	NA	NA	HORVU5Hr1G072520	NA	HORVU2Hr1G018750
NA	NA	NA	HORVU5Hr1G072620	NA	HORVU2Hr1G018830
NA	NA	NA	HORVU5Hr1G073700	NA	HORVU2Hr1G020040
NA	NA	NA	HORVU5Hr1G073710	NA	HORVU2Hr1G020070
NA	NA	NA	HORVU5Hr1G076760	NA	HORVU2Hr1G020100
NA	NA	NA	HORVU5Hr1G076820	NA	HORVU2Hr1G020140
NA	NA	NA	HORVU5Hr1G077390	NA	HORVU2Hr1G020370
NA	NA	NA	HORVU5Hr1G079040	NA	HORVU2Hr1G020380
NA	NA	NA	HORVU5Hr1G079130	NA	HORVU2Hr1G020430
NA	NA	NA	HORVU5Hr1G079500	NA	HORVU2Hr1G020580
NA	NA	NA	HORVU5Hr1G081310	NA	HORVU2Hr1G021890
NA	NA	NA	HORVU5Hr1G082840	NA	HORVU2Hr1G022640
NA	NA	NA	HORVU5Hr1G083320	NA	HORVU2Hr1G022820
NA	NA	NA	HORVU5Hr1G083330	NA	HORVU2Hr1G023110
NA	NA	NA	HORVU5Hr1G083940	NA	HORVU2Hr1G023370
NA	NA	NA	HORVU5Hr1G084050	NA	HORVU2Hr1G023450
NA	NA	NA	HORVU5Hr1G084980	NA	HORVU2Hr1G023580
NA	NA	NA	HORVU5Hr1G085160	NA	HORVU2Hr1G023590
NA	NA	NA	HORVU5Hr1G086610	NA	HORVU2Hr1G023830
NA	NA	NA	HORVU5Hr1G087340	NA	HORVU2Hr1G025510
NA	NA	NA	HORVU5Hr1G087670	NA	HORVU2Hr1G025570
NA	NA	NA	HORVU5Hr1G093290	NA	HORVU2Hr1G025580
NA	NA	NA	HORVU5Hr1G093460	NA	HORVU2Hr1G025720
NA	NA	NA	HORVU5Hr1G093580	NA	HORVU2Hr1G025800
NA	NA	NA	HORVU5Hr1G094080	NA	HORVU2Hr1G025810
NA	NA	NA	HORVU5Hr1G094180	NA	HORVU2Hr1G026020
NA	NA	NA	HORVU5Hr1G096210	NA	HORVU2Hr1G026710
NA	NA	NA	HORVU5Hr1G096540	NA	HORVU2Hr1G026810
NA	NA	NA	HORVU5Hr1G096720	NA	HORVU2Hr1G027210
NA	NA	NA	HORVU5Hr1G099170	NA	HORVU2Hr1G027470
NA	NA	NA	HORVU5Hr1G099670	NA	HORVU2Hr1G027750
NA	NA	NA	HORVU5Hr1G104570	NA	HORVU2Hr1G028660
NA	NA	NA	HORVU5Hr1G104580	NA	HORVU2Hr1G028720
NA	NA	NA	HORVU5Hr1G104600	NA	HORVU2Hr1G028930
NA	NA	NA	HORVU5Hr1G104670	NA	HORVU2Hr1G029070
NA	NA	NA	HORVU5Hr1G104840	NA	HORVU2Hr1G029110
NA	NA	NA	HORVU5Hr1G105090	NA	HORVU2Hr1G029480
NA	NA	NA	HORVU5Hr1G106640	NA	HORVU2Hr1G031130
NA	NA	NA	HORVU5Hr1G109760	NA	HORVU2Hr1G031460
NA	NA	NA	HORVU5Hr1G110680	NA	HORVU2Hr1G032100
NA	NA	NA	HORVU5Hr1G110710	NA	HORVU2Hr1G032330
NA	NA	NA	HORVU5Hr1G111440	NA	HORVU2Hr1G032490
NA	NA	NA	HORVU5Hr1G112540	NA	HORVU2Hr1G032710
NA	NA	NA	HORVU5Hr1G112610	NA	HORVU2Hr1G033520
NA	NA	NA	HORVU5Hr1G113790	NA	HORVU2Hr1G033540
NA	NA	NA	HORVU5Hr1G115160	NA	HORVU2Hr1G033610
NA	NA	NA	HORVU5Hr1G124360	NA	HORVU2Hr1G033850
NA	NA	NA	HORVU5Hr1G124470	NA	HORVU2Hr1G033860
NA	NA	NA	HORVU5Hr1G124750	NA	HORVU2Hr1G033880
NA	NA	NA	HORVU5Hr1G125450	NA	HORVU2Hr1G034010
NA	NA	NA	HORVU5Hr1G125600	NA	HORVU2Hr1G034740
NA	NA	NA	HORVU6Hr1G000130	NA	HORVU2Hr1G034840
NA	NA	NA	HORVU6Hr1G002290	NA	HORVU2Hr1G035830
NA	NA	NA	HORVU6Hr1G003750	NA	HORVU2Hr1G035870
NA	NA	NA	HORVU6Hr1G006080	NA	HORVU2Hr1G036530
NA	NA	NA	HORVU6Hr1G006120	NA	HORVU2Hr1G036680
NA	NA	NA	HORVU6Hr1G006130	NA	HORVU2Hr1G036930
NA	NA	NA	HORVU6Hr1G008320	NA	HORVU2Hr1G036980
NA	NA	NA	HORVU6Hr1G011020	NA	HORVU2Hr1G037480
NA	NA	NA	HORVU6Hr1G011490	NA	HORVU2Hr1G037650
NA	NA	NA	HORVU6Hr1G011510	NA	HORVU2Hr1G037740
NA	NA	NA	HORVU6Hr1G011520	NA	HORVU2Hr1G038560
NA	NA	NA	HORVU6Hr1G011540	NA	HORVU2Hr1G039210
NA	NA	NA	HORVU6Hr1G011620	NA	HORVU2Hr1G039250
NA	NA	NA	HORVU6Hr1G011710	NA	HORVU2Hr1G039320
NA	NA	NA	HORVU6Hr1G011860	NA	HORVU2Hr1G039640
NA	NA	NA	HORVU6Hr1G011950	NA	HORVU2Hr1G039930
NA	NA	NA	HORVU6Hr1G013530	NA	HORVU2Hr1G040270
NA	NA	NA	HORVU6Hr1G014300	NA	HORVU2Hr1G040790
NA	NA	NA	HORVU6Hr1G015760	NA	HORVU2Hr1G040800
NA	NA	NA	HORVU6Hr1G015790	NA	HORVU2Hr1G040910
NA	NA	NA	HORVU6Hr1G016850	NA	HORVU2Hr1G043280
NA	NA	NA	HORVU6Hr1G017140	NA	HORVU2Hr1G043890
NA	NA	NA	HORVU6Hr1G018160	NA	HORVU2Hr1G043940
NA	NA	NA	HORVU6Hr1G019290	NA	HORVU2Hr1G044130
NA	NA	NA	HORVU6Hr1G019460	NA	HORVU2Hr1G044140
NA	NA	NA	HORVU6Hr1G019610	NA	HORVU2Hr1G044150
NA	NA	NA	HORVU6Hr1G019760	NA	HORVU2Hr1G044890
NA	NA	NA	HORVU6Hr1G021090	NA	HORVU2Hr1G045330
NA	NA	NA	HORVU6Hr1G021160	NA	HORVU2Hr1G045340
NA	NA	NA	HORVU6Hr1G021260	NA	HORVU2Hr1G046600
NA	NA	NA	HORVU6Hr1G024850	NA	HORVU2Hr1G047300
NA	NA	NA	HORVU6Hr1G026600	NA	HORVU2Hr1G048010
NA	NA	NA	HORVU6Hr1G026670	NA	HORVU2Hr1G048280
NA	NA	NA	HORVU6Hr1G029200	NA	HORVU2Hr1G050110
NA	NA	NA	HORVU6Hr1G029210	NA	HORVU2Hr1G051030
NA	NA	NA	HORVU6Hr1G029710	NA	HORVU2Hr1G051170
NA	NA	NA	HORVU6Hr1G031550	NA	HORVU2Hr1G061040
NA	NA	NA	HORVU6Hr1G031580	NA	HORVU2Hr1G061260
NA	NA	NA	HORVU6Hr1G035730	NA	HORVU2Hr1G062060
NA	NA	NA	HORVU6Hr1G046160	NA	HORVU2Hr1G062100
NA	NA	NA	HORVU6Hr1G051010	NA	HORVU2Hr1G062170
NA	NA	NA	HORVU6Hr1G053810	NA	HORVU2Hr1G062590
NA	NA	NA	HORVU6Hr1G054890	NA	HORVU2Hr1G063620
NA	NA	NA	HORVU6Hr1G054910	NA	HORVU2Hr1G063850
NA	NA	NA	HORVU6Hr1G057240	NA	HORVU2Hr1G064290
NA	NA	NA	HORVU6Hr1G057590	NA	HORVU2Hr1G065000
NA	NA	NA	HORVU6Hr1G061270	NA	HORVU2Hr1G066200
NA	NA	NA	HORVU6Hr1G061450	NA	HORVU2Hr1G066600
NA	NA	NA	HORVU6Hr1G062180	NA	HORVU2Hr1G066780
NA	NA	NA	HORVU6Hr1G062820	NA	HORVU2Hr1G066790
NA	NA	NA	HORVU6Hr1G063800	NA	HORVU2Hr1G067250
NA	NA	NA	HORVU6Hr1G064070	NA	HORVU2Hr1G067280
NA	NA	NA	HORVU6Hr1G065910	NA	HORVU2Hr1G067750
NA	NA	NA	HORVU6Hr1G066400	NA	HORVU2Hr1G068260
NA	NA	NA	HORVU6Hr1G067930	NA	HORVU2Hr1G068310
NA	NA	NA	HORVU6Hr1G069180	NA	HORVU2Hr1G069710
NA	NA	NA	HORVU6Hr1G069380	NA	HORVU2Hr1G070310
NA	NA	NA	HORVU6Hr1G073300	NA	HORVU2Hr1G070360
NA	NA	NA	HORVU6Hr1G073530	NA	HORVU2Hr1G070700
NA	NA	NA	HORVU6Hr1G073540	NA	HORVU2Hr1G071070
NA	NA	NA	HORVU6Hr1G074690	NA	HORVU2Hr1G071270
NA	NA	NA	HORVU6Hr1G075380	NA	HORVU2Hr1G071480
NA	NA	NA	HORVU6Hr1G076520	NA	HORVU2Hr1G071570
NA	NA	NA	HORVU6Hr1G076530	NA	HORVU2Hr1G071890
NA	NA	NA	HORVU6Hr1G076730	NA	HORVU2Hr1G072960
NA	NA	NA	HORVU6Hr1G077790	NA	HORVU2Hr1G073730
NA	NA	NA	HORVU6Hr1G080270	NA	HORVU2Hr1G073840
NA	NA	NA	HORVU6Hr1G081750	NA	HORVU2Hr1G074940
NA	NA	NA	HORVU6Hr1G084080	NA	HORVU2Hr1G074960
NA	NA	NA	HORVU6Hr1G084770	NA	HORVU2Hr1G075230
NA	NA	NA	HORVU6Hr1G084860	NA	HORVU2Hr1G075270
NA	NA	NA	HORVU6Hr1G087000	NA	HORVU2Hr1G075370
NA	NA	NA	HORVU6Hr1G088120	NA	HORVU2Hr1G075850
NA	NA	NA	HORVU6Hr1G089250	NA	HORVU2Hr1G075930
NA	NA	NA	HORVU6Hr1G089730	NA	HORVU2Hr1G075950
NA	NA	NA	HORVU6Hr1G089750	NA	HORVU2Hr1G076320
NA	NA	NA	HORVU6Hr1G089980	NA	HORVU2Hr1G076480
NA	NA	NA	HORVU6Hr1G090370	NA	HORVU2Hr1G076540
NA	NA	NA	HORVU6Hr1G090390	NA	HORVU2Hr1G077510
NA	NA	NA	HORVU6Hr1G090560	NA	HORVU2Hr1G077710
NA	NA	NA	HORVU6Hr1G091170	NA	HORVU2Hr1G078420
NA	NA	NA	HORVU6Hr1G091180	NA	HORVU2Hr1G079270
NA	NA	NA	HORVU6Hr1G092390	NA	HORVU2Hr1G079390
NA	NA	NA	HORVU7Hr1G000750	NA	HORVU2Hr1G079510
NA	NA	NA	HORVU7Hr1G002260	NA	HORVU2Hr1G079600
NA	NA	NA	HORVU7Hr1G003020	NA	HORVU2Hr1G080200
NA	NA	NA	HORVU7Hr1G003040	NA	HORVU2Hr1G080560
NA	NA	NA	HORVU7Hr1G003080	NA	HORVU2Hr1G080570
NA	NA	NA	HORVU7Hr1G003490	NA	HORVU2Hr1G080770
NA	NA	NA	HORVU7Hr1G006720	NA	HORVU2Hr1G080990
NA	NA	NA	HORVU7Hr1G006740	NA	HORVU2Hr1G081190
NA	NA	NA	HORVU7Hr1G007690	NA	HORVU2Hr1G081540
NA	NA	NA	HORVU7Hr1G008700	NA	HORVU2Hr1G081920
NA	NA	NA	HORVU7Hr1G011340	NA	HORVU2Hr1G082000
NA	NA	NA	HORVU7Hr1G014410	NA	HORVU2Hr1G082320
NA	NA	NA	HORVU7Hr1G019590	NA	HORVU2Hr1G082480
NA	NA	NA	HORVU7Hr1G025200	NA	HORVU2Hr1G082530
NA	NA	NA	HORVU7Hr1G025330	NA	HORVU2Hr1G082640
NA	NA	NA	HORVU7Hr1G025440	NA	HORVU2Hr1G082700
NA	NA	NA	HORVU7Hr1G025480	NA	HORVU2Hr1G082740
NA	NA	NA	HORVU7Hr1G025490	NA	HORVU2Hr1G084130
NA	NA	NA	HORVU7Hr1G027410	NA	HORVU2Hr1G084420
NA	NA	NA	HORVU7Hr1G027430	NA	HORVU2Hr1G085270
NA	NA	NA	HORVU7Hr1G027440	NA	HORVU2Hr1G085500
NA	NA	NA	HORVU7Hr1G032270	NA	HORVU2Hr1G085690
NA	NA	NA	HORVU7Hr1G033760	NA	HORVU2Hr1G087170
NA	NA	NA	HORVU7Hr1G034470	NA	HORVU2Hr1G087830
NA	NA	NA	HORVU7Hr1G034630	NA	HORVU2Hr1G087890
NA	NA	NA	HORVU7Hr1G036970	NA	HORVU2Hr1G088380
NA	NA	NA	HORVU7Hr1G038400	NA	HORVU2Hr1G088410
NA	NA	NA	HORVU7Hr1G039180	NA	HORVU2Hr1G088420
NA	NA	NA	HORVU7Hr1G040040	NA	HORVU2Hr1G088540
NA	NA	NA	HORVU7Hr1G040250	NA	HORVU2Hr1G088560
NA	NA	NA	HORVU7Hr1G040380	NA	HORVU2Hr1G088640
NA	NA	NA	HORVU7Hr1G041540	NA	HORVU2Hr1G088660
NA	NA	NA	HORVU7Hr1G041710	NA	HORVU2Hr1G088760
NA	NA	NA	HORVU7Hr1G042790	NA	HORVU2Hr1G089130
NA	NA	NA	HORVU7Hr1G043590	NA	HORVU2Hr1G089970
NA	NA	NA	HORVU7Hr1G044210	NA	HORVU2Hr1G090120
NA	NA	NA	HORVU7Hr1G044280	NA	HORVU2Hr1G090240
NA	NA	NA	HORVU7Hr1G047070	NA	HORVU2Hr1G090280
NA	NA	NA	HORVU7Hr1G050110	NA	HORVU2Hr1G090310
NA	NA	NA	HORVU7Hr1G050660	NA	HORVU2Hr1G090490
NA	NA	NA	HORVU7Hr1G050670	NA	HORVU2Hr1G090510
NA	NA	NA	HORVU7Hr1G050680	NA	HORVU2Hr1G090640
NA	NA	NA	HORVU7Hr1G055330	NA	HORVU2Hr1G090670
NA	NA	NA	HORVU7Hr1G057650	NA	HORVU2Hr1G090690
NA	NA	NA	HORVU7Hr1G072610	NA	HORVU2Hr1G090750
NA	NA	NA	HORVU7Hr1G073390	NA	HORVU2Hr1G090980
NA	NA	NA	HORVU7Hr1G073580	NA	HORVU2Hr1G091430
NA	NA	NA	HORVU7Hr1G075760	NA	HORVU2Hr1G091530
NA	NA	NA	HORVU7Hr1G075980	NA	HORVU2Hr1G091550
NA	NA	NA	HORVU7Hr1G077780	NA	HORVU2Hr1G091590
NA	NA	NA	HORVU7Hr1G077860	NA	HORVU2Hr1G092390
NA	NA	NA	HORVU7Hr1G078760	NA	HORVU2Hr1G092740
NA	NA	NA	HORVU7Hr1G079270	NA	HORVU2Hr1G093670
NA	NA	NA	HORVU7Hr1G079600	NA	HORVU2Hr1G094230
NA	NA	NA	HORVU7Hr1G079790	NA	HORVU2Hr1G094330
NA	NA	NA	HORVU7Hr1G081250	NA	HORVU2Hr1G094760
NA	NA	NA	HORVU7Hr1G081320	NA	HORVU2Hr1G095080
NA	NA	NA	HORVU7Hr1G081980	NA	HORVU2Hr1G095210
NA	NA	NA	HORVU7Hr1G082040	NA	HORVU2Hr1G095600
NA	NA	NA	HORVU7Hr1G082120	NA	HORVU2Hr1G096130
NA	NA	NA	HORVU7Hr1G083530	NA	HORVU2Hr1G096890
NA	NA	NA	HORVU7Hr1G089210	NA	HORVU2Hr1G096920
NA	NA	NA	HORVU7Hr1G089270	NA	HORVU2Hr1G097170
NA	NA	NA	HORVU7Hr1G089540	NA	HORVU2Hr1G097270
NA	NA	NA	HORVU7Hr1G090970	NA	HORVU2Hr1G097380
NA	NA	NA	HORVU7Hr1G091910	NA	HORVU2Hr1G097850
NA	NA	NA	HORVU7Hr1G095080	NA	HORVU2Hr1G097980
NA	NA	NA	HORVU7Hr1G098110	NA	HORVU2Hr1G098040
NA	NA	NA	HORVU7Hr1G098170	NA	HORVU2Hr1G098140
NA	NA	NA	HORVU7Hr1G098250	NA	HORVU2Hr1G098160
NA	NA	NA	HORVU7Hr1G098260	NA	HORVU2Hr1G098250
NA	NA	NA	HORVU7Hr1G098280	NA	HORVU2Hr1G098500
NA	NA	NA	HORVU7Hr1G098320	NA	HORVU2Hr1G098660
NA	NA	NA	HORVU7Hr1G098330	NA	HORVU2Hr1G098670
NA	NA	NA	HORVU7Hr1G099650	NA	HORVU2Hr1G098930
NA	NA	NA	HORVU7Hr1G100410	NA	HORVU2Hr1G099350
NA	NA	NA	HORVU7Hr1G100450	NA	HORVU2Hr1G099360
NA	NA	NA	HORVU7Hr1G100540	NA	HORVU2Hr1G099870
NA	NA	NA	HORVU7Hr1G102300	NA	HORVU2Hr1G100050
NA	NA	NA	HORVU7Hr1G106040	NA	HORVU2Hr1G100120
NA	NA	NA	HORVU7Hr1G106130	NA	HORVU2Hr1G100440
NA	NA	NA	HORVU7Hr1G107070	NA	HORVU2Hr1G100450
NA	NA	NA	HORVU7Hr1G107680	NA	HORVU2Hr1G100500
NA	NA	NA	HORVU7Hr1G110090	NA	HORVU2Hr1G101150
NA	NA	NA	HORVU7Hr1G110170	NA	HORVU2Hr1G102380
NA	NA	NA	HORVU7Hr1G110280	NA	HORVU2Hr1G102930
NA	NA	NA	HORVU7Hr1G110310	NA	HORVU2Hr1G103040
NA	NA	NA	HORVU7Hr1G110320	NA	HORVU2Hr1G103710
NA	NA	NA	HORVU7Hr1G112470	NA	HORVU2Hr1G103770
NA	NA	NA	HORVU7Hr1G113020	NA	HORVU2Hr1G103930
NA	NA	NA	HORVU7Hr1G113270	NA	HORVU2Hr1G104030
NA	NA	NA	HORVU7Hr1G114610	NA	HORVU2Hr1G104050
NA	NA	NA	HORVU7Hr1G115810	NA	HORVU2Hr1G104080
NA	NA	NA	HORVU7Hr1G115830	NA	HORVU2Hr1G104240
NA	NA	NA	HORVU7Hr1G115850	NA	HORVU2Hr1G104690
NA	NA	NA	HORVU7Hr1G118570	NA	HORVU2Hr1G104880
NA	NA	NA	HORVU7Hr1G119200	NA	HORVU2Hr1G105200
NA	NA	NA	HORVU7Hr1G121190	NA	HORVU2Hr1G105220
NA	NA	NA	HORVU7Hr1G121850	NA	HORVU2Hr1G105330
NA	NA	NA	HORVU7Hr1G121860	NA	HORVU2Hr1G105690
NA	NA	NA	NA	NA	HORVU2Hr1G105740
NA	NA	NA	NA	NA	HORVU2Hr1G105750
NA	NA	NA	NA	NA	HORVU2Hr1G105760
NA	NA	NA	NA	NA	HORVU2Hr1G105770
NA	NA	NA	NA	NA	HORVU2Hr1G105790
NA	NA	NA	NA	NA	HORVU2Hr1G106210
NA	NA	NA	NA	NA	HORVU2Hr1G107140
NA	NA	NA	NA	NA	HORVU2Hr1G107460
NA	NA	NA	NA	NA	HORVU2Hr1G107470
NA	NA	NA	NA	NA	HORVU2Hr1G107480
NA	NA	NA	NA	NA	HORVU2Hr1G107740
NA	NA	NA	NA	NA	HORVU2Hr1G107750
NA	NA	NA	NA	NA	HORVU2Hr1G108370
NA	NA	NA	NA	NA	HORVU2Hr1G108420
NA	NA	NA	NA	NA	HORVU2Hr1G108660
NA	NA	NA	NA	NA	HORVU2Hr1G109120
NA	NA	NA	NA	NA	HORVU2Hr1G109780
NA	NA	NA	NA	NA	HORVU2Hr1G110420
NA	NA	NA	NA	NA	HORVU2Hr1G110460
NA	NA	NA	NA	NA	HORVU2Hr1G111510
NA	NA	NA	NA	NA	HORVU2Hr1G111540
NA	NA	NA	NA	NA	HORVU2Hr1G111610
NA	NA	NA	NA	NA	HORVU2Hr1G111680
NA	NA	NA	NA	NA	HORVU2Hr1G111690
NA	NA	NA	NA	NA	HORVU2Hr1G112090
NA	NA	NA	NA	NA	HORVU2Hr1G112580
NA	NA	NA	NA	NA	HORVU2Hr1G112830
NA	NA	NA	NA	NA	HORVU2Hr1G112860
NA	NA	NA	NA	NA	HORVU2Hr1G113100
NA	NA	NA	NA	NA	HORVU2Hr1G113730
NA	NA	NA	NA	NA	HORVU2Hr1G114680
NA	NA	NA	NA	NA	HORVU2Hr1G115090
NA	NA	NA	NA	NA	HORVU2Hr1G116220
NA	NA	NA	NA	NA	HORVU2Hr1G116500
NA	NA	NA	NA	NA	HORVU2Hr1G116510
NA	NA	NA	NA	NA	HORVU2Hr1G117140
NA	NA	NA	NA	NA	HORVU2Hr1G117150
NA	NA	NA	NA	NA	HORVU2Hr1G117990
NA	NA	NA	NA	NA	HORVU2Hr1G118200
NA	NA	NA	NA	NA	HORVU2Hr1G118350
NA	NA	NA	NA	NA	HORVU2Hr1G118550
NA	NA	NA	NA	NA	HORVU2Hr1G118570
NA	NA	NA	NA	NA	HORVU2Hr1G118660
NA	NA	NA	NA	NA	HORVU2Hr1G118780
NA	NA	NA	NA	NA	HORVU2Hr1G118850
NA	NA	NA	NA	NA	HORVU2Hr1G119250
NA	NA	NA	NA	NA	HORVU2Hr1G120170
NA	NA	NA	NA	NA	HORVU2Hr1G120410
NA	NA	NA	NA	NA	HORVU2Hr1G120530
NA	NA	NA	NA	NA	HORVU2Hr1G120780
NA	NA	NA	NA	NA	HORVU2Hr1G120870
NA	NA	NA	NA	NA	HORVU2Hr1G120880
NA	NA	NA	NA	NA	HORVU2Hr1G120920
NA	NA	NA	NA	NA	HORVU2Hr1G120980
NA	NA	NA	NA	NA	HORVU2Hr1G121090
NA	NA	NA	NA	NA	HORVU2Hr1G121370
NA	NA	NA	NA	NA	HORVU2Hr1G121820
NA	NA	NA	NA	NA	HORVU2Hr1G121840
NA	NA	NA	NA	NA	HORVU2Hr1G121950
NA	NA	NA	NA	NA	HORVU2Hr1G121960
NA	NA	NA	NA	NA	HORVU2Hr1G122080
NA	NA	NA	NA	NA	HORVU2Hr1G122260
NA	NA	NA	NA	NA	HORVU2Hr1G122280
NA	NA	NA	NA	NA	HORVU2Hr1G122730
NA	NA	NA	NA	NA	HORVU2Hr1G123570
NA	NA	NA	NA	NA	HORVU2Hr1G124200
NA	NA	NA	NA	NA	HORVU2Hr1G124270
NA	NA	NA	NA	NA	HORVU2Hr1G124660
NA	NA	NA	NA	NA	HORVU2Hr1G124690
NA	NA	NA	NA	NA	HORVU2Hr1G124720
NA	NA	NA	NA	NA	HORVU2Hr1G124930
NA	NA	NA	NA	NA	HORVU2Hr1G125200
NA	NA	NA	NA	NA	HORVU2Hr1G125260
NA	NA	NA	NA	NA	HORVU2Hr1G125360
NA	NA	NA	NA	NA	HORVU2Hr1G125690
NA	NA	NA	NA	NA	HORVU2Hr1G125850
NA	NA	NA	NA	NA	HORVU2Hr1G126000
NA	NA	NA	NA	NA	HORVU2Hr1G126510
NA	NA	NA	NA	NA	HORVU2Hr1G126720
NA	NA	NA	NA	NA	HORVU2Hr1G126740
NA	NA	NA	NA	NA	HORVU2Hr1G127490
NA	NA	NA	NA	NA	HORVU3Hr1G000140
NA	NA	NA	NA	NA	HORVU3Hr1G000590
NA	NA	NA	NA	NA	HORVU3Hr1G000740
NA	NA	NA	NA	NA	HORVU3Hr1G001000
NA	NA	NA	NA	NA	HORVU3Hr1G001040
NA	NA	NA	NA	NA	HORVU3Hr1G001200
NA	NA	NA	NA	NA	HORVU3Hr1G001540
NA	NA	NA	NA	NA	HORVU3Hr1G001930
NA	NA	NA	NA	NA	HORVU3Hr1G003600
NA	NA	NA	NA	NA	HORVU3Hr1G003980
NA	NA	NA	NA	NA	HORVU3Hr1G004050
NA	NA	NA	NA	NA	HORVU3Hr1G004310
NA	NA	NA	NA	NA	HORVU3Hr1G004420
NA	NA	NA	NA	NA	HORVU3Hr1G004740
NA	NA	NA	NA	NA	HORVU3Hr1G004860
NA	NA	NA	NA	NA	HORVU3Hr1G005270
NA	NA	NA	NA	NA	HORVU3Hr1G006130
NA	NA	NA	NA	NA	HORVU3Hr1G006530
NA	NA	NA	NA	NA	HORVU3Hr1G006760
NA	NA	NA	NA	NA	HORVU3Hr1G006810
NA	NA	NA	NA	NA	HORVU3Hr1G007120
NA	NA	NA	NA	NA	HORVU3Hr1G007210
NA	NA	NA	NA	NA	HORVU3Hr1G007500
NA	NA	NA	NA	NA	HORVU3Hr1G007940
NA	NA	NA	NA	NA	HORVU3Hr1G007960
NA	NA	NA	NA	NA	HORVU3Hr1G007970
NA	NA	NA	NA	NA	HORVU3Hr1G009110
NA	NA	NA	NA	NA	HORVU3Hr1G010240
NA	NA	NA	NA	NA	HORVU3Hr1G010280
NA	NA	NA	NA	NA	HORVU3Hr1G010360
NA	NA	NA	NA	NA	HORVU3Hr1G011680
NA	NA	NA	NA	NA	HORVU3Hr1G011690
NA	NA	NA	NA	NA	HORVU3Hr1G011730
NA	NA	NA	NA	NA	HORVU3Hr1G011760
NA	NA	NA	NA	NA	HORVU3Hr1G011780
NA	NA	NA	NA	NA	HORVU3Hr1G011800
NA	NA	NA	NA	NA	HORVU3Hr1G011850
NA	NA	NA	NA	NA	HORVU3Hr1G011900
NA	NA	NA	NA	NA	HORVU3Hr1G012260
NA	NA	NA	NA	NA	HORVU3Hr1G012650
NA	NA	NA	NA	NA	HORVU3Hr1G012970
NA	NA	NA	NA	NA	HORVU3Hr1G013060
NA	NA	NA	NA	NA	HORVU3Hr1G013160
NA	NA	NA	NA	NA	HORVU3Hr1G014090
NA	NA	NA	NA	NA	HORVU3Hr1G014100
NA	NA	NA	NA	NA	HORVU3Hr1G014320
NA	NA	NA	NA	NA	HORVU3Hr1G015450
NA	NA	NA	NA	NA	HORVU3Hr1G015710
NA	NA	NA	NA	NA	HORVU3Hr1G016120
NA	NA	NA	NA	NA	HORVU3Hr1G016430
NA	NA	NA	NA	NA	HORVU3Hr1G016800
NA	NA	NA	NA	NA	HORVU3Hr1G016860
NA	NA	NA	NA	NA	HORVU3Hr1G018690
NA	NA	NA	NA	NA	HORVU3Hr1G018740
NA	NA	NA	NA	NA	HORVU3Hr1G019140
NA	NA	NA	NA	NA	HORVU3Hr1G019240
NA	NA	NA	NA	NA	HORVU3Hr1G019510
NA	NA	NA	NA	NA	HORVU3Hr1G019630
NA	NA	NA	NA	NA	HORVU3Hr1G019820
NA	NA	NA	NA	NA	HORVU3Hr1G020280
NA	NA	NA	NA	NA	HORVU3Hr1G020460
NA	NA	NA	NA	NA	HORVU3Hr1G020490
NA	NA	NA	NA	NA	HORVU3Hr1G020800
NA	NA	NA	NA	NA	HORVU3Hr1G020850
NA	NA	NA	NA	NA	HORVU3Hr1G021290
NA	NA	NA	NA	NA	HORVU3Hr1G022160
NA	NA	NA	NA	NA	HORVU3Hr1G023550
NA	NA	NA	NA	NA	HORVU3Hr1G023560
NA	NA	NA	NA	NA	HORVU3Hr1G025020
NA	NA	NA	NA	NA	HORVU3Hr1G025720
NA	NA	NA	NA	NA	HORVU3Hr1G026010
NA	NA	NA	NA	NA	HORVU3Hr1G026040
NA	NA	NA	NA	NA	HORVU3Hr1G026120
NA	NA	NA	NA	NA	HORVU3Hr1G026690
NA	NA	NA	NA	NA	HORVU3Hr1G028050
NA	NA	NA	NA	NA	HORVU3Hr1G028080
NA	NA	NA	NA	NA	HORVU3Hr1G028260
NA	NA	NA	NA	NA	HORVU3Hr1G028840
NA	NA	NA	NA	NA	HORVU3Hr1G029400
NA	NA	NA	NA	NA	HORVU3Hr1G030390
NA	NA	NA	NA	NA	HORVU3Hr1G030950
NA	NA	NA	NA	NA	HORVU3Hr1G031620
NA	NA	NA	NA	NA	HORVU3Hr1G031880
NA	NA	NA	NA	NA	HORVU3Hr1G032260
NA	NA	NA	NA	NA	HORVU3Hr1G032650
NA	NA	NA	NA	NA	HORVU3Hr1G032660
NA	NA	NA	NA	NA	HORVU3Hr1G032820
NA	NA	NA	NA	NA	HORVU3Hr1G034020
NA	NA	NA	NA	NA	HORVU3Hr1G034030
NA	NA	NA	NA	NA	HORVU3Hr1G034310
NA	NA	NA	NA	NA	HORVU3Hr1G034520
NA	NA	NA	NA	NA	HORVU3Hr1G034550
NA	NA	NA	NA	NA	HORVU3Hr1G034590
NA	NA	NA	NA	NA	HORVU3Hr1G035680
NA	NA	NA	NA	NA	HORVU3Hr1G036020
NA	NA	NA	NA	NA	HORVU3Hr1G036860
NA	NA	NA	NA	NA	HORVU3Hr1G036970
NA	NA	NA	NA	NA	HORVU3Hr1G038430
NA	NA	NA	NA	NA	HORVU3Hr1G038870
NA	NA	NA	NA	NA	HORVU3Hr1G039050
NA	NA	NA	NA	NA	HORVU3Hr1G039210
NA	NA	NA	NA	NA	HORVU3Hr1G040920
NA	NA	NA	NA	NA	HORVU3Hr1G040990
NA	NA	NA	NA	NA	HORVU3Hr1G047220
NA	NA	NA	NA	NA	HORVU3Hr1G050110
NA	NA	NA	NA	NA	HORVU3Hr1G050660
NA	NA	NA	NA	NA	HORVU3Hr1G050680
NA	NA	NA	NA	NA	HORVU3Hr1G052420
NA	NA	NA	NA	NA	HORVU3Hr1G052520
NA	NA	NA	NA	NA	HORVU3Hr1G052930
NA	NA	NA	NA	NA	HORVU3Hr1G056090
NA	NA	NA	NA	NA	HORVU3Hr1G056100
NA	NA	NA	NA	NA	HORVU3Hr1G056270
NA	NA	NA	NA	NA	HORVU3Hr1G056640
NA	NA	NA	NA	NA	HORVU3Hr1G056770
NA	NA	NA	NA	NA	HORVU3Hr1G056980
NA	NA	NA	NA	NA	HORVU3Hr1G057690
NA	NA	NA	NA	NA	HORVU3Hr1G058100
NA	NA	NA	NA	NA	HORVU3Hr1G058740
NA	NA	NA	NA	NA	HORVU3Hr1G058900
NA	NA	NA	NA	NA	HORVU3Hr1G059030
NA	NA	NA	NA	NA	HORVU3Hr1G060720
NA	NA	NA	NA	NA	HORVU3Hr1G060930
NA	NA	NA	NA	NA	HORVU3Hr1G060950
NA	NA	NA	NA	NA	HORVU3Hr1G062170
NA	NA	NA	NA	NA	HORVU3Hr1G062520
NA	NA	NA	NA	NA	HORVU3Hr1G062900
NA	NA	NA	NA	NA	HORVU3Hr1G063310
NA	NA	NA	NA	NA	HORVU3Hr1G063460
NA	NA	NA	NA	NA	HORVU3Hr1G063620
NA	NA	NA	NA	NA	HORVU3Hr1G064200
NA	NA	NA	NA	NA	HORVU3Hr1G064470
NA	NA	NA	NA	NA	HORVU3Hr1G064590
NA	NA	NA	NA	NA	HORVU3Hr1G064640
NA	NA	NA	NA	NA	HORVU3Hr1G064790
NA	NA	NA	NA	NA	HORVU3Hr1G065150
NA	NA	NA	NA	NA	HORVU3Hr1G065170
NA	NA	NA	NA	NA	HORVU3Hr1G065180
NA	NA	NA	NA	NA	HORVU3Hr1G065210
NA	NA	NA	NA	NA	HORVU3Hr1G065240
NA	NA	NA	NA	NA	HORVU3Hr1G065620
NA	NA	NA	NA	NA	HORVU3Hr1G065630
NA	NA	NA	NA	NA	HORVU3Hr1G065940
NA	NA	NA	NA	NA	HORVU3Hr1G065950
NA	NA	NA	NA	NA	HORVU3Hr1G066340
NA	NA	NA	NA	NA	HORVU3Hr1G066350
NA	NA	NA	NA	NA	HORVU3Hr1G066840
NA	NA	NA	NA	NA	HORVU3Hr1G066860
NA	NA	NA	NA	NA	HORVU3Hr1G067750
NA	NA	NA	NA	NA	HORVU3Hr1G068020
NA	NA	NA	NA	NA	HORVU3Hr1G068140
NA	NA	NA	NA	NA	HORVU3Hr1G068200
NA	NA	NA	NA	NA	HORVU3Hr1G068280
NA	NA	NA	NA	NA	HORVU3Hr1G068560
NA	NA	NA	NA	NA	HORVU3Hr1G069030
NA	NA	NA	NA	NA	HORVU3Hr1G069070
NA	NA	NA	NA	NA	HORVU3Hr1G069140
NA	NA	NA	NA	NA	HORVU3Hr1G069210
NA	NA	NA	NA	NA	HORVU3Hr1G069590
NA	NA	NA	NA	NA	HORVU3Hr1G069600
NA	NA	NA	NA	NA	HORVU3Hr1G069960
NA	NA	NA	NA	NA	HORVU3Hr1G070220
NA	NA	NA	NA	NA	HORVU3Hr1G070620
NA	NA	NA	NA	NA	HORVU3Hr1G070750
NA	NA	NA	NA	NA	HORVU3Hr1G070760
NA	NA	NA	NA	NA	HORVU3Hr1G070790
NA	NA	NA	NA	NA	HORVU3Hr1G070850
NA	NA	NA	NA	NA	HORVU3Hr1G071030
NA	NA	NA	NA	NA	HORVU3Hr1G071400
NA	NA	NA	NA	NA	HORVU3Hr1G071490
NA	NA	NA	NA	NA	HORVU3Hr1G071800
NA	NA	NA	NA	NA	HORVU3Hr1G071810
NA	NA	NA	NA	NA	HORVU3Hr1G071830
NA	NA	NA	NA	NA	HORVU3Hr1G072380
NA	NA	NA	NA	NA	HORVU3Hr1G072780
NA	NA	NA	NA	NA	HORVU3Hr1G072880
NA	NA	NA	NA	NA	HORVU3Hr1G073180
NA	NA	NA	NA	NA	HORVU3Hr1G073580
NA	NA	NA	NA	NA	HORVU3Hr1G074250
NA	NA	NA	NA	NA	HORVU3Hr1G074290
NA	NA	NA	NA	NA	HORVU3Hr1G074600
NA	NA	NA	NA	NA	HORVU3Hr1G074820
NA	NA	NA	NA	NA	HORVU3Hr1G074910
NA	NA	NA	NA	NA	HORVU3Hr1G074960
NA	NA	NA	NA	NA	HORVU3Hr1G075690
NA	NA	NA	NA	NA	HORVU3Hr1G076920
NA	NA	NA	NA	NA	HORVU3Hr1G077360
NA	NA	NA	NA	NA	HORVU3Hr1G077490
NA	NA	NA	NA	NA	HORVU3Hr1G077930
NA	NA	NA	NA	NA	HORVU3Hr1G078260
NA	NA	NA	NA	NA	HORVU3Hr1G078300
NA	NA	NA	NA	NA	HORVU3Hr1G078370
NA	NA	NA	NA	NA	HORVU3Hr1G078390
NA	NA	NA	NA	NA	HORVU3Hr1G078840
NA	NA	NA	NA	NA	HORVU3Hr1G078880
NA	NA	NA	NA	NA	HORVU3Hr1G079420
NA	NA	NA	NA	NA	HORVU3Hr1G079800
NA	NA	NA	NA	NA	HORVU3Hr1G079850
NA	NA	NA	NA	NA	HORVU3Hr1G079990
NA	NA	NA	NA	NA	HORVU3Hr1G080570
NA	NA	NA	NA	NA	HORVU3Hr1G081170
NA	NA	NA	NA	NA	HORVU3Hr1G081400
NA	NA	NA	NA	NA	HORVU3Hr1G081640
NA	NA	NA	NA	NA	HORVU3Hr1G081960
NA	NA	NA	NA	NA	HORVU3Hr1G081970
NA	NA	NA	NA	NA	HORVU3Hr1G082000
NA	NA	NA	NA	NA	HORVU3Hr1G082590
NA	NA	NA	NA	NA	HORVU3Hr1G082640
NA	NA	NA	NA	NA	HORVU3Hr1G082880
NA	NA	NA	NA	NA	HORVU3Hr1G083150
NA	NA	NA	NA	NA	HORVU3Hr1G083700
NA	NA	NA	NA	NA	HORVU3Hr1G084120
NA	NA	NA	NA	NA	HORVU3Hr1G084210
NA	NA	NA	NA	NA	HORVU3Hr1G084300
NA	NA	NA	NA	NA	HORVU3Hr1G084360
NA	NA	NA	NA	NA	HORVU3Hr1G084830
NA	NA	NA	NA	NA	HORVU3Hr1G085100
NA	NA	NA	NA	NA	HORVU3Hr1G085140
NA	NA	NA	NA	NA	HORVU3Hr1G085460
NA	NA	NA	NA	NA	HORVU3Hr1G086040
NA	NA	NA	NA	NA	HORVU3Hr1G086230
NA	NA	NA	NA	NA	HORVU3Hr1G086240
NA	NA	NA	NA	NA	HORVU3Hr1G086690
NA	NA	NA	NA	NA	HORVU3Hr1G087100
NA	NA	NA	NA	NA	HORVU3Hr1G087320
NA	NA	NA	NA	NA	HORVU3Hr1G087430
NA	NA	NA	NA	NA	HORVU3Hr1G087480
NA	NA	NA	NA	NA	HORVU3Hr1G087770
NA	NA	NA	NA	NA	HORVU3Hr1G087970
NA	NA	NA	NA	NA	HORVU3Hr1G089370
NA	NA	NA	NA	NA	HORVU3Hr1G089620
NA	NA	NA	NA	NA	HORVU3Hr1G089910
NA	NA	NA	NA	NA	HORVU3Hr1G089980
NA	NA	NA	NA	NA	HORVU3Hr1G090170
NA	NA	NA	NA	NA	HORVU3Hr1G090180
NA	NA	NA	NA	NA	HORVU3Hr1G090190
NA	NA	NA	NA	NA	HORVU3Hr1G090410
NA	NA	NA	NA	NA	HORVU3Hr1G090850
NA	NA	NA	NA	NA	HORVU3Hr1G091230
NA	NA	NA	NA	NA	HORVU3Hr1G092270
NA	NA	NA	NA	NA	HORVU3Hr1G092370
NA	NA	NA	NA	NA	HORVU3Hr1G092890
NA	NA	NA	NA	NA	HORVU3Hr1G093080
NA	NA	NA	NA	NA	HORVU3Hr1G093270
NA	NA	NA	NA	NA	HORVU3Hr1G093350
NA	NA	NA	NA	NA	HORVU3Hr1G093580
NA	NA	NA	NA	NA	HORVU3Hr1G093830
NA	NA	NA	NA	NA	HORVU3Hr1G093860
NA	NA	NA	NA	NA	HORVU3Hr1G093970
NA	NA	NA	NA	NA	HORVU3Hr1G094250
NA	NA	NA	NA	NA	HORVU3Hr1G094300
NA	NA	NA	NA	NA	HORVU3Hr1G094340
NA	NA	NA	NA	NA	HORVU3Hr1G094610
NA	NA	NA	NA	NA	HORVU3Hr1G094650
NA	NA	NA	NA	NA	HORVU3Hr1G094720
NA	NA	NA	NA	NA	HORVU3Hr1G094800
NA	NA	NA	NA	NA	HORVU3Hr1G095070
NA	NA	NA	NA	NA	HORVU3Hr1G095090
NA	NA	NA	NA	NA	HORVU3Hr1G095360
NA	NA	NA	NA	NA	HORVU3Hr1G095710
NA	NA	NA	NA	NA	HORVU3Hr1G095730
NA	NA	NA	NA	NA	HORVU3Hr1G096570
NA	NA	NA	NA	NA	HORVU3Hr1G096740
NA	NA	NA	NA	NA	HORVU3Hr1G096910
NA	NA	NA	NA	NA	HORVU3Hr1G096990
NA	NA	NA	NA	NA	HORVU3Hr1G097180
NA	NA	NA	NA	NA	HORVU3Hr1G097710
NA	NA	NA	NA	NA	HORVU3Hr1G097730
NA	NA	NA	NA	NA	HORVU3Hr1G097750
NA	NA	NA	NA	NA	HORVU3Hr1G097770
NA	NA	NA	NA	NA	HORVU3Hr1G097830
NA	NA	NA	NA	NA	HORVU3Hr1G099080
NA	NA	NA	NA	NA	HORVU3Hr1G099470
NA	NA	NA	NA	NA	HORVU3Hr1G099630
NA	NA	NA	NA	NA	HORVU3Hr1G099990
NA	NA	NA	NA	NA	HORVU3Hr1G100190
NA	NA	NA	NA	NA	HORVU3Hr1G100350
NA	NA	NA	NA	NA	HORVU3Hr1G100360
NA	NA	NA	NA	NA	HORVU3Hr1G100570
NA	NA	NA	NA	NA	HORVU3Hr1G104290
NA	NA	NA	NA	NA	HORVU3Hr1G105300
NA	NA	NA	NA	NA	HORVU3Hr1G105360
NA	NA	NA	NA	NA	HORVU3Hr1G105620
NA	NA	NA	NA	NA	HORVU3Hr1G105630
NA	NA	NA	NA	NA	HORVU3Hr1G105850
NA	NA	NA	NA	NA	HORVU3Hr1G106140
NA	NA	NA	NA	NA	HORVU3Hr1G107200
NA	NA	NA	NA	NA	HORVU3Hr1G107240
NA	NA	NA	NA	NA	HORVU3Hr1G107250
NA	NA	NA	NA	NA	HORVU3Hr1G107350
NA	NA	NA	NA	NA	HORVU3Hr1G108030
NA	NA	NA	NA	NA	HORVU3Hr1G108070
NA	NA	NA	NA	NA	HORVU3Hr1G108170
NA	NA	NA	NA	NA	HORVU3Hr1G108330
NA	NA	NA	NA	NA	HORVU3Hr1G108750
NA	NA	NA	NA	NA	HORVU3Hr1G109330
NA	NA	NA	NA	NA	HORVU3Hr1G109630
NA	NA	NA	NA	NA	HORVU3Hr1G109760
NA	NA	NA	NA	NA	HORVU3Hr1G109890
NA	NA	NA	NA	NA	HORVU3Hr1G110070
NA	NA	NA	NA	NA	HORVU3Hr1G110200
NA	NA	NA	NA	NA	HORVU3Hr1G110340
NA	NA	NA	NA	NA	HORVU3Hr1G110760
NA	NA	NA	NA	NA	HORVU3Hr1G111420
NA	NA	NA	NA	NA	HORVU3Hr1G111580
NA	NA	NA	NA	NA	HORVU3Hr1G111970
NA	NA	NA	NA	NA	HORVU3Hr1G111980
NA	NA	NA	NA	NA	HORVU3Hr1G112000
NA	NA	NA	NA	NA	HORVU3Hr1G112260
NA	NA	NA	NA	NA	HORVU3Hr1G112270
NA	NA	NA	NA	NA	HORVU3Hr1G112350
NA	NA	NA	NA	NA	HORVU3Hr1G113020
NA	NA	NA	NA	NA	HORVU3Hr1G113120
NA	NA	NA	NA	NA	HORVU3Hr1G114990
NA	NA	NA	NA	NA	HORVU3Hr1G115060
NA	NA	NA	NA	NA	HORVU3Hr1G115140
NA	NA	NA	NA	NA	HORVU3Hr1G115630
NA	NA	NA	NA	NA	HORVU3Hr1G115970
NA	NA	NA	NA	NA	HORVU3Hr1G116060
NA	NA	NA	NA	NA	HORVU3Hr1G116370
NA	NA	NA	NA	NA	HORVU3Hr1G117090
NA	NA	NA	NA	NA	HORVU3Hr1G117330
NA	NA	NA	NA	NA	HORVU3Hr1G117860
NA	NA	NA	NA	NA	HORVU3Hr1G117930
NA	NA	NA	NA	NA	HORVU4Hr1G000280
NA	NA	NA	NA	NA	HORVU4Hr1G000780
NA	NA	NA	NA	NA	HORVU4Hr1G000810
NA	NA	NA	NA	NA	HORVU4Hr1G001450
NA	NA	NA	NA	NA	HORVU4Hr1G001590
NA	NA	NA	NA	NA	HORVU4Hr1G001700
NA	NA	NA	NA	NA	HORVU4Hr1G002050
NA	NA	NA	NA	NA	HORVU4Hr1G002530
NA	NA	NA	NA	NA	HORVU4Hr1G002650
NA	NA	NA	NA	NA	HORVU4Hr1G002760
NA	NA	NA	NA	NA	HORVU4Hr1G002800
NA	NA	NA	NA	NA	HORVU4Hr1G003180
NA	NA	NA	NA	NA	HORVU4Hr1G003290
NA	NA	NA	NA	NA	HORVU4Hr1G003450
NA	NA	NA	NA	NA	HORVU4Hr1G003460
NA	NA	NA	NA	NA	HORVU4Hr1G003540
NA	NA	NA	NA	NA	HORVU4Hr1G003660
NA	NA	NA	NA	NA	HORVU4Hr1G003700
NA	NA	NA	NA	NA	HORVU4Hr1G003910
NA	NA	NA	NA	NA	HORVU4Hr1G004000
NA	NA	NA	NA	NA	HORVU4Hr1G004030
NA	NA	NA	NA	NA	HORVU4Hr1G004040
NA	NA	NA	NA	NA	HORVU4Hr1G004820
NA	NA	NA	NA	NA	HORVU4Hr1G005250
NA	NA	NA	NA	NA	HORVU4Hr1G005480
NA	NA	NA	NA	NA	HORVU4Hr1G005530
NA	NA	NA	NA	NA	HORVU4Hr1G005540
NA	NA	NA	NA	NA	HORVU4Hr1G006300
NA	NA	NA	NA	NA	HORVU4Hr1G006790
NA	NA	NA	NA	NA	HORVU4Hr1G007190
NA	NA	NA	NA	NA	HORVU4Hr1G007560
NA	NA	NA	NA	NA	HORVU4Hr1G007580
NA	NA	NA	NA	NA	HORVU4Hr1G008480
NA	NA	NA	NA	NA	HORVU4Hr1G008990
NA	NA	NA	NA	NA	HORVU4Hr1G009340
NA	NA	NA	NA	NA	HORVU4Hr1G009380
NA	NA	NA	NA	NA	HORVU4Hr1G009630
NA	NA	NA	NA	NA	HORVU4Hr1G010150
NA	NA	NA	NA	NA	HORVU4Hr1G010580
NA	NA	NA	NA	NA	HORVU4Hr1G010750
NA	NA	NA	NA	NA	HORVU4Hr1G011090
NA	NA	NA	NA	NA	HORVU4Hr1G011180
NA	NA	NA	NA	NA	HORVU4Hr1G011740
NA	NA	NA	NA	NA	HORVU4Hr1G012480
NA	NA	NA	NA	NA	HORVU4Hr1G012540
NA	NA	NA	NA	NA	HORVU4Hr1G012760
NA	NA	NA	NA	NA	HORVU4Hr1G013480
NA	NA	NA	NA	NA	HORVU4Hr1G013560
NA	NA	NA	NA	NA	HORVU4Hr1G014290
NA	NA	NA	NA	NA	HORVU4Hr1G015350
NA	NA	NA	NA	NA	HORVU4Hr1G015370
NA	NA	NA	NA	NA	HORVU4Hr1G015400
NA	NA	NA	NA	NA	HORVU4Hr1G015410
NA	NA	NA	NA	NA	HORVU4Hr1G015490
NA	NA	NA	NA	NA	HORVU4Hr1G015890
NA	NA	NA	NA	NA	HORVU4Hr1G016110
NA	NA	NA	NA	NA	HORVU4Hr1G016500
NA	NA	NA	NA	NA	HORVU4Hr1G017070
NA	NA	NA	NA	NA	HORVU4Hr1G017240
NA	NA	NA	NA	NA	HORVU4Hr1G017270
NA	NA	NA	NA	NA	HORVU4Hr1G017350
NA	NA	NA	NA	NA	HORVU4Hr1G017470
NA	NA	NA	NA	NA	HORVU4Hr1G018150
NA	NA	NA	NA	NA	HORVU4Hr1G018180
NA	NA	NA	NA	NA	HORVU4Hr1G018670
NA	NA	NA	NA	NA	HORVU4Hr1G019520
NA	NA	NA	NA	NA	HORVU4Hr1G019600
NA	NA	NA	NA	NA	HORVU4Hr1G020790
NA	NA	NA	NA	NA	HORVU4Hr1G021490
NA	NA	NA	NA	NA	HORVU4Hr1G021590
NA	NA	NA	NA	NA	HORVU4Hr1G021720
NA	NA	NA	NA	NA	HORVU4Hr1G021890
NA	NA	NA	NA	NA	HORVU4Hr1G022110
NA	NA	NA	NA	NA	HORVU4Hr1G022280
NA	NA	NA	NA	NA	HORVU4Hr1G022830
NA	NA	NA	NA	NA	HORVU4Hr1G023260
NA	NA	NA	NA	NA	HORVU4Hr1G024030
NA	NA	NA	NA	NA	HORVU4Hr1G024120
NA	NA	NA	NA	NA	HORVU4Hr1G024500
NA	NA	NA	NA	NA	HORVU4Hr1G025360
NA	NA	NA	NA	NA	HORVU4Hr1G025590
NA	NA	NA	NA	NA	HORVU4Hr1G026150
NA	NA	NA	NA	NA	HORVU4Hr1G026910
NA	NA	NA	NA	NA	HORVU4Hr1G027480
NA	NA	NA	NA	NA	HORVU4Hr1G028110
NA	NA	NA	NA	NA	HORVU4Hr1G034860
NA	NA	NA	NA	NA	HORVU4Hr1G039640
NA	NA	NA	NA	NA	HORVU4Hr1G039660
NA	NA	NA	NA	NA	HORVU4Hr1G040510
NA	NA	NA	NA	NA	HORVU4Hr1G040520
NA	NA	NA	NA	NA	HORVU4Hr1G045250
NA	NA	NA	NA	NA	HORVU4Hr1G045830
NA	NA	NA	NA	NA	HORVU4Hr1G047410
NA	NA	NA	NA	NA	HORVU4Hr1G049650
NA	NA	NA	NA	NA	HORVU4Hr1G050210
NA	NA	NA	NA	NA	HORVU4Hr1G050250
NA	NA	NA	NA	NA	HORVU4Hr1G050510
NA	NA	NA	NA	NA	HORVU4Hr1G050770
NA	NA	NA	NA	NA	HORVU4Hr1G051010
NA	NA	NA	NA	NA	HORVU4Hr1G051530
NA	NA	NA	NA	NA	HORVU4Hr1G051610
NA	NA	NA	NA	NA	HORVU4Hr1G051780
NA	NA	NA	NA	NA	HORVU4Hr1G051850
NA	NA	NA	NA	NA	HORVU4Hr1G052450
NA	NA	NA	NA	NA	HORVU4Hr1G052770
NA	NA	NA	NA	NA	HORVU4Hr1G052790
NA	NA	NA	NA	NA	HORVU4Hr1G052870
NA	NA	NA	NA	NA	HORVU4Hr1G052880
NA	NA	NA	NA	NA	HORVU4Hr1G053270
NA	NA	NA	NA	NA	HORVU4Hr1G053280
NA	NA	NA	NA	NA	HORVU4Hr1G053790
NA	NA	NA	NA	NA	HORVU4Hr1G053850
NA	NA	NA	NA	NA	HORVU4Hr1G054070
NA	NA	NA	NA	NA	HORVU4Hr1G054110
NA	NA	NA	NA	NA	HORVU4Hr1G054360
NA	NA	NA	NA	NA	HORVU4Hr1G054390
NA	NA	NA	NA	NA	HORVU4Hr1G054610
NA	NA	NA	NA	NA	HORVU4Hr1G054630
NA	NA	NA	NA	NA	HORVU4Hr1G054970
NA	NA	NA	NA	NA	HORVU4Hr1G055800
NA	NA	NA	NA	NA	HORVU4Hr1G056500
NA	NA	NA	NA	NA	HORVU4Hr1G056630
NA	NA	NA	NA	NA	HORVU4Hr1G056770
NA	NA	NA	NA	NA	HORVU4Hr1G056950
NA	NA	NA	NA	NA	HORVU4Hr1G057000
NA	NA	NA	NA	NA	HORVU4Hr1G057110
NA	NA	NA	NA	NA	HORVU4Hr1G058430
NA	NA	NA	NA	NA	HORVU4Hr1G059260
NA	NA	NA	NA	NA	HORVU4Hr1G059270
NA	NA	NA	NA	NA	HORVU4Hr1G059280
NA	NA	NA	NA	NA	HORVU4Hr1G059930
NA	NA	NA	NA	NA	HORVU4Hr1G060670
NA	NA	NA	NA	NA	HORVU4Hr1G060760
NA	NA	NA	NA	NA	HORVU4Hr1G060810
NA	NA	NA	NA	NA	HORVU4Hr1G062010
NA	NA	NA	NA	NA	HORVU4Hr1G062040
NA	NA	NA	NA	NA	HORVU4Hr1G062460
NA	NA	NA	NA	NA	HORVU4Hr1G062610
NA	NA	NA	NA	NA	HORVU4Hr1G062860
NA	NA	NA	NA	NA	HORVU4Hr1G062970
NA	NA	NA	NA	NA	HORVU4Hr1G063190
NA	NA	NA	NA	NA	HORVU4Hr1G063240
NA	NA	NA	NA	NA	HORVU4Hr1G063650
NA	NA	NA	NA	NA	HORVU4Hr1G063780
NA	NA	NA	NA	NA	HORVU4Hr1G063790
NA	NA	NA	NA	NA	HORVU4Hr1G064260
NA	NA	NA	NA	NA	HORVU4Hr1G064940
NA	NA	NA	NA	NA	HORVU4Hr1G064950
NA	NA	NA	NA	NA	HORVU4Hr1G065310
NA	NA	NA	NA	NA	HORVU4Hr1G065560
NA	NA	NA	NA	NA	HORVU4Hr1G065620
NA	NA	NA	NA	NA	HORVU4Hr1G066360
NA	NA	NA	NA	NA	HORVU4Hr1G066750
NA	NA	NA	NA	NA	HORVU4Hr1G067180
NA	NA	NA	NA	NA	HORVU4Hr1G067410
NA	NA	NA	NA	NA	HORVU4Hr1G067430
NA	NA	NA	NA	NA	HORVU4Hr1G068420
NA	NA	NA	NA	NA	HORVU4Hr1G068470
NA	NA	NA	NA	NA	HORVU4Hr1G068550
NA	NA	NA	NA	NA	HORVU4Hr1G069070
NA	NA	NA	NA	NA	HORVU4Hr1G069190
NA	NA	NA	NA	NA	HORVU4Hr1G069260
NA	NA	NA	NA	NA	HORVU4Hr1G070320
NA	NA	NA	NA	NA	HORVU4Hr1G070610
NA	NA	NA	NA	NA	HORVU4Hr1G070970
NA	NA	NA	NA	NA	HORVU4Hr1G071040
NA	NA	NA	NA	NA	HORVU4Hr1G071450
NA	NA	NA	NA	NA	HORVU4Hr1G071830
NA	NA	NA	NA	NA	HORVU4Hr1G071900
NA	NA	NA	NA	NA	HORVU4Hr1G072340
NA	NA	NA	NA	NA	HORVU4Hr1G072680
NA	NA	NA	NA	NA	HORVU4Hr1G072700
NA	NA	NA	NA	NA	HORVU4Hr1G072770
NA	NA	NA	NA	NA	HORVU4Hr1G072830
NA	NA	NA	NA	NA	HORVU4Hr1G073120
NA	NA	NA	NA	NA	HORVU4Hr1G073170
NA	NA	NA	NA	NA	HORVU4Hr1G073230
NA	NA	NA	NA	NA	HORVU4Hr1G073400
NA	NA	NA	NA	NA	HORVU4Hr1G073480
NA	NA	NA	NA	NA	HORVU4Hr1G074390
NA	NA	NA	NA	NA	HORVU4Hr1G074400
NA	NA	NA	NA	NA	HORVU4Hr1G074710
NA	NA	NA	NA	NA	HORVU4Hr1G075180
NA	NA	NA	NA	NA	HORVU4Hr1G075410
NA	NA	NA	NA	NA	HORVU4Hr1G076200
NA	NA	NA	NA	NA	HORVU4Hr1G076600
NA	NA	NA	NA	NA	HORVU4Hr1G076820
NA	NA	NA	NA	NA	HORVU4Hr1G077350
NA	NA	NA	NA	NA	HORVU4Hr1G077430
NA	NA	NA	NA	NA	HORVU4Hr1G077940
NA	NA	NA	NA	NA	HORVU4Hr1G078010
NA	NA	NA	NA	NA	HORVU4Hr1G078210
NA	NA	NA	NA	NA	HORVU4Hr1G078390
NA	NA	NA	NA	NA	HORVU4Hr1G078460
NA	NA	NA	NA	NA	HORVU4Hr1G079150
NA	NA	NA	NA	NA	HORVU4Hr1G079600
NA	NA	NA	NA	NA	HORVU4Hr1G079860
NA	NA	NA	NA	NA	HORVU4Hr1G080150
NA	NA	NA	NA	NA	HORVU4Hr1G080740
NA	NA	NA	NA	NA	HORVU4Hr1G080760
NA	NA	NA	NA	NA	HORVU4Hr1G080890
NA	NA	NA	NA	NA	HORVU4Hr1G081110
NA	NA	NA	NA	NA	HORVU4Hr1G081140
NA	NA	NA	NA	NA	HORVU4Hr1G081150
NA	NA	NA	NA	NA	HORVU4Hr1G081330
NA	NA	NA	NA	NA	HORVU4Hr1G081350
NA	NA	NA	NA	NA	HORVU4Hr1G081390
NA	NA	NA	NA	NA	HORVU4Hr1G081640
NA	NA	NA	NA	NA	HORVU4Hr1G081660
NA	NA	NA	NA	NA	HORVU4Hr1G081800
NA	NA	NA	NA	NA	HORVU4Hr1G082030
NA	NA	NA	NA	NA	HORVU4Hr1G082390
NA	NA	NA	NA	NA	HORVU4Hr1G082680
NA	NA	NA	NA	NA	HORVU4Hr1G082790
NA	NA	NA	NA	NA	HORVU4Hr1G083000
NA	NA	NA	NA	NA	HORVU4Hr1G083250
NA	NA	NA	NA	NA	HORVU4Hr1G083450
NA	NA	NA	NA	NA	HORVU4Hr1G083620
NA	NA	NA	NA	NA	HORVU4Hr1G083820
NA	NA	NA	NA	NA	HORVU4Hr1G083930
NA	NA	NA	NA	NA	HORVU4Hr1G084380
NA	NA	NA	NA	NA	HORVU4Hr1G087210
NA	NA	NA	NA	NA	HORVU4Hr1G087760
NA	NA	NA	NA	NA	HORVU4Hr1G087840
NA	NA	NA	NA	NA	HORVU4Hr1G087980
NA	NA	NA	NA	NA	HORVU4Hr1G088140
NA	NA	NA	NA	NA	HORVU4Hr1G088280
NA	NA	NA	NA	NA	HORVU4Hr1G088530
NA	NA	NA	NA	NA	HORVU4Hr1G089030
NA	NA	NA	NA	NA	HORVU4Hr1G089450
NA	NA	NA	NA	NA	HORVU4Hr1G089490
NA	NA	NA	NA	NA	HORVU4Hr1G089500
NA	NA	NA	NA	NA	HORVU4Hr1G089510
NA	NA	NA	NA	NA	HORVU4Hr1G089690
NA	NA	NA	NA	NA	HORVU4Hr1G089730
NA	NA	NA	NA	NA	HORVU4Hr1G090070
NA	NA	NA	NA	NA	HORVU4Hr1G090090
NA	NA	NA	NA	NA	HORVU4Hr1G090310
NA	NA	NA	NA	NA	HORVU4Hr1G090460
NA	NA	NA	NA	NA	HORVU4Hr1G090660
NA	NA	NA	NA	NA	HORVU4Hr1G090810
NA	NA	NA	NA	NA	HORVU5Hr1G000400
NA	NA	NA	NA	NA	HORVU5Hr1G000520
NA	NA	NA	NA	NA	HORVU5Hr1G000710
NA	NA	NA	NA	NA	HORVU5Hr1G000750
NA	NA	NA	NA	NA	HORVU5Hr1G000800
NA	NA	NA	NA	NA	HORVU5Hr1G000940
NA	NA	NA	NA	NA	HORVU5Hr1G001110
NA	NA	NA	NA	NA	HORVU5Hr1G001750
NA	NA	NA	NA	NA	HORVU5Hr1G001870
NA	NA	NA	NA	NA	HORVU5Hr1G004160
NA	NA	NA	NA	NA	HORVU5Hr1G005030
NA	NA	NA	NA	NA	HORVU5Hr1G005180
NA	NA	NA	NA	NA	HORVU5Hr1G005910
NA	NA	NA	NA	NA	HORVU5Hr1G005930
NA	NA	NA	NA	NA	HORVU5Hr1G006020
NA	NA	NA	NA	NA	HORVU5Hr1G006280
NA	NA	NA	NA	NA	HORVU5Hr1G006350
NA	NA	NA	NA	NA	HORVU5Hr1G006520
NA	NA	NA	NA	NA	HORVU5Hr1G006620
NA	NA	NA	NA	NA	HORVU5Hr1G007220
NA	NA	NA	NA	NA	HORVU5Hr1G009150
NA	NA	NA	NA	NA	HORVU5Hr1G009220
NA	NA	NA	NA	NA	HORVU5Hr1G009350
NA	NA	NA	NA	NA	HORVU5Hr1G010330
NA	NA	NA	NA	NA	HORVU5Hr1G010350
NA	NA	NA	NA	NA	HORVU5Hr1G010360
NA	NA	NA	NA	NA	HORVU5Hr1G010560
NA	NA	NA	NA	NA	HORVU5Hr1G011160
NA	NA	NA	NA	NA	HORVU5Hr1G011360
NA	NA	NA	NA	NA	HORVU5Hr1G011730
NA	NA	NA	NA	NA	HORVU5Hr1G011980
NA	NA	NA	NA	NA	HORVU5Hr1G012020
NA	NA	NA	NA	NA	HORVU5Hr1G012120
NA	NA	NA	NA	NA	HORVU5Hr1G014090
NA	NA	NA	NA	NA	HORVU5Hr1G014120
NA	NA	NA	NA	NA	HORVU5Hr1G014130
NA	NA	NA	NA	NA	HORVU5Hr1G014170
NA	NA	NA	NA	NA	HORVU5Hr1G014200
NA	NA	NA	NA	NA	HORVU5Hr1G014290
NA	NA	NA	NA	NA	HORVU5Hr1G014300
NA	NA	NA	NA	NA	HORVU5Hr1G015380
NA	NA	NA	NA	NA	HORVU5Hr1G015390
NA	NA	NA	NA	NA	HORVU5Hr1G016710
NA	NA	NA	NA	NA	HORVU5Hr1G017930
NA	NA	NA	NA	NA	HORVU5Hr1G018020
NA	NA	NA	NA	NA	HORVU5Hr1G018780
NA	NA	NA	NA	NA	HORVU5Hr1G018790
NA	NA	NA	NA	NA	HORVU5Hr1G019750
NA	NA	NA	NA	NA	HORVU5Hr1G020050
NA	NA	NA	NA	NA	HORVU5Hr1G020250
NA	NA	NA	NA	NA	HORVU5Hr1G020880
NA	NA	NA	NA	NA	HORVU5Hr1G021070
NA	NA	NA	NA	NA	HORVU5Hr1G021150
NA	NA	NA	NA	NA	HORVU5Hr1G021390
NA	NA	NA	NA	NA	HORVU5Hr1G022040
NA	NA	NA	NA	NA	HORVU5Hr1G023640
NA	NA	NA	NA	NA	HORVU5Hr1G023910
NA	NA	NA	NA	NA	HORVU5Hr1G024620
NA	NA	NA	NA	NA	HORVU5Hr1G024630
NA	NA	NA	NA	NA	HORVU5Hr1G024640
NA	NA	NA	NA	NA	HORVU5Hr1G024660
NA	NA	NA	NA	NA	HORVU5Hr1G025850
NA	NA	NA	NA	NA	HORVU5Hr1G026050
NA	NA	NA	NA	NA	HORVU5Hr1G026220
NA	NA	NA	NA	NA	HORVU5Hr1G028310
NA	NA	NA	NA	NA	HORVU5Hr1G031520
NA	NA	NA	NA	NA	HORVU5Hr1G032740
NA	NA	NA	NA	NA	HORVU5Hr1G036840
NA	NA	NA	NA	NA	HORVU5Hr1G039950
NA	NA	NA	NA	NA	HORVU5Hr1G040440
NA	NA	NA	NA	NA	HORVU5Hr1G040970
NA	NA	NA	NA	NA	HORVU5Hr1G041210
NA	NA	NA	NA	NA	HORVU5Hr1G043930
NA	NA	NA	NA	NA	HORVU5Hr1G044510
NA	NA	NA	NA	NA	HORVU5Hr1G044640
NA	NA	NA	NA	NA	HORVU5Hr1G045250
NA	NA	NA	NA	NA	HORVU5Hr1G045690
NA	NA	NA	NA	NA	HORVU5Hr1G045700
NA	NA	NA	NA	NA	HORVU5Hr1G045710
NA	NA	NA	NA	NA	HORVU5Hr1G046050
NA	NA	NA	NA	NA	HORVU5Hr1G046190
NA	NA	NA	NA	NA	HORVU5Hr1G046340
NA	NA	NA	NA	NA	HORVU5Hr1G046480
NA	NA	NA	NA	NA	HORVU5Hr1G046550
NA	NA	NA	NA	NA	HORVU5Hr1G047230
NA	NA	NA	NA	NA	HORVU5Hr1G047510
NA	NA	NA	NA	NA	HORVU5Hr1G047630
NA	NA	NA	NA	NA	HORVU5Hr1G050510
NA	NA	NA	NA	NA	HORVU5Hr1G050950
NA	NA	NA	NA	NA	HORVU5Hr1G051160
NA	NA	NA	NA	NA	HORVU5Hr1G051590
NA	NA	NA	NA	NA	HORVU5Hr1G051760
NA	NA	NA	NA	NA	HORVU5Hr1G051970
NA	NA	NA	NA	NA	HORVU5Hr1G052450
NA	NA	NA	NA	NA	HORVU5Hr1G053020
NA	NA	NA	NA	NA	HORVU5Hr1G053710
NA	NA	NA	NA	NA	HORVU5Hr1G056030
NA	NA	NA	NA	NA	HORVU5Hr1G056070
NA	NA	NA	NA	NA	HORVU5Hr1G056300
NA	NA	NA	NA	NA	HORVU5Hr1G056600
NA	NA	NA	NA	NA	HORVU5Hr1G056610
NA	NA	NA	NA	NA	HORVU5Hr1G057090
NA	NA	NA	NA	NA	HORVU5Hr1G057590
NA	NA	NA	NA	NA	HORVU5Hr1G057740
NA	NA	NA	NA	NA	HORVU5Hr1G058060
NA	NA	NA	NA	NA	HORVU5Hr1G058190
NA	NA	NA	NA	NA	HORVU5Hr1G058310
NA	NA	NA	NA	NA	HORVU5Hr1G058710
NA	NA	NA	NA	NA	HORVU5Hr1G058780
NA	NA	NA	NA	NA	HORVU5Hr1G060340
NA	NA	NA	NA	NA	HORVU5Hr1G060370
NA	NA	NA	NA	NA	HORVU5Hr1G060460
NA	NA	NA	NA	NA	HORVU5Hr1G060580
NA	NA	NA	NA	NA	HORVU5Hr1G061440
NA	NA	NA	NA	NA	HORVU5Hr1G061760
NA	NA	NA	NA	NA	HORVU5Hr1G061840
NA	NA	NA	NA	NA	HORVU5Hr1G061880
NA	NA	NA	NA	NA	HORVU5Hr1G062030
NA	NA	NA	NA	NA	HORVU5Hr1G062290
NA	NA	NA	NA	NA	HORVU5Hr1G062990
NA	NA	NA	NA	NA	HORVU5Hr1G063480
NA	NA	NA	NA	NA	HORVU5Hr1G063820
NA	NA	NA	NA	NA	HORVU5Hr1G063940
NA	NA	NA	NA	NA	HORVU5Hr1G064380
NA	NA	NA	NA	NA	HORVU5Hr1G065740
NA	NA	NA	NA	NA	HORVU5Hr1G067200
NA	NA	NA	NA	NA	HORVU5Hr1G067500
NA	NA	NA	NA	NA	HORVU5Hr1G067530
NA	NA	NA	NA	NA	HORVU5Hr1G067760
NA	NA	NA	NA	NA	HORVU5Hr1G068100
NA	NA	NA	NA	NA	HORVU5Hr1G068320
NA	NA	NA	NA	NA	HORVU5Hr1G068330
NA	NA	NA	NA	NA	HORVU5Hr1G068460
NA	NA	NA	NA	NA	HORVU5Hr1G068500
NA	NA	NA	NA	NA	HORVU5Hr1G068800
NA	NA	NA	NA	NA	HORVU5Hr1G069160
NA	NA	NA	NA	NA	HORVU5Hr1G069360
NA	NA	NA	NA	NA	HORVU5Hr1G069880
NA	NA	NA	NA	NA	HORVU5Hr1G070500
NA	NA	NA	NA	NA	HORVU5Hr1G071270
NA	NA	NA	NA	NA	HORVU5Hr1G071510
NA	NA	NA	NA	NA	HORVU5Hr1G071780
NA	NA	NA	NA	NA	HORVU5Hr1G071950
NA	NA	NA	NA	NA	HORVU5Hr1G071980
NA	NA	NA	NA	NA	HORVU5Hr1G072160
NA	NA	NA	NA	NA	HORVU5Hr1G072520
NA	NA	NA	NA	NA	HORVU5Hr1G072630
NA	NA	NA	NA	NA	HORVU5Hr1G072940
NA	NA	NA	NA	NA	HORVU5Hr1G073290
NA	NA	NA	NA	NA	HORVU5Hr1G073490
NA	NA	NA	NA	NA	HORVU5Hr1G074820
NA	NA	NA	NA	NA	HORVU5Hr1G074840
NA	NA	NA	NA	NA	HORVU5Hr1G075510
NA	NA	NA	NA	NA	HORVU5Hr1G075640
NA	NA	NA	NA	NA	HORVU5Hr1G075660
NA	NA	NA	NA	NA	HORVU5Hr1G076370
NA	NA	NA	NA	NA	HORVU5Hr1G076380
NA	NA	NA	NA	NA	HORVU5Hr1G076760
NA	NA	NA	NA	NA	HORVU5Hr1G077810
NA	NA	NA	NA	NA	HORVU5Hr1G077920
NA	NA	NA	NA	NA	HORVU5Hr1G079040
NA	NA	NA	NA	NA	HORVU5Hr1G079260
NA	NA	NA	NA	NA	HORVU5Hr1G079660
NA	NA	NA	NA	NA	HORVU5Hr1G079670
NA	NA	NA	NA	NA	HORVU5Hr1G079910
NA	NA	NA	NA	NA	HORVU5Hr1G079970
NA	NA	NA	NA	NA	HORVU5Hr1G080090
NA	NA	NA	NA	NA	HORVU5Hr1G080950
NA	NA	NA	NA	NA	HORVU5Hr1G081060
NA	NA	NA	NA	NA	HORVU5Hr1G081070
NA	NA	NA	NA	NA	HORVU5Hr1G081200
NA	NA	NA	NA	NA	HORVU5Hr1G081610
NA	NA	NA	NA	NA	HORVU5Hr1G081810
NA	NA	NA	NA	NA	HORVU5Hr1G082210
NA	NA	NA	NA	NA	HORVU5Hr1G082380
NA	NA	NA	NA	NA	HORVU5Hr1G082620
NA	NA	NA	NA	NA	HORVU5Hr1G082840
NA	NA	NA	NA	NA	HORVU5Hr1G083320
NA	NA	NA	NA	NA	HORVU5Hr1G083330
NA	NA	NA	NA	NA	HORVU5Hr1G083340
NA	NA	NA	NA	NA	HORVU5Hr1G083920
NA	NA	NA	NA	NA	HORVU5Hr1G084700
NA	NA	NA	NA	NA	HORVU5Hr1G085160
NA	NA	NA	NA	NA	HORVU5Hr1G085200
NA	NA	NA	NA	NA	HORVU5Hr1G085310
NA	NA	NA	NA	NA	HORVU5Hr1G085700
NA	NA	NA	NA	NA	HORVU5Hr1G085770
NA	NA	NA	NA	NA	HORVU5Hr1G087730
NA	NA	NA	NA	NA	HORVU5Hr1G087880
NA	NA	NA	NA	NA	HORVU5Hr1G088280
NA	NA	NA	NA	NA	HORVU5Hr1G088400
NA	NA	NA	NA	NA	HORVU5Hr1G088420
NA	NA	NA	NA	NA	HORVU5Hr1G088630
NA	NA	NA	NA	NA	HORVU5Hr1G089140
NA	NA	NA	NA	NA	HORVU5Hr1G089280
NA	NA	NA	NA	NA	HORVU5Hr1G091420
NA	NA	NA	NA	NA	HORVU5Hr1G092120
NA	NA	NA	NA	NA	HORVU5Hr1G092150
NA	NA	NA	NA	NA	HORVU5Hr1G092160
NA	NA	NA	NA	NA	HORVU5Hr1G092850
NA	NA	NA	NA	NA	HORVU5Hr1G093040
NA	NA	NA	NA	NA	HORVU5Hr1G093290
NA	NA	NA	NA	NA	HORVU5Hr1G093930
NA	NA	NA	NA	NA	HORVU5Hr1G094150
NA	NA	NA	NA	NA	HORVU5Hr1G094380
NA	NA	NA	NA	NA	HORVU5Hr1G094450
NA	NA	NA	NA	NA	HORVU5Hr1G094490
NA	NA	NA	NA	NA	HORVU5Hr1G094610
NA	NA	NA	NA	NA	HORVU5Hr1G094680
NA	NA	NA	NA	NA	HORVU5Hr1G095160
NA	NA	NA	NA	NA	HORVU5Hr1G095710
NA	NA	NA	NA	NA	HORVU5Hr1G096090
NA	NA	NA	NA	NA	HORVU5Hr1G096210
NA	NA	NA	NA	NA	HORVU5Hr1G096260
NA	NA	NA	NA	NA	HORVU5Hr1G096350
NA	NA	NA	NA	NA	HORVU5Hr1G096830
NA	NA	NA	NA	NA	HORVU5Hr1G096890
NA	NA	NA	NA	NA	HORVU5Hr1G096920
NA	NA	NA	NA	NA	HORVU5Hr1G096930
NA	NA	NA	NA	NA	HORVU5Hr1G097310
NA	NA	NA	NA	NA	HORVU5Hr1G097320
NA	NA	NA	NA	NA	HORVU5Hr1G097500
NA	NA	NA	NA	NA	HORVU5Hr1G098920
NA	NA	NA	NA	NA	HORVU5Hr1G099380
NA	NA	NA	NA	NA	HORVU5Hr1G100790
NA	NA	NA	NA	NA	HORVU5Hr1G100800
NA	NA	NA	NA	NA	HORVU5Hr1G101670
NA	NA	NA	NA	NA	HORVU5Hr1G102620
NA	NA	NA	NA	NA	HORVU5Hr1G103190
NA	NA	NA	NA	NA	HORVU5Hr1G103420
NA	NA	NA	NA	NA	HORVU5Hr1G103460
NA	NA	NA	NA	NA	HORVU5Hr1G103890
NA	NA	NA	NA	NA	HORVU5Hr1G104580
NA	NA	NA	NA	NA	HORVU5Hr1G104630
NA	NA	NA	NA	NA	HORVU5Hr1G104670
NA	NA	NA	NA	NA	HORVU5Hr1G104750
NA	NA	NA	NA	NA	HORVU5Hr1G104840
NA	NA	NA	NA	NA	HORVU5Hr1G104850
NA	NA	NA	NA	NA	HORVU5Hr1G104910
NA	NA	NA	NA	NA	HORVU5Hr1G105710
NA	NA	NA	NA	NA	HORVU5Hr1G105840
NA	NA	NA	NA	NA	HORVU5Hr1G105900
NA	NA	NA	NA	NA	HORVU5Hr1G106370
NA	NA	NA	NA	NA	HORVU5Hr1G106640
NA	NA	NA	NA	NA	HORVU5Hr1G107460
NA	NA	NA	NA	NA	HORVU5Hr1G109070
NA	NA	NA	NA	NA	HORVU5Hr1G109290
NA	NA	NA	NA	NA	HORVU5Hr1G109880
NA	NA	NA	NA	NA	HORVU5Hr1G109940
NA	NA	NA	NA	NA	HORVU5Hr1G110140
NA	NA	NA	NA	NA	HORVU5Hr1G110690
NA	NA	NA	NA	NA	HORVU5Hr1G110700
NA	NA	NA	NA	NA	HORVU5Hr1G110710
NA	NA	NA	NA	NA	HORVU5Hr1G111350
NA	NA	NA	NA	NA	HORVU5Hr1G111860
NA	NA	NA	NA	NA	HORVU5Hr1G111920
NA	NA	NA	NA	NA	HORVU5Hr1G112540
NA	NA	NA	NA	NA	HORVU5Hr1G112610
NA	NA	NA	NA	NA	HORVU5Hr1G113500
NA	NA	NA	NA	NA	HORVU5Hr1G113580
NA	NA	NA	NA	NA	HORVU5Hr1G113790
NA	NA	NA	NA	NA	HORVU5Hr1G114470
NA	NA	NA	NA	NA	HORVU5Hr1G114600
NA	NA	NA	NA	NA	HORVU5Hr1G115100
NA	NA	NA	NA	NA	HORVU5Hr1G115310
NA	NA	NA	NA	NA	HORVU5Hr1G118800
NA	NA	NA	NA	NA	HORVU5Hr1G119270
NA	NA	NA	NA	NA	HORVU5Hr1G119550
NA	NA	NA	NA	NA	HORVU5Hr1G119650
NA	NA	NA	NA	NA	HORVU5Hr1G119820
NA	NA	NA	NA	NA	HORVU5Hr1G120110
NA	NA	NA	NA	NA	HORVU5Hr1G120190
NA	NA	NA	NA	NA	HORVU5Hr1G120550
NA	NA	NA	NA	NA	HORVU5Hr1G120790
NA	NA	NA	NA	NA	HORVU5Hr1G121240
NA	NA	NA	NA	NA	HORVU5Hr1G122840
NA	NA	NA	NA	NA	HORVU5Hr1G124360
NA	NA	NA	NA	NA	HORVU5Hr1G124470
NA	NA	NA	NA	NA	HORVU5Hr1G125450
NA	NA	NA	NA	NA	HORVU5Hr1G125460
NA	NA	NA	NA	NA	HORVU5Hr1G125500
NA	NA	NA	NA	NA	HORVU6Hr1G000040
NA	NA	NA	NA	NA	HORVU6Hr1G000090
NA	NA	NA	NA	NA	HORVU6Hr1G000130
NA	NA	NA	NA	NA	HORVU6Hr1G000480
NA	NA	NA	NA	NA	HORVU6Hr1G000630
NA	NA	NA	NA	NA	HORVU6Hr1G001150
NA	NA	NA	NA	NA	HORVU6Hr1G002320
NA	NA	NA	NA	NA	HORVU6Hr1G003630
NA	NA	NA	NA	NA	HORVU6Hr1G004910
NA	NA	NA	NA	NA	HORVU6Hr1G004980
NA	NA	NA	NA	NA	HORVU6Hr1G005030
NA	NA	NA	NA	NA	HORVU6Hr1G005170
NA	NA	NA	NA	NA	HORVU6Hr1G005440
NA	NA	NA	NA	NA	HORVU6Hr1G005540
NA	NA	NA	NA	NA	HORVU6Hr1G006010
NA	NA	NA	NA	NA	HORVU6Hr1G009710
NA	NA	NA	NA	NA	HORVU6Hr1G010460
NA	NA	NA	NA	NA	HORVU6Hr1G010980
NA	NA	NA	NA	NA	HORVU6Hr1G010990
NA	NA	NA	NA	NA	HORVU6Hr1G011050
NA	NA	NA	NA	NA	HORVU6Hr1G011930
NA	NA	NA	NA	NA	HORVU6Hr1G012110
NA	NA	NA	NA	NA	HORVU6Hr1G012730
NA	NA	NA	NA	NA	HORVU6Hr1G013710
NA	NA	NA	NA	NA	HORVU6Hr1G014300
NA	NA	NA	NA	NA	HORVU6Hr1G014650
NA	NA	NA	NA	NA	HORVU6Hr1G015390
NA	NA	NA	NA	NA	HORVU6Hr1G015470
NA	NA	NA	NA	NA	HORVU6Hr1G016490
NA	NA	NA	NA	NA	HORVU6Hr1G016930
NA	NA	NA	NA	NA	HORVU6Hr1G018150
NA	NA	NA	NA	NA	HORVU6Hr1G018600
NA	NA	NA	NA	NA	HORVU6Hr1G018670
NA	NA	NA	NA	NA	HORVU6Hr1G018950
NA	NA	NA	NA	NA	HORVU6Hr1G019380
NA	NA	NA	NA	NA	HORVU6Hr1G019460
NA	NA	NA	NA	NA	HORVU6Hr1G019580
NA	NA	NA	NA	NA	HORVU6Hr1G019620
NA	NA	NA	NA	NA	HORVU6Hr1G019630
NA	NA	NA	NA	NA	HORVU6Hr1G020080
NA	NA	NA	NA	NA	HORVU6Hr1G020210
NA	NA	NA	NA	NA	HORVU6Hr1G020520
NA	NA	NA	NA	NA	HORVU6Hr1G021090
NA	NA	NA	NA	NA	HORVU6Hr1G022070
NA	NA	NA	NA	NA	HORVU6Hr1G022500
NA	NA	NA	NA	NA	HORVU6Hr1G024020
NA	NA	NA	NA	NA	HORVU6Hr1G024770
NA	NA	NA	NA	NA	HORVU6Hr1G024780
NA	NA	NA	NA	NA	HORVU6Hr1G024850
NA	NA	NA	NA	NA	HORVU6Hr1G024920
NA	NA	NA	NA	NA	HORVU6Hr1G025340
NA	NA	NA	NA	NA	HORVU6Hr1G025430
NA	NA	NA	NA	NA	HORVU6Hr1G025500
NA	NA	NA	NA	NA	HORVU6Hr1G026340
NA	NA	NA	NA	NA	HORVU6Hr1G027260
NA	NA	NA	NA	NA	HORVU6Hr1G027610
NA	NA	NA	NA	NA	HORVU6Hr1G027760
NA	NA	NA	NA	NA	HORVU6Hr1G027780
NA	NA	NA	NA	NA	HORVU6Hr1G027930
NA	NA	NA	NA	NA	HORVU6Hr1G028190
NA	NA	NA	NA	NA	HORVU6Hr1G028200
NA	NA	NA	NA	NA	HORVU6Hr1G028790
NA	NA	NA	NA	NA	HORVU6Hr1G029710
NA	NA	NA	NA	NA	HORVU6Hr1G029810
NA	NA	NA	NA	NA	HORVU6Hr1G030720
NA	NA	NA	NA	NA	HORVU6Hr1G031550
NA	NA	NA	NA	NA	HORVU6Hr1G032050
NA	NA	NA	NA	NA	HORVU6Hr1G032160
NA	NA	NA	NA	NA	HORVU6Hr1G032410
NA	NA	NA	NA	NA	HORVU6Hr1G032760
NA	NA	NA	NA	NA	HORVU6Hr1G032770
NA	NA	NA	NA	NA	HORVU6Hr1G032810
NA	NA	NA	NA	NA	HORVU6Hr1G032830
NA	NA	NA	NA	NA	HORVU6Hr1G035970
NA	NA	NA	NA	NA	HORVU6Hr1G037000
NA	NA	NA	NA	NA	HORVU6Hr1G037700
NA	NA	NA	NA	NA	HORVU6Hr1G037950
NA	NA	NA	NA	NA	HORVU6Hr1G038250
NA	NA	NA	NA	NA	HORVU6Hr1G039440
NA	NA	NA	NA	NA	HORVU6Hr1G039490
NA	NA	NA	NA	NA	HORVU6Hr1G041820
NA	NA	NA	NA	NA	HORVU6Hr1G042330
NA	NA	NA	NA	NA	HORVU6Hr1G044010
NA	NA	NA	NA	NA	HORVU6Hr1G051000
NA	NA	NA	NA	NA	HORVU6Hr1G052810
NA	NA	NA	NA	NA	HORVU6Hr1G053000
NA	NA	NA	NA	NA	HORVU6Hr1G053090
NA	NA	NA	NA	NA	HORVU6Hr1G054010
NA	NA	NA	NA	NA	HORVU6Hr1G054770
NA	NA	NA	NA	NA	HORVU6Hr1G054850
NA	NA	NA	NA	NA	HORVU6Hr1G054890
NA	NA	NA	NA	NA	HORVU6Hr1G055090
NA	NA	NA	NA	NA	HORVU6Hr1G055760
NA	NA	NA	NA	NA	HORVU6Hr1G055770
NA	NA	NA	NA	NA	HORVU6Hr1G057240
NA	NA	NA	NA	NA	HORVU6Hr1G057590
NA	NA	NA	NA	NA	HORVU6Hr1G058000
NA	NA	NA	NA	NA	HORVU6Hr1G058630
NA	NA	NA	NA	NA	HORVU6Hr1G060080
NA	NA	NA	NA	NA	HORVU6Hr1G060410
NA	NA	NA	NA	NA	HORVU6Hr1G060440
NA	NA	NA	NA	NA	HORVU6Hr1G060700
NA	NA	NA	NA	NA	HORVU6Hr1G061450
NA	NA	NA	NA	NA	HORVU6Hr1G062070
NA	NA	NA	NA	NA	HORVU6Hr1G062140
NA	NA	NA	NA	NA	HORVU6Hr1G062430
NA	NA	NA	NA	NA	HORVU6Hr1G062870
NA	NA	NA	NA	NA	HORVU6Hr1G063090
NA	NA	NA	NA	NA	HORVU6Hr1G064370
NA	NA	NA	NA	NA	HORVU6Hr1G064430
NA	NA	NA	NA	NA	HORVU6Hr1G064500
NA	NA	NA	NA	NA	HORVU6Hr1G065900
NA	NA	NA	NA	NA	HORVU6Hr1G066330
NA	NA	NA	NA	NA	HORVU6Hr1G066610
NA	NA	NA	NA	NA	HORVU6Hr1G066840
NA	NA	NA	NA	NA	HORVU6Hr1G067880
NA	NA	NA	NA	NA	HORVU6Hr1G068230
NA	NA	NA	NA	NA	HORVU6Hr1G068970
NA	NA	NA	NA	NA	HORVU6Hr1G069180
NA	NA	NA	NA	NA	HORVU6Hr1G069710
NA	NA	NA	NA	NA	HORVU6Hr1G069750
NA	NA	NA	NA	NA	HORVU6Hr1G070450
NA	NA	NA	NA	NA	HORVU6Hr1G071860
NA	NA	NA	NA	NA	HORVU6Hr1G071960
NA	NA	NA	NA	NA	HORVU6Hr1G072140
NA	NA	NA	NA	NA	HORVU6Hr1G072160
NA	NA	NA	NA	NA	HORVU6Hr1G073530
NA	NA	NA	NA	NA	HORVU6Hr1G073540
NA	NA	NA	NA	NA	HORVU6Hr1G073630
NA	NA	NA	NA	NA	HORVU6Hr1G073690
NA	NA	NA	NA	NA	HORVU6Hr1G074290
NA	NA	NA	NA	NA	HORVU6Hr1G074610
NA	NA	NA	NA	NA	HORVU6Hr1G075010
NA	NA	NA	NA	NA	HORVU6Hr1G075300
NA	NA	NA	NA	NA	HORVU6Hr1G075510
NA	NA	NA	NA	NA	HORVU6Hr1G075650
NA	NA	NA	NA	NA	HORVU6Hr1G075970
NA	NA	NA	NA	NA	HORVU6Hr1G076450
NA	NA	NA	NA	NA	HORVU6Hr1G076510
NA	NA	NA	NA	NA	HORVU6Hr1G076520
NA	NA	NA	NA	NA	HORVU6Hr1G076530
NA	NA	NA	NA	NA	HORVU6Hr1G076620
NA	NA	NA	NA	NA	HORVU6Hr1G076730
NA	NA	NA	NA	NA	HORVU6Hr1G077260
NA	NA	NA	NA	NA	HORVU6Hr1G077270
NA	NA	NA	NA	NA	HORVU6Hr1G077290
NA	NA	NA	NA	NA	HORVU6Hr1G077610
NA	NA	NA	NA	NA	HORVU6Hr1G077790
NA	NA	NA	NA	NA	HORVU6Hr1G078700
NA	NA	NA	NA	NA	HORVU6Hr1G079190
NA	NA	NA	NA	NA	HORVU6Hr1G079320
NA	NA	NA	NA	NA	HORVU6Hr1G079410
NA	NA	NA	NA	NA	HORVU6Hr1G079650
NA	NA	NA	NA	NA	HORVU6Hr1G081010
NA	NA	NA	NA	NA	HORVU6Hr1G081290
NA	NA	NA	NA	NA	HORVU6Hr1G081670
NA	NA	NA	NA	NA	HORVU6Hr1G082310
NA	NA	NA	NA	NA	HORVU6Hr1G082360
NA	NA	NA	NA	NA	HORVU6Hr1G082680
NA	NA	NA	NA	NA	HORVU6Hr1G082840
NA	NA	NA	NA	NA	HORVU6Hr1G083080
NA	NA	NA	NA	NA	HORVU6Hr1G083390
NA	NA	NA	NA	NA	HORVU6Hr1G083570
NA	NA	NA	NA	NA	HORVU6Hr1G083680
NA	NA	NA	NA	NA	HORVU6Hr1G083980
NA	NA	NA	NA	NA	HORVU6Hr1G084030
NA	NA	NA	NA	NA	HORVU6Hr1G084070
NA	NA	NA	NA	NA	HORVU6Hr1G084190
NA	NA	NA	NA	NA	HORVU6Hr1G084310
NA	NA	NA	NA	NA	HORVU6Hr1G084470
NA	NA	NA	NA	NA	HORVU6Hr1G084770
NA	NA	NA	NA	NA	HORVU6Hr1G085070
NA	NA	NA	NA	NA	HORVU6Hr1G085110
NA	NA	NA	NA	NA	HORVU6Hr1G085210
NA	NA	NA	NA	NA	HORVU6Hr1G086560
NA	NA	NA	NA	NA	HORVU6Hr1G086910
NA	NA	NA	NA	NA	HORVU6Hr1G087300
NA	NA	NA	NA	NA	HORVU6Hr1G087520
NA	NA	NA	NA	NA	HORVU6Hr1G087590
NA	NA	NA	NA	NA	HORVU6Hr1G087820
NA	NA	NA	NA	NA	HORVU6Hr1G088470
NA	NA	NA	NA	NA	HORVU6Hr1G088480
NA	NA	NA	NA	NA	HORVU6Hr1G088530
NA	NA	NA	NA	NA	HORVU6Hr1G088540
NA	NA	NA	NA	NA	HORVU6Hr1G088610
NA	NA	NA	NA	NA	HORVU6Hr1G089000
NA	NA	NA	NA	NA	HORVU6Hr1G089230
NA	NA	NA	NA	NA	HORVU6Hr1G089310
NA	NA	NA	NA	NA	HORVU6Hr1G089540
NA	NA	NA	NA	NA	HORVU6Hr1G089600
NA	NA	NA	NA	NA	HORVU6Hr1G090280
NA	NA	NA	NA	NA	HORVU6Hr1G090560
NA	NA	NA	NA	NA	HORVU6Hr1G091170
NA	NA	NA	NA	NA	HORVU6Hr1G091180
NA	NA	NA	NA	NA	HORVU6Hr1G091440
NA	NA	NA	NA	NA	HORVU6Hr1G091840
NA	NA	NA	NA	NA	HORVU6Hr1G092210
NA	NA	NA	NA	NA	HORVU6Hr1G092740
NA	NA	NA	NA	NA	HORVU6Hr1G092750
NA	NA	NA	NA	NA	HORVU6Hr1G092990
NA	NA	NA	NA	NA	HORVU6Hr1G093260
NA	NA	NA	NA	NA	HORVU6Hr1G094520
NA	NA	NA	NA	NA	HORVU6Hr1G094530
NA	NA	NA	NA	NA	HORVU6Hr1G094680
NA	NA	NA	NA	NA	HORVU6Hr1G095330
NA	NA	NA	NA	NA	HORVU7Hr1G000750
NA	NA	NA	NA	NA	HORVU7Hr1G000860
NA	NA	NA	NA	NA	HORVU7Hr1G001020
NA	NA	NA	NA	NA	HORVU7Hr1G001670
NA	NA	NA	NA	NA	HORVU7Hr1G001870
NA	NA	NA	NA	NA	HORVU7Hr1G002320
NA	NA	NA	NA	NA	HORVU7Hr1G002690
NA	NA	NA	NA	NA	HORVU7Hr1G003020
NA	NA	NA	NA	NA	HORVU7Hr1G003040
NA	NA	NA	NA	NA	HORVU7Hr1G003080
NA	NA	NA	NA	NA	HORVU7Hr1G003140
NA	NA	NA	NA	NA	HORVU7Hr1G003490
NA	NA	NA	NA	NA	HORVU7Hr1G006240
NA	NA	NA	NA	NA	HORVU7Hr1G006530
NA	NA	NA	NA	NA	HORVU7Hr1G006570
NA	NA	NA	NA	NA	HORVU7Hr1G006580
NA	NA	NA	NA	NA	HORVU7Hr1G006660
NA	NA	NA	NA	NA	HORVU7Hr1G006680
NA	NA	NA	NA	NA	HORVU7Hr1G006700
NA	NA	NA	NA	NA	HORVU7Hr1G006720
NA	NA	NA	NA	NA	HORVU7Hr1G006740
NA	NA	NA	NA	NA	HORVU7Hr1G007690
NA	NA	NA	NA	NA	HORVU7Hr1G007790
NA	NA	NA	NA	NA	HORVU7Hr1G008050
NA	NA	NA	NA	NA	HORVU7Hr1G008130
NA	NA	NA	NA	NA	HORVU7Hr1G009140
NA	NA	NA	NA	NA	HORVU7Hr1G010240
NA	NA	NA	NA	NA	HORVU7Hr1G010620
NA	NA	NA	NA	NA	HORVU7Hr1G011050
NA	NA	NA	NA	NA	HORVU7Hr1G011180
NA	NA	NA	NA	NA	HORVU7Hr1G011340
NA	NA	NA	NA	NA	HORVU7Hr1G011360
NA	NA	NA	NA	NA	HORVU7Hr1G012380
NA	NA	NA	NA	NA	HORVU7Hr1G013170
NA	NA	NA	NA	NA	HORVU7Hr1G013470
NA	NA	NA	NA	NA	HORVU7Hr1G014870
NA	NA	NA	NA	NA	HORVU7Hr1G017060
NA	NA	NA	NA	NA	HORVU7Hr1G017640
NA	NA	NA	NA	NA	HORVU7Hr1G017790
NA	NA	NA	NA	NA	HORVU7Hr1G017950
NA	NA	NA	NA	NA	HORVU7Hr1G018240
NA	NA	NA	NA	NA	HORVU7Hr1G018290
NA	NA	NA	NA	NA	HORVU7Hr1G019500
NA	NA	NA	NA	NA	HORVU7Hr1G019770
NA	NA	NA	NA	NA	HORVU7Hr1G020370
NA	NA	NA	NA	NA	HORVU7Hr1G020920
NA	NA	NA	NA	NA	HORVU7Hr1G021050
NA	NA	NA	NA	NA	HORVU7Hr1G024150
NA	NA	NA	NA	NA	HORVU7Hr1G024240
NA	NA	NA	NA	NA	HORVU7Hr1G026000
NA	NA	NA	NA	NA	HORVU7Hr1G026150
NA	NA	NA	NA	NA	HORVU7Hr1G026260
NA	NA	NA	NA	NA	HORVU7Hr1G026340
NA	NA	NA	NA	NA	HORVU7Hr1G026350
NA	NA	NA	NA	NA	HORVU7Hr1G026650
NA	NA	NA	NA	NA	HORVU7Hr1G026700
NA	NA	NA	NA	NA	HORVU7Hr1G027630
NA	NA	NA	NA	NA	HORVU7Hr1G027810
NA	NA	NA	NA	NA	HORVU7Hr1G028140
NA	NA	NA	NA	NA	HORVU7Hr1G028190
NA	NA	NA	NA	NA	HORVU7Hr1G029160
NA	NA	NA	NA	NA	HORVU7Hr1G030040
NA	NA	NA	NA	NA	HORVU7Hr1G030380
NA	NA	NA	NA	NA	HORVU7Hr1G030460
NA	NA	NA	NA	NA	HORVU7Hr1G030500
NA	NA	NA	NA	NA	HORVU7Hr1G030630
NA	NA	NA	NA	NA	HORVU7Hr1G030660
NA	NA	NA	NA	NA	HORVU7Hr1G030670
NA	NA	NA	NA	NA	HORVU7Hr1G030730
NA	NA	NA	NA	NA	HORVU7Hr1G031260
NA	NA	NA	NA	NA	HORVU7Hr1G034070
NA	NA	NA	NA	NA	HORVU7Hr1G034430
NA	NA	NA	NA	NA	HORVU7Hr1G034610
NA	NA	NA	NA	NA	HORVU7Hr1G035020
NA	NA	NA	NA	NA	HORVU7Hr1G035230
NA	NA	NA	NA	NA	HORVU7Hr1G035770
NA	NA	NA	NA	NA	HORVU7Hr1G035930
NA	NA	NA	NA	NA	HORVU7Hr1G036050
NA	NA	NA	NA	NA	HORVU7Hr1G036470
NA	NA	NA	NA	NA	HORVU7Hr1G036720
NA	NA	NA	NA	NA	HORVU7Hr1G036780
NA	NA	NA	NA	NA	HORVU7Hr1G036970
NA	NA	NA	NA	NA	HORVU7Hr1G037720
NA	NA	NA	NA	NA	HORVU7Hr1G038060
NA	NA	NA	NA	NA	HORVU7Hr1G038400
NA	NA	NA	NA	NA	HORVU7Hr1G038940
NA	NA	NA	NA	NA	HORVU7Hr1G039180
NA	NA	NA	NA	NA	HORVU7Hr1G039220
NA	NA	NA	NA	NA	HORVU7Hr1G039550
NA	NA	NA	NA	NA	HORVU7Hr1G039700
NA	NA	NA	NA	NA	HORVU7Hr1G039930
NA	NA	NA	NA	NA	HORVU7Hr1G040080
NA	NA	NA	NA	NA	HORVU7Hr1G040170
NA	NA	NA	NA	NA	HORVU7Hr1G040460
NA	NA	NA	NA	NA	HORVU7Hr1G041430
NA	NA	NA	NA	NA	HORVU7Hr1G041810
NA	NA	NA	NA	NA	HORVU7Hr1G042790
NA	NA	NA	NA	NA	HORVU7Hr1G043010
NA	NA	NA	NA	NA	HORVU7Hr1G043470
NA	NA	NA	NA	NA	HORVU7Hr1G043870
NA	NA	NA	NA	NA	HORVU7Hr1G044900
NA	NA	NA	NA	NA	HORVU7Hr1G044930
NA	NA	NA	NA	NA	HORVU7Hr1G045290
NA	NA	NA	NA	NA	HORVU7Hr1G045470
NA	NA	NA	NA	NA	HORVU7Hr1G045600
NA	NA	NA	NA	NA	HORVU7Hr1G045620
NA	NA	NA	NA	NA	HORVU7Hr1G045630
NA	NA	NA	NA	NA	HORVU7Hr1G046030
NA	NA	NA	NA	NA	HORVU7Hr1G046230
NA	NA	NA	NA	NA	HORVU7Hr1G046340
NA	NA	NA	NA	NA	HORVU7Hr1G046540
NA	NA	NA	NA	NA	HORVU7Hr1G046640
NA	NA	NA	NA	NA	HORVU7Hr1G046660
NA	NA	NA	NA	NA	HORVU7Hr1G046970
NA	NA	NA	NA	NA	HORVU7Hr1G048100
NA	NA	NA	NA	NA	HORVU7Hr1G048310
NA	NA	NA	NA	NA	HORVU7Hr1G048730
NA	NA	NA	NA	NA	HORVU7Hr1G048820
NA	NA	NA	NA	NA	HORVU7Hr1G049830
NA	NA	NA	NA	NA	HORVU7Hr1G050030
NA	NA	NA	NA	NA	HORVU7Hr1G050110
NA	NA	NA	NA	NA	HORVU7Hr1G050400
NA	NA	NA	NA	NA	HORVU7Hr1G050660
NA	NA	NA	NA	NA	HORVU7Hr1G050670
NA	NA	NA	NA	NA	HORVU7Hr1G050680
NA	NA	NA	NA	NA	HORVU7Hr1G052820
NA	NA	NA	NA	NA	HORVU7Hr1G053570
NA	NA	NA	NA	NA	HORVU7Hr1G054090
NA	NA	NA	NA	NA	HORVU7Hr1G055330
NA	NA	NA	NA	NA	HORVU7Hr1G056530
NA	NA	NA	NA	NA	HORVU7Hr1G056880
NA	NA	NA	NA	NA	HORVU7Hr1G056990
NA	NA	NA	NA	NA	HORVU7Hr1G057410
NA	NA	NA	NA	NA	HORVU7Hr1G058090
NA	NA	NA	NA	NA	HORVU7Hr1G058580
NA	NA	NA	NA	NA	HORVU7Hr1G059000
NA	NA	NA	NA	NA	HORVU7Hr1G059850
NA	NA	NA	NA	NA	HORVU7Hr1G065180
NA	NA	NA	NA	NA	HORVU7Hr1G065790
NA	NA	NA	NA	NA	HORVU7Hr1G067860
NA	NA	NA	NA	NA	HORVU7Hr1G068460
NA	NA	NA	NA	NA	HORVU7Hr1G069030
NA	NA	NA	NA	NA	HORVU7Hr1G071750
NA	NA	NA	NA	NA	HORVU7Hr1G071960
NA	NA	NA	NA	NA	HORVU7Hr1G072610
NA	NA	NA	NA	NA	HORVU7Hr1G074020
NA	NA	NA	NA	NA	HORVU7Hr1G075680
NA	NA	NA	NA	NA	HORVU7Hr1G075960
NA	NA	NA	NA	NA	HORVU7Hr1G075980
NA	NA	NA	NA	NA	HORVU7Hr1G077060
NA	NA	NA	NA	NA	HORVU7Hr1G077680
NA	NA	NA	NA	NA	HORVU7Hr1G077780
NA	NA	NA	NA	NA	HORVU7Hr1G077860
NA	NA	NA	NA	NA	HORVU7Hr1G077880
NA	NA	NA	NA	NA	HORVU7Hr1G078040
NA	NA	NA	NA	NA	HORVU7Hr1G078330
NA	NA	NA	NA	NA	HORVU7Hr1G079270
NA	NA	NA	NA	NA	HORVU7Hr1G079700
NA	NA	NA	NA	NA	HORVU7Hr1G079810
NA	NA	NA	NA	NA	HORVU7Hr1G080510
NA	NA	NA	NA	NA	HORVU7Hr1G080850
NA	NA	NA	NA	NA	HORVU7Hr1G081250
NA	NA	NA	NA	NA	HORVU7Hr1G081260
NA	NA	NA	NA	NA	HORVU7Hr1G081610
NA	NA	NA	NA	NA	HORVU7Hr1G081700
NA	NA	NA	NA	NA	HORVU7Hr1G081980
NA	NA	NA	NA	NA	HORVU7Hr1G082020
NA	NA	NA	NA	NA	HORVU7Hr1G082040
NA	NA	NA	NA	NA	HORVU7Hr1G082640
NA	NA	NA	NA	NA	HORVU7Hr1G082860
NA	NA	NA	NA	NA	HORVU7Hr1G082930
NA	NA	NA	NA	NA	HORVU7Hr1G083530
NA	NA	NA	NA	NA	HORVU7Hr1G083910
NA	NA	NA	NA	NA	HORVU7Hr1G084230
NA	NA	NA	NA	NA	HORVU7Hr1G084390
NA	NA	NA	NA	NA	HORVU7Hr1G084830
NA	NA	NA	NA	NA	HORVU7Hr1G085100
[truncated: 119 more rows]
