# Supplementary material for: Shedding New Light on the Hull-Pericarp Adhesion Mechanisms of Barley Grains by Transcriptomics Analysis of Isogenic NUD1 and nud1 Lines
Source: Int J Mol Sci. 2024 Dec 6;25(23):13108. doi: 10.3390/ijms252313108 (PMC11641734; doi:10.3390/ijms252313108)
Supplement: Supplementary file 1 [file ijms-25-13108-s001.zip › Table S4_intersection_upsetplot.xlsx]

## Sheet: Description
Supporting Information
Article title: Shedding New Light on the Hull-Pericarp Adhesion Mecha-nisms of Barley Grains by Transcriptomics Analysis of Isogenic NUD1 and nud1 Lines
Authors: Sophia V. Gerasimova, Anna M. Korotkova, Tamires de S. Rodrigues, Alexander Vikhorev, Ekaterina V. Kolosovskaya, Gennady V. Vasiliev, Michael Melzer, Christian W. Hertig, Jochen Kumlehn, Elena K. Khlestkina
BioProject ID: PRJNA1186979
Table S4: Dataset for upsetplot diagram of intersections identified across multiple comparisons between developmental stages (milk stage and dough stage) and genotypes (WT and KO nud) and their respective gene IDs
Every line represents a list of diffefentially expressed genes shared between different groups
MS - milk stage
DS - dough stage
wt - wild type
nud - nud1 knockout line
up - up-regulated genes
down - down-regulated genes

## Sheet: Intersection_upsetplot
Intersection	GeneIDs
DSnudxMSnud_down	ENSRNA049474418, ENSRNA049486921, ENSRNA049486926, ENSRNA049486932, HORVU0Hr1G001680, HORVU0Hr1G002580, HORVU0Hr1G002630, HORVU0Hr1G003230, HORVU0Hr1G016310, HORVU0Hr1G022230, HORVU1Hr1G005230, HORVU1Hr1G007660, HORVU1Hr1G009970, HORVU1Hr1G010190, HORVU1Hr1G011480, HORVU1Hr1G012140, HORVU1Hr1G012460, HORVU1Hr1G017660, HORVU1Hr1G024040, HORVU1Hr1G024860, HORVU1Hr1G024870, HORVU1Hr1G039250, HORVU1H…
DSnudxMSnud_down & DSwtxDSnud_up	HORVU0Hr1G004640, HORVU2Hr1G030480, HORVU2Hr1G099570, HORVU6Hr1G088220
DSnudxMSnud_up	ENSRNA049478581, ENSRNA049480416, ENSRNA049483121, ENSRNA049483616, ENSRNA049486046, ENSRNA049487067, ENSRNA049488726, EPlHVUG00000039904, HORVU0Hr1G001190, HORVU0Hr1G003900, HORVU0Hr1G005750, HORVU0Hr1G011520, HORVU0Hr1G017230, HORVU0Hr1G017380, HORVU0Hr1G018590, HORVU0Hr1G019500, HORVU0Hr1G020420, HORVU0Hr1G022380, HORVU0Hr1G022780, HORVU0Hr1G022790, HORVU0Hr1G024830, HORVU0Hr1G025040, HORVU0Hr…
DSnudxMSnud_up & DSwtxDSnud_down	HORVU1Hr1G011990, HORVU1Hr1G035380, HORVU1Hr1G065460, HORVU2Hr1G024300, HORVU2Hr1G044340, HORVU2Hr1G045020, HORVU2Hr1G066000, HORVU3Hr1G001680, HORVU3Hr1G032350, HORVU4Hr1G087340, HORVU4Hr1G087400, HORVU5Hr1G088390, HORVU5Hr1G121940, HORVU6Hr1G026650, HORVU6Hr1G037140, HORVU6Hr1G037690, HORVU6Hr1G041090, HORVU6Hr1G046140, HORVU6Hr1G060250, HORVU6Hr1G093860, HORVU7Hr1G000710, HORVU7Hr1G000970, HOR…
DSwtxDSnud_down	HORVU0Hr1G000850, HORVU0Hr1G016410, HORVU0Hr1G018320, HORVU1Hr1G002600, HORVU1Hr1G003890, HORVU1Hr1G004150, HORVU1Hr1G023860, HORVU1Hr1G029770, HORVU1Hr1G046680, HORVU1Hr1G065630, HORVU1Hr1G066020, HORVU1Hr1G077590, HORVU2Hr1G001180, HORVU2Hr1G046290, HORVU2Hr1G096280, HORVU2Hr1G098950, HORVU2Hr1G100340, HORVU2Hr1G101090, HORVU2Hr1G112080, HORVU2Hr1G121780, HORVU2Hr1G121800, HORVU2Hr1G121940, HOR…
DSwtxDSnud_up	HORVU1Hr1G069020, HORVU2Hr1G003600, HORVU2Hr1G080430, HORVU2Hr1G094730, HORVU2Hr1G103490, HORVU2Hr1G108290, HORVU2Hr1G117940, HORVU3Hr1G054160, HORVU3Hr1G081230, HORVU3Hr1G088150, HORVU3Hr1G108100, HORVU4Hr1G001570, HORVU4Hr1G011060, HORVU5Hr1G067360, HORVU5Hr1G116500, HORVU6Hr1G083490, HORVU7Hr1G035010, HORVU7Hr1G049580, HORVU7Hr1G054020, HORVU7Hr1G078380, HORVU7Hr1G087840, HORVU7Hr1G096690, HOR…
DSwtxMSwt_down	ENSRNA049486929, ENSRNA049487110, HORVU0Hr1G001880, HORVU0Hr1G003280, HORVU0Hr1G008580, HORVU0Hr1G013510, HORVU0Hr1G014760, HORVU0Hr1G016430, HORVU0Hr1G017330, HORVU0Hr1G020350, HORVU0Hr1G020770, HORVU0Hr1G022360, HORVU0Hr1G025310, HORVU0Hr1G026650, HORVU0Hr1G040230, HORVU0Hr1G040480, HORVU1Hr1G000210, HORVU1Hr1G002820, HORVU1Hr1G007790, HORVU1Hr1G008940, HORVU1Hr1G009610, HORVU1Hr1G010670, HORVU…
DSwtxMSwt_down & DSnudxMSnud_down	ENSRNA049479674, ENSRNA049479680, ENSRNA049488165, HORVU0Hr1G000620, HORVU0Hr1G001150, HORVU0Hr1G001600, HORVU0Hr1G002950, HORVU0Hr1G007170, HORVU0Hr1G007330, HORVU0Hr1G007690, HORVU0Hr1G010010, HORVU0Hr1G010760, HORVU0Hr1G011610, HORVU0Hr1G011770, HORVU0Hr1G012570, HORVU0Hr1G012910, HORVU0Hr1G013610, HORVU0Hr1G014540, HORVU0Hr1G015210, HORVU0Hr1G015420, HORVU0Hr1G016590, HORVU0Hr1G017110, HORVU0…
DSwtxMSwt_down & DSnudxMSnud_down & DSwtxDSnud_down	HORVU0Hr1G005860, HORVU0Hr1G018910, HORVU0Hr1G020750, HORVU0Hr1G040240, HORVU1Hr1G010250, HORVU1Hr1G012880, HORVU1Hr1G012890, HORVU1Hr1G020140, HORVU1Hr1G022020, HORVU1Hr1G038730, HORVU1Hr1G046400, HORVU1Hr1G055560, HORVU1Hr1G056280, HORVU1Hr1G081210, HORVU1Hr1G088900, HORVU1Hr1G090170, HORVU1Hr1G090530, HORVU2Hr1G004070, HORVU2Hr1G014550, HORVU2Hr1G022820, HORVU2Hr1G029070, HORVU2Hr1G045330, HOR…
DSwtxMSwt_down & DSnudxMSnud_down & DSwtxDSnud_up	HORVU2Hr1G097270
DSwtxMSwt_down & DSnudxMSnud_up & DSwtxDSnud_down	HORVU2Hr1G120530, HORVU2Hr1G126740, HORVU3Hr1G094250, HORVU4Hr1G002050
DSwtxMSwt_down & DSwtxDSnud_down	HORVU0Hr1G001420, HORVU0Hr1G002080, HORVU0Hr1G013190, HORVU0Hr1G017490, HORVU0Hr1G018030, HORVU0Hr1G018040, HORVU0Hr1G018090, HORVU0Hr1G022520, HORVU0Hr1G025800, HORVU0Hr1G039760, HORVU1Hr1G002100, HORVU1Hr1G005870, HORVU1Hr1G010230, HORVU1Hr1G013020, HORVU1Hr1G017170, HORVU1Hr1G017800, HORVU1Hr1G017830, HORVU1Hr1G020050, HORVU1Hr1G020660, HORVU1Hr1G022380, HORVU1Hr1G022390, HORVU1Hr1G022400, HOR…
DSwtxMSwt_up	ENSRNA049467256, ENSRNA049467498, ENSRNA049467767, ENSRNA049468472, ENSRNA049468485, ENSRNA049468496, ENSRNA049471275, ENSRNA049473657, ENSRNA049477390, ENSRNA049478516, ENSRNA049479854, ENSRNA049481980, ENSRNA049482236, ENSRNA049482241, ENSRNA049485904, ENSRNA049486305, ENSRNA049486335, ENSRNA049486852, ENSRNA049486857, ENSRNA049486862, ENSRNA049486863, ENSRNA049486870, ENSRNA049487150, ENSRNA04…
DSwtxMSwt_up & DSnudxMSnud_down & DSwtxDSnud_up	HORVU6Hr1G073530
DSwtxMSwt_up & DSnudxMSnud_up	ENSRNA049467483, ENSRNA049471211, ENSRNA049477357, ENSRNA049477372, ENSRNA049477385, ENSRNA049479359, ENSRNA049483476, ENSRNA049484426, ENSRNA049485901, ENSRNA049485955, ENSRNA049486728, ENSRNA049487130, ENSRNA049488359, ENSRNA049488655, ENSRNA049489212, ENSRNA049489214, ENSRNA049489317, EPlHVUG00000039912, EPlHVUG00000039931, HORVU0Hr1G000340, HORVU0Hr1G000840, HORVU0Hr1G002270, HORVU0Hr1G003000…
DSwtxMSwt_up & DSnudxMSnud_up & DSwtxDSnud_down	HORVU1Hr1G011930, HORVU2Hr1G090670, HORVU2Hr1G111690, HORVU4Hr1G028110, HORVU6Hr1G000130, HORVU7Hr1G011340
DSwtxMSwt_up & DSnudxMSnud_up & DSwtxDSnud_up	HORVU0Hr1G017220, HORVU1Hr1G009140, HORVU1Hr1G010210, HORVU1Hr1G052450, HORVU1Hr1G054200, HORVU1Hr1G056570, HORVU1Hr1G079290, HORVU1Hr1G082820, HORVU1Hr1G089730, HORVU1Hr1G090820, HORVU2Hr1G000090, HORVU2Hr1G001150, HORVU2Hr1G010060, HORVU2Hr1G012200, HORVU2Hr1G014890, HORVU2Hr1G015720, HORVU2Hr1G018670, HORVU2Hr1G020430, HORVU2Hr1G022640, HORVU2Hr1G023370, HORVU2Hr1G033850, HORVU2Hr1G033860, HOR…
DSwtxMSwt_up & DSwtxDSnud_up	ENSRNA049487275, HORVU0Hr1G010880, HORVU0Hr1G011480, HORVU0Hr1G015760, HORVU0Hr1G016130, HORVU0Hr1G022570, HORVU0Hr1G029600, HORVU1Hr1G031490, HORVU1Hr1G044000, HORVU1Hr1G045510, HORVU1Hr1G056890, HORVU1Hr1G071430, HORVU1Hr1G075040, HORVU1Hr1G076710, HORVU1Hr1G081300, HORVU1Hr1G082110, HORVU1Hr1G087380, HORVU1Hr1G089770, HORVU2Hr1G011990, HORVU2Hr1G012460, HORVU2Hr1G013950, HORVU2Hr1G017950, HORV…
MSwtxMSnud_down	HORVU2Hr1G084150, HORVU6Hr1G018030, HORVU4Hr1G021780, HORVU2Hr1G010030, HORVU2Hr1G046930, HORVU3Hr1G027700, HORVU5Hr1G078490
MSwtxMSnud_down & DSnudxMSnud_down	HORVU2Hr1G117700, HORVU5Hr1G029260, HORVU7Hr1G002820, HORVU3Hr1G022840, HORVU1Hr1G068220, HORVU5Hr1G056870
MSwtxMSnud_down & DSwtxDSnud_down	HORVU7Hr1G009970, HORVU6Hr1G050370, HORVU5Hr1G036670, HORVU4Hr1G052030, HORVU3Hr1G113650, HORVU2Hr1G061570, HORVU1Hr1G023870, HORVU1Hr1G073720, HORVU4Hr1G021790, HORVU2Hr1G063550, HORVU6Hr1G055990, HORVU4Hr1G035150, HORVU1Hr1G043500, HORVU1Hr1G025160, HORVU7Hr1G047340, HORVU5Hr1G039590, HORVU6Hr1G034180, HORVU1Hr1G047100, HORVU3Hr1G098950, HORVU3Hr1G099440, HORVU7Hr1G031680, HORVU4Hr1G036900, HOR…
MSwtxMSnud_down & DSwtxMSwt_down & DSnudxMSnud_down	HORVU0Hr1G015930, HORVU4Hr1G008480, HORVU2Hr1G099350, HORVU2Hr1G105750, HORVU5Hr1G081060, HORVU4Hr1G088530, HORVU2Hr1G099360, HORVU1Hr1G012660
MSwtxMSnud_down & DSwtxMSwt_down & DSnudxMSnud_down & DSwtxDSnud_down	HORVU7Hr1G083530, HORVU6Hr1G076730, HORVU7Hr1G000750, HORVU3Hr1G026690, ENSRNA049486952
MSwtxMSnud_down & DSwtxMSwt_down & DSwtxDSnud_down	HORVU5Hr1G096720, HORVU1Hr1G089380
MSwtxMSnud_down & DSwtxMSwt_up	HORVU3Hr1G080650, HORVU1Hr1G043450, HORVU2Hr1G020920, HORVU1Hr1G000810, HORVU5Hr1G062460
MSwtxMSnud_down & DSwtxMSwt_up & DSnudxMSnud_up & DSwtxDSnud_down	HORVU3Hr1G050660, HORVU2Hr1G023580, HORVU3Hr1G050680
MSwtxMSnud_down & DSwtxMSwt_up & DSwtxDSnud_down	HORVU2Hr1G045590, HORVU1Hr1G043470
MSwtxMSnud_up	HORVU6Hr1G069440, HORVU1Hr1G065600, HORVU1Hr1G055710
MSwtxMSnud_up & DSnudxMSnud_up	HORVU7Hr1G025800, HORVU7Hr1G040880, HORVU3Hr1G011190, HORVU0Hr1G021610, HORVU4Hr1G085820, HORVU2Hr1G082340, HORVU4Hr1G083070, HORVU5Hr1G089430, HORVU6Hr1G056710, HORVU2Hr1G013330, HORVU2Hr1G017460, HORVU4Hr1G019740, HORVU5Hr1G073410, HORVU7Hr1G035870, HORVU2Hr1G000420, HORVU3Hr1G105760, HORVU2Hr1G080590, HORVU5Hr1G069730, HORVU3Hr1G112020, HORVU2Hr1G013390, HORVU2Hr1G038940, HORVU4Hr1G001740, HOR…
MSwtxMSnud_up & DSwtxDSnud_up	HORVU7Hr1G061990, HORVU7Hr1G076680, HORVU7Hr1G032880
MSwtxMSnud_up & DSwtxMSwt_down	HORVU5Hr1G059170, HORVU2Hr1G087500, HORVU5Hr1G122040, HORVU2Hr1G067960, HORVU5Hr1G109100, HORVU7Hr1G024370, HORVU3Hr1G038070
MSwtxMSnud_up & DSwtxMSwt_down & DSnudxMSnud_down	HORVU7Hr1G020920, HORVU7Hr1G082020, HORVU6Hr1G077270, HORVU7Hr1G044930
MSwtxMSnud_up & DSwtxMSwt_down & DSnudxMSnud_up & DSwtxDSnud_down	HORVU2Hr1G124200
MSwtxMSnud_up & DSwtxMSwt_up & DSnudxMSnud_up	HORVU7Hr1G011050, HORVU7Hr1G031260, HORVU6Hr1G000480, HORVU1Hr1G063790, HORVU1Hr1G073940, HORVU1Hr1G012090, HORVU4Hr1G026910, HORVU1Hr1G012130, HORVU3Hr1G032820, HORVU4Hr1G089510, HORVU6Hr1G066330, HORVU7Hr1G107400, HORVU2Hr1G036930, HORVU1Hr1G093170, HORVU1Hr1G064130, HORVU2Hr1G106210, HORVU5Hr1G011730, HORVU4Hr1G090070, HORVU4Hr1G039660, HORVU7Hr1G006680, HORVU2Hr1G012710, HORVU4Hr1G089500, HOR…
MSwtxMSnud_up & DSwtxMSwt_up & DSnudxMSnud_up & DSwtxDSnud_up	HORVU1Hr1G064110
